# Supplementary material for: The canonical E2Fs together with RETINOBLASTOMA-RELATED are required to establish quiescence during plant development
Source: Commun Biol. 2023 Sep 4;6:903. doi: 10.1038/s42003-023-05259-2 (PMC10477330; doi:10.1038/s42003-023-05259-2)
Supplement: Supplementary file 4 — Supplementary Data 1 [file 42003_2023_5259_MOESM4_ESM.xlsx]

## Sheet: DEGs in e2fabc
Supplementary Data 1. Differential expressed genes (DEG) in the e2fabc triple mutant plants compared to wild type plants.
reference_id	logconc	logfc	adj_pvalue	annotation
AT4G28520	4.89014	14.3553	0	cruciferin 3
AT2G27380	0.935964	10.3936	3.25694e-41	extensin proline-rich 1
AT4G27140	0.787924	10.2911	7.32394e-12	seed storage albumin 1
AT4G27150	0.385586	9.8441	3.93639e-09	seed storage albumin 2
AT4G15210	6.55965	9.41548	4.52776e-15	beta-amylase 5
AT1G73190	-0.338702	8.82756	2.3495e-46	Aquaporin-like superfamily protein
AT5G54740	-0.447769	8.77188	3.16784e-11	seed storage albumin 5
AT5G35660	-0.462051	8.69364	3.08883e-11	Glycine-rich protein family
AT1G20750	-0.253438	8.60607	4.09271e-33	RAD3-like DNA-binding helicase protein
AT4G27160	-1.02005	7.92842	2.10828e-05	seed storage albumin 3
AT2G41260	1.55105	7.89968	8.69625e-10	glycine-rich protein / late embryogenesis abundant protein (M17)
AT3G22500	-1.11552	7.70752	4.89199e-10	Seed maturation protein
AT5G64590	-0.935914	7.63069	7.10796e-19	unknown protein
AT5G64540	-0.783595	7.57169	1.51237e-18	unknown protein
AT4G09600	-1.24062	7.40377	1.57047e-12	GAST1 protein homolog 3
AT4G24420	-0.603865	7.37318	1.44593e-10	RNA-binding (RRM/RBD/RNP motifs) family protein
AT1G58050	-0.113252	7.29193	4.54721e-15	RNA helicase family protein
AT3G22640	-1.33691	7.23407	0.000193114	cupin family protein
AT5G44120	4.55803	7.11507	4.65538e-16	RmlC-like cupins superfamily protein
AT2G27120	1.40198	6.91511	2.39524e-49	DNA polymerase epsilon catalytic subunit
AT3G58480	-0.48889	6.87727	3.09564e-09	calmodulin-binding family protein
AT1G03880	-1.53748	6.87433	0.00252954	cruciferin 2
AT5G50600	-0.278794	6.86663	1.16483e-28	hydroxysteroid dehydrogenase 1
AT5G50700	-0.278794	6.86663	1.16483e-28	hydroxysteroid dehydrogenase 1
AT4G34210	-1.232	6.84836	1.17807e-10	SKP1-like 11
AT5G44310	-1.5385	6.75562	1.85582e-06	Late embryogenesis abundant protein (LEA) family protein
AT5G45690	-1.59708	6.6979	1.24899e-09	Protein of unknown function (DUF1264)
AT5G14490	-1.30314	6.69174	3.03072e-08	NAC domain containing protein 85
AT3G27810	-1.56721	6.6211	8.06746e-09	myb domain protein 21
AT4G34470	-1.36578	6.58103	1.18843e-08	SKP1-like 12
AT2G21490	-1.45472	6.5323	1.16431e-05	dehydrin LEA
AT3G08810	0.182203	6.50616	2.11535e-23	Galactose oxidase/kelch repeat superfamily protein
AT4G26740	-1.56737	6.49865	7.92365e-08	seed gene 1
AT5G22470	-1.59804	6.4009	8.13166e-08	NAD+ ADP-ribosyltransferases;NAD+ ADP-ribosyltransferases
AT1G03445	1.7106	6.36019	7.26764e-32	Serine/threonine protein phosphatase family protein
AT1G27040	-1.14339	6.35594	4.73115e-07	Major facilitator superfamily protein
AT1G14950	-1.7218	6.2095	1.91215e-05	Polyketide cyclase/dehydrase and lipid transport superfamily protein
AT5G49310	-1.05504	6.19172	3.07102e-06	importin alpha isoform 5
AT3G22490	-1.77233	6.1603	0.000106254	Seed maturation protein
AT1G54870	-0.765272	6.13929	1.89823e-23	NAD(P)-binding Rossmann-fold superfamily protein
AT2G10440	-1.40383	6.07804	1.03151e-05	unknown protein
AT5G50790	0.286813	6.02319	2.7943e-05	Nodulin MtN3 family protein
AT4G25330	-1.64427	6.01871	2.18134e-05	unknown protein
AT2G01905	0.480276	5.95742	1.99192e-05	cyclin J18
AT1G02980	-1.2948	5.94464	8.03305e-05	cullin 2
AT1G17810	-1.04295	5.93119	2.43846e-18	beta-tonoplast intrinsic protein
AT3G56350	-1.01284	5.89209	3.76588e-16	Iron/manganese superoxide dismutase family protein
AT1G05510	-1.1159	5.83987	5.70122e-18	Protein of unknown function (DUF1264)
AT4G25140	-0.005495	5.75739	7.52709e-18	oleosin 1
AT3G27809	-1.8586	5.75383	7.72864e-05	unknown protein
AT4G16590	-1.66083	5.69224	0.0040479	cellulose synthase-like A01
AT1G24650	-1.5014	5.66857	0.00030456	Leucine-rich repeat protein kinase family protein
AT2G42340	1.01284	5.63189	5.39232e-91	unknown protein
AT4G14805	-0.686863	5.61701	1.95897e-13	Bifunctional inhibitor/lipid-transfer protein/seed storage 2S albumin superfamily protein
AT4G36700	0.796395	5.60739	1.40354e-11	RmlC-like cupins superfamily protein
AT3G21850	-1.87771	5.58708	0.000537318	SKP1-like 9
AT2G18190	-0.868997	5.58612	0.00044535	P-loop containing nucleoside triphosphate hydrolases superfamily protein
AT2G42560	-0.377811	5.58213	5.18545e-26	late embryogenesis abundant domain-containing protein / LEA domain-containing protein
AT1G68250	0.821103	5.55832	1.36152e-46	unknown protein
AT3G30120	0.841169	5.49617	1.40133e-34	pseudogene
AT4G29640	-1.84187	5.48726	0.00358776	Cytidine/deoxycytidylate deaminase family protein
AT2G36760	-1.89585	5.48534	0.00254317	UDP-glucosyl transferase 73C2
AT2G28490	-0.739428	5.46506	1.28021e-08	RmlC-like cupins superfamily protein
AT1G77640	-0.646937	5.41495	0.00153931	Integrase-type DNA-binding superfamily protein
AT4G33870	0.511273	5.38847	1.71557e-19	Peroxidase superfamily protein
AT1G65090	-1.95159	5.32002	0.0021638	unknown protein
AT4G16240	-1.87729	5.31266	0.00615923	unknown protein
AT2G05580	-1.32418	5.3091	5.20706e-06	Glycine-rich protein family
AT5G59390	-0.439234	5.26667	1.0477e-09	XH/XS domain-containing protein
AT5G55240	-1.98972	5.24611	0.00735792	ARABIDOPSIS THALIANA PEROXYGENASE 2
AT5G35600	-1.80785	5.21713	0.00384217	histone deacetylase7
AT5G55490	-0.826554	5.21555	0.00347705	gamete expressed protein 1
AT3G21860	-1.75622	5.21506	0.00397919	SKP1-like 10
AT2G42000	-2.00976	5.20858	0.007747	Plant EC metallothionein-like protein, family 15
AT4G27980	0.629793	5.20849	6.93677e-35	Domain of unknown function (DUF3444)
AT1G52270	3.00223	5.16805	2.57054e-28	unknown protein
AT3G14300	-1.89513	5.10602	0.00720584	pectinesterase family protein
AT1G30170	-1.87893	5.1042	0.00670374	Protein of unknown function (DUF295)
AT3G26820	-1.58678	5.1037	0.00662206	Esterase/lipase/thioesterase family protein
AT4G18790	-1.4887	5.10318	0.00678215	NRAMP metal ion transporter family protein
AT4G09610	-2.02989	5.09491	0.00857272	GAST1 protein homolog 2
AT4G21680	1.57345	5.00359	1.35845e-15	NITRATE TRANSPORTER 1.8
AT3G21380	-0.28256	4.98152	2.68855e-12	Mannose-binding lectin superfamily protein
AT5G60250	2.40698	4.97642	2.73465e-40	zinc finger (C3HC4-type RING finger) family protein
AT3G21500	1.52834	4.78228	0.00220167	1-deoxy-D-xylulose 5-phosphate synthase 1
AT4G29570	-1.10749	4.72238	1.81819e-12	Cytidine/deoxycytidylate deaminase family protein
AT3G27630	0.628115	4.70762	4.62287e-33	unknown protein
AT1G61800	2.73825	4.69506	3.02301e-15	glucose-6-phosphate/phosphate translocator 2
AT4G32510	1.43976	4.62147	1.50884e-20	HCO3- transporter family
AT4G16160	-1.44137	4.61678	1.00611e-06	Mitochondrial import inner membrane translocase subunit Tim17/Tim22/Tim23 family protein
AT2G33010	-1.49805	4.60786	2.29163e-06	Ubiquitin-associated (UBA) protein
AT5G40420	-0.331712	4.55896	3.40779e-38	oleosin 2
AT3G21370	0.749314	4.48969	8.62014e-90	beta glucosidase 19
AT2G40170	-1.12783	4.45776	6.88469e-06	Stress induced protein
AT5G01120	0.679409	4.3957	1.15018e-10	Protein of unknown function (DUF674)
AT1G15320	-1.08832	4.37816	0.000186871	unknown protein
AT2G33000	1.091	4.36259	2.09831e-39	ubiquitin-associated (UBA)/TS-N domain-containing protein-related
AT3G54340	-1.2589	4.3587	2.68176e-05	K-box region and MADS-box transcription factor family protein
AT2G44590	-1.05741	4.33337	1.53e-10	DYNAMIN-like 1D
AT5G12030	-0.576463	4.24521	0.00471198	heat shock protein 17.6A
AT4G24000	-0.541192	4.20998	0.00788815	cellulose synthase like G2
AT2G33070	0.694634	4.1793	2.3152e-16	nitrile specifier protein 2
AT1G45616	-0.14258	4.1744	3.42173e-06	receptor like protein 6
AT1G48130	-0.3193	4.14537	2.49961e-15	1-cysteine peroxiredoxin 1
AT1G33500	0.403153	4.13642	7.05699e-17	unknown protein
AT3G57440	-0.146363	4.08514	1.20816e-07	unknown protein
AT4G25580	-0.11795	4.07102	2.07294e-30	CAP160 protein
AT2G18540	-1.73921	4.06623	0.000254292	RmlC-like cupins superfamily protein
AT1G54020	-0.521794	4.03949	1.0039e-05	GDSL-like Lipase/Acylhydrolase superfamily protein
AT4G22470	2.6103	4.02496	3.01534e-20	protease inhibitor/seed storage/lipid transfer protein (LTP) family protein
AT3G01600	2.14954	4.02046	5.1753e-26	NAC domain containing protein 44
AT5G61070	2.95969	3.9802	8.81461e-63	histone deacetylase of the RPD3/HDA1 superfamily 18
AT2G23240	-1.84125	3.92242	0.000798191	Plant EC metallothionein-like protein, family 15
AT1G54280	-0.964886	3.91717	0.000977569	ATPase E1-E2 type family protein / haloacid dehalogenase-like hydrolase family protein
AT4G01270	2.0906	3.90387	2.76406e-27	RING/U-box superfamily protein
AT3G58450	-1.59674	3.89438	0.000111736	Adenine nucleotide alpha hydrolases-like superfamily protein
AT5G59170	-0.733117	3.84613	2.10877e-12	Proline-rich extensin-like family protein
AT2G18000	0.0962322	3.83424	0.00186838	TBP-associated factor 14
AT1G77860	0.177311	3.78871	9.27316e-11	Rhomboid-related intramembrane serine protease family protein
AT1G04560	-0.963357	3.76307	3.34678e-11	AWPM-19-like family protein
AT2G35070	-1.74052	3.75556	0.00362535	unknown protein
AT5G02220	1.97584	3.75028	1.8546e-37	unknown protein
AT3G20475	2.25755	3.72665	1.60084e-33	MUTS-homologue 5
AT5G62730	0.65517	3.71048	3.76807e-12	Major facilitator superfamily protein
AT1G47980	-1.82514	3.67935	0.00300129	unknown protein
AT1G48740	1.23711	3.63229	6.79709e-33	2-oxoglutarate (2OG) and Fe(II)-dependent oxygenase superfamily protein
AT2G44460	1.12923	3.60653	5.25194e-11	beta glucosidase 28
AT1G55770	-1.27903	3.58347	0.000108823	Plant invertase/pectin methylesterase inhibitor superfamily protein
AT4G40020	-1.15731	3.58288	0.00904853	Myosin heavy chain-related protein
AT3G48580	-0.770381	3.58148	7.05733e-05	xyloglucan endotransglucosylase/hydrolase 11
AT1G49920	1.03333	3.58078	1.44923e-09	MuDR family transposase
AT1G05490	0.843757	3.55632	9.73075e-13	chromatin remodeling 31
AT3G24340	1.58137	3.53952	2.4093e-32	chromatin remodeling 40
AT3G60660	2.13058	3.51502	1.31545e-13	unknown protein
AT5G65080	-0.0936134	3.50467	4.66698e-06	K-box region and MADS-box transcription factor family protein
AT5G23700	1.6145	3.48241	1.88805e-59	unknown protein
AT5G64990	0.127881	3.46925	6.49793e-09	RAB GTPase homolog H1A
AT4G36600	-1.27777	3.41762	6.96059e-06	Late embryogenesis abundant (LEA) protein
AT2G35300	-0.691985	3.40184	7.30184e-10	Late embryogenesis abundant protein, group 1 protein
AT1G24260	1.82305	3.39909	1.28974e-14	K-box region and MADS-box transcription factor family protein
AT2G39030	3.89838	3.3844	0.00470522	Acyl-CoA N-acyltransferases (NAT) superfamily protein
AT5G43660	0.317218	3.37215	3.93398e-08	2-oxoglutarate (2OG) and Fe(II)-dependent oxygenase superfamily protein
AT5G07660	2.97685	3.36712	3.11149e-48	structural maintenance of chromosomes 6A
AT2G36640	-0.880739	3.36407	7.46398e-10	embryonic cell protein 63
AT4G10950	0.36693	3.36034	1.5581e-12	SGNH hydrolase-type esterase superfamily protein
AT5G07380	0.250739	3.34537	0.000488019	unknown protein
AT5G43530	1.66558	3.33343	1.38339e-35	Helicase protein with RING/U-box domain
AT1G69880	1.70388	3.33099	0.000104715	thioredoxin H-type 8
AT5G09910	-0.528657	3.32822	1.84032e-05	Ras-related small GTP-binding family protein
AT4G02320	-0.858929	3.31983	7.21843e-07	Plant invertase/pectin methylesterase inhibitor superfamily
AT2G18193	3.43385	3.29964	3.33386e-52	P-loop containing nucleoside triphosphate hydrolases superfamily protein
AT1G70220	-0.163864	3.26407	0.00348112	RNA-processing, Lsm domain
AT4G19130	2.68904	3.25686	1.82362e-44	Replication factor-A protein 1-related
AT5G50930	2.22816	3.23225	2.75678e-28	Histone superfamily protein
AT4G36950	-1.0914	3.21402	0.00106999	mitogen-activated protein kinase kinase kinase 21
AT3G04960	1.43611	3.20633	1.42107e-12	Domain of unknown function (DUF3444)
AT4G35520	1.59455	3.19928	1.05924e-18	MUTL protein homolog 3
AT5G64060	0.547244	3.18688	0.000162796	NAC domain containing protein 103
AT3G03670	-1.1085	3.18676	3.09911e-05	Peroxidase superfamily protein
AT1G02670	2.5765	3.16407	9.95617e-47	P-loop containing nucleoside triphosphate hydrolases superfamily protein
AT4G23600	6.36105	3.13861	3.08488e-32	Tyrosine transaminase family protein
AT4G25000	1.0637	3.13738	3.03492e-10	alpha-amylase-like
AT3G10880	1.34995	3.12568	4.35971e-10	unknown protein
AT4G21020	-1.21664	3.12435	5.69417e-07	Late embryogenesis abundant protein (LEA) family protein
AT3G49620	3.60656	3.09791	5.59079e-07	2-oxoglutarate (2OG) and Fe(II)-dependent oxygenase superfamily protein
AT1G80130	4.10195	3.08248	3.74821e-13	Tetratricopeptide repeat (TPR)-like superfamily protein
AT1G61610	-0.373884	3.08121	0.00060546	S-locus lectin protein kinase family protein
AT2G32940	2.08181	3.07491	1.40965e-22	Argonaute family protein
AT2G38340	-1.12406	3.06063	0.00719909	Integrase-type DNA-binding superfamily protein
AT1G68200	1.09432	3.03053	4.48758e-21	Zinc finger C-x8-C-x5-C-x3-H type family protein
AT4G01360	-0.52947	3.00954	0.00186907	unknown protein
AT2G37770	3.02652	3.00648	6.86927e-12	NAD(P)-linked oxidoreductase superfamily protein
AT3G16650	3.33271	2.99762	5.00678e-62	Transducin/WD40 repeat-like superfamily protein
AT3G63480	3.73559	2.99353	2.05855e-54	ATP binding microtubule motor family protein
AT4G03130	1.33961	2.99043	8.78254e-19	BRCT domain-containing DNA repair protein
AT3G16320	2.28139	2.97861	1.52071e-27	Tetratricopeptide repeat (TPR)-like superfamily protein
AT4G13690	2.25594	2.94332	9.33432e-26	unknown protein
AT1G30160	0.00669661	2.94115	3.42315e-10	Protein of unknown function (DUF295)
AT3G53040	0.357462	2.9402	3.14699e-19	late embryogenesis abundant protein, putative / LEA protein, putative
AT2G20800	-0.571363	2.93488	0.000475376	NAD(P)H dehydrogenase B4
AT3G09430	2.25608	2.9325	2.54232e-57	unknown protein
AT1G14520	2.46251	2.91488	2.26587e-10	myo-inositol oxygenase 1
AT4G22960	0.405343	2.91029	4.92722e-05	Protein of unknown function (DUF544)
AT2G26020	2.14485	2.89983	2.07723e-05	plant defensin 1.2b
AT5G61890	-1.39315	2.89531	0.00922487	Integrase-type DNA-binding superfamily protein
AT3G01330	3.13454	2.88943	2.02896e-38	DP-E2F-like protein 3
AT2G02990	1.97068	2.88923	2.34861e-22	ribonuclease 1
AT2G26010	5.43744	2.88911	3.54741e-06	plant defensin 1.3
AT5G27000	3.82424	2.86858	2.8399e-75	kinesin 4
AT4G27510	1.75757	2.86537	1.5668e-17	unknown protein
AT5G45990	0.148624	2.86356	3.17456e-11	crooked neck protein, putative / cell cycle protein, putative
AT1G80160	-0.319695	2.84968	6.69654e-08	Lactoylglutathione lyase / glyoxalase I family protein
AT3G19920	-1.59885	2.84206	0.00665043	unknown protein
AT1G49640	-0.778957	2.832	5.96003e-06	alpha/beta-Hydrolases superfamily protein
AT1G10585	-0.471962	2.8309	0.000342764	basic helix-loop-helix (bHLH) DNA-binding superfamily protein
AT3G58270	2.3719	2.82736	1.55493e-38	Arabidopsis phospholipase-like protein (PEARLI 4) with TRAF-like domain
AT1G07645	-1.75554	2.82427	0.00640487	dessication-induced 1VOC superfamily protein
AT4G01430	2.79057	2.79825	8.8151e-20	nodulin MtN21 /EamA-like transporter family protein
AT1G08630	1.42559	2.77234	7.05056e-08	threonine aldolase 1
AT5G05180	4.76246	2.76481	7.47109e-69	unknown protein
AT4G00695	-0.220141	2.76241	0.000207456	unknown protein
AT3G09240	1.78714	2.75571	7.91524e-27	Protein kinase protein with tetratricopeptide repeat domain
AT2G36780	1.4657	2.75238	2.2988e-13	UDP-Glycosyltransferase superfamily protein
AT5G59310	3.45027	2.74501	1.65495e-05	lipid transfer protein 4
AT2G25890	-1.13125	2.74436	0.00011888	Oleosin family protein
AT4G39380	2.23593	2.74002	8.56847e-15	unknown protein
AT4G00870	-0.153141	2.73884	5.71035e-06	basic helix-loop-helix (bHLH) DNA-binding superfamily protein
AT2G21800	1.86836	2.73229	7.55746e-21	essential meiotic endonuclease 1A
AT2G37070	1.29674	2.7269	1.48342e-24	unknown protein
AT2G43620	4.54355	2.70909	0.000135772	Chitinase family protein
AT1G59950	-0.452545	2.67355	1.06828e-05	NAD(P)-linked oxidoreductase superfamily protein
AT5G44430	3.76574	2.67112	0.00221725	plant defensin 1.2C
AT3G19210	3.69318	2.6711	2.64123e-72	homolog of RAD54
AT2G30750	3.98426	2.66633	3.95841e-05	cytochrome P450, family 71, subfamily A, polypeptide 12
AT5G24280	3.27638	2.65528	1.82244e-40	gamma-irradiation and mitomycin c induced 1
AT2G29350	4.66908	2.65453	2.12029e-05	senescence-associated gene 13
AT3G15170	-0.286792	2.65257	0.00016971	NAC (No Apical Meristem) domain transcriptional regulator superfamily protein
AT4G21070	3.5774	2.64661	5.0439e-64	breast cancer susceptibility1
AT3G51860	4.32589	2.64515	1.16346e-24	cation exchanger 3
AT2G02061	-0.379017	2.63522	0.008393	Nucleotide-diphospho-sugar transferase family protein
AT1G20720	2.89029	2.63345	4.3345e-17	RAD3-like DNA-binding helicase protein
AT2G39330	3.57253	2.63219	1.25195e-08	jacalin-related lectin 23
AT5G25450	1.73215	2.62404	2.69242e-19	Cytochrome bd ubiquinol oxidase, 14kDa subunit
AT1G04600	1.27615	2.60274	1.88881e-12	myosin XI A
AT1G52100	3.59445	2.60132	1.52324e-15	Mannose-binding lectin superfamily protein
AT5G20850	3.1722	2.59908	1.47412e-65	RAS associated with diabetes protein 51
AT1G49220	-0.210528	2.58769	0.00309605	RING/U-box superfamily protein
AT4G14180	0.602101	2.5817	0.000151	putative recombination initiation defect 1
AT1G43910	3.89458	2.57749	2.67703e-12	P-loop containing nucleoside triphosphate hydrolases superfamily protein
AT4G26200	1.40936	2.57253	1.52722e-07	1-amino-cyclopropane-1-carboxylate synthase 7
AT1G49245	1.52177	2.56314	0.000742654	Prefoldin chaperone subunit family protein
AT1G20060	3.34304	2.55914	4.85576e-40	ATP binding microtubule motor family protein
AT5G61160	4.52823	2.55679	2.94457e-07	anthocyanin 5-aromatic acyltransferase 1
AT4G18490	1.7712	2.54951	6.2582e-12	unknown protein
AT5G13170	1.21599	2.53455	0.000606614	senescence-associated gene 29
AT2G17740	0.166269	2.53157	4.50477e-06	Cysteine/Histidine-rich C1 domain family protein
AT1G35530	2.78831	2.53136	1.65799e-43	DEAD/DEAH box RNA helicase family protein
AT1G74150	1.18322	2.53106	1.44398e-08	Galactose oxidase/kelch repeat superfamily protein
AT1G21320	0.141744	2.52666	0.00153931	nucleotide binding;nucleic acid binding
AT4G24860	1.09538	2.52612	2.0961e-16	P-loop containing nucleoside triphosphate hydrolases superfamily protein
AT2G32830	0.76348	2.51629	3.12891e-06	phosphate transporter 1;5
AT1G20120	-0.597142	2.49819	0.000191305	GDSL-like Lipase/Acylhydrolase superfamily protein
AT3G04850	2.87259	2.49184	3.41813e-23	Tesmin/TSO1-like CXC domain-containing protein
AT4G23680	6.54054	2.4843	2.7065e-22	Polyketide cyclase/dehydrase and lipid transport superfamily protein
AT5G18840	3.07202	2.47126	6.0843e-13	Major facilitator superfamily protein
AT1G48605	0.73869	2.46727	0.00489483	Flavoprotein
AT5G62240	-0.32734	2.4668	0.00450474	Cell cycle regulated microtubule associated protein
AT1G15330	-0.750785	2.46419	0.00678452	Cystathionine beta-synthase (CBS) protein
AT3G08885	-0.755183	2.46035	0.00143997	pseudogene
AT2G22600	1.57637	2.46021	4.10405e-13	RNA-binding KH domain-containing protein
AT1G12940	-0.430566	2.45754	0.00013142	nitrate transporter2.5
AT1G65500	2.61729	2.45695	3.0105e-07	unknown protein
AT3G27620	-0.361785	2.45357	0.000514031	alternative oxidase 1C
AT3G11150	0.579412	2.44603	5.02393e-13	2-oxoglutarate (2OG) and Fe(II)-dependent oxygenase superfamily protein
AT1G04650	2.56797	2.44549	2.63846e-15	unknown protein
AT4G09300	1.07533	2.43208	6.46506e-14	LisH and RanBPM domains containing protein
AT3G11000	1.97276	2.43024	7.59424e-15	DCD (Development and Cell Death) domain protein
AT1G15310	4.23633	2.42821	5.35878e-65	signal recognition particle 54 kDa subunit
AT1G07270	0.558036	2.4176	0.00115506	Cell division control, Cdc6
AT2G46980	3.54527	2.41713	3.11341e-33	unknown protein
AT5G17780	1.14011	2.41704	0.000794989	alpha/beta-Hydrolases superfamily protein
AT4G10265	-0.113519	2.41203	0.00304928	Wound-responsive family protein
AT1G73260	5.85112	2.40965	3.75962e-34	kunitz trypsin inhibitor 1
AT5G41761	1.23901	2.39545	6.65649e-05	unknown protein
AT2G32120	2.67817	2.39427	1.68737e-28	heat-shock protein 70T-2
AT5G48430	-0.337006	2.39135	0.000997331	Eukaryotic aspartyl protease family protein
AT2G24680	1.27615	2.38844	8.06756e-09	transcriptional factor B3 family protein
AT1G60110	0.154205	2.38659	5.25558e-05	Mannose-binding lectin superfamily protein
AT3G27120	2.24938	2.38602	2.01561e-17	P-loop containing nucleoside triphosphate hydrolases superfamily protein
AT3G15670	0.310189	2.3818	3.23543e-06	Late embryogenesis abundant protein (LEA) family protein
AT4G02110	4.47095	2.37934	1.06592e-64	transcription coactivators
AT4G15280	0.404521	2.35775	4.68607e-08	UDP-glucosyl transferase 71B5
AT1G05820	1.58235	2.34822	2.37839e-09	SIGNAL PEPTIDE PEPTIDASE-LIKE 5
AT1G23730	3.04235	2.3427	2.26568e-10	beta carbonic anhydrase 3
AT4G12490	3.26376	2.33349	1.88329e-07	Bifunctional inhibitor/lipid-transfer protein/seed storage 2S albumin superfamily protein
AT2G23110	-0.79383	2.32108	0.000135789	Late embryogenesis abundant protein, group 6
AT4G12480	6.52439	2.31704	1.93678e-19	Bifunctional inhibitor/lipid-transfer protein/seed storage 2S albumin superfamily protein
AT2G43510	4.13493	2.31398	9.37422e-19	trypsin inhibitor protein 1
AT4G17380	1.00748	2.31301	1.69953e-07	MUTS-like protein 4
AT3G09080	1.06049	2.30839	0.000266084	Transducin/WD40 repeat-like superfamily protein
AT3G03970	2.60475	2.30439	8.1143e-17	ARM repeat superfamily protein
AT3G13020	1.28025	2.30172	5.83917e-08	hAT transposon superfamily protein
AT1G20350	1.22321	2.29473	1.87233e-21	translocase inner membrane subunit 17-1
AT5G65120	2.27016	2.28876	6.71805e-05	unknown protein
AT4G32810	2.37863	2.28649	1.65403e-13	carotenoid cleavage dioxygenase 8
AT5G33300	3.2893	2.2772	5.34505e-24	chromosome-associated kinesin-related
AT5G46050	1.16404	2.27274	0.000146994	peptide transporter 3
AT3G27130	1.8347	2.27129	1.31602e-17	unknown protein
AT1G79890	2.76964	2.26867	2.76406e-27	RAD3-like DNA-binding helicase protein
AT4G26950	0.626658	2.25654	0.000208208	Protein of unknown function, DUF584
AT1G23540	1.17967	2.24956	2.45001e-10	Protein kinase superfamily protein
AT2G44990	-1.0096	2.2485	0.00150853	carotenoid cleavage dioxygenase 7
AT2G36770	1.30576	2.24365	2.28732e-06	UDP-Glycosyltransferase superfamily protein
AT3G49630	-0.728748	2.23246	0.000186551	2-oxoglutarate (2OG) and Fe(II)-dependent oxygenase superfamily protein
AT2G41230	1.50202	2.23057	0.00658863	unknown protein
AT1G71760	1.08963	2.22138	5.95946e-08	unknown protein
AT2G37000	0.187715	2.22003	6.43919e-10	TCP family transcription factor
AT5G15830	2.53771	2.21379	5.11074e-08	basic leucine-zipper 3
AT3G27060	6.53624	2.19529	2.20571e-75	Ferritin/ribonucleotide reductase-like family protein
AT1G22260	1.28021	2.19329	2.40531e-07	Myosin heavy chain-related protein
AT1G26540	2.87256	2.18641	1.78327e-22	Agenet domain-containing protein
AT5G49110	2.31684	2.18271	3.02301e-15	unknown protein
AT2G21640	2.60177	2.17926	3.10673e-18	unknown protein
AT5G61460	4.29244	2.17788	5.63257e-46	P-loop containing nucleoside triphosphate hydrolases superfamily protein
AT4G18470	1.64656	2.17047	1.41383e-05	negative regulator of systemic acquired resistance (SNI1)
AT2G47770	0.17327	2.1702	9.24369e-05	TSPO(outer membrane tryptophan-rich sensory protein)-related
AT5G22460	1.93529	2.16791	4.22649e-09	alpha/beta-Hydrolases superfamily protein
AT2G21820	-0.363572	2.1664	1.14624e-05	unknown protein
AT1G66700	1.27426	2.16532	4.1506e-09	S-adenosyl-L-methionine-dependent methyltransferases superfamily protein
AT4G14700	1.50043	2.15628	3.77868e-08	origin recognition complex 1
AT1G69770	6.01577	2.15591	1.4178e-75	chromomethylase 3
AT3G52115	1.79286	2.15384	2.45431e-08	gamma response gene 1
AT1G73220	0.918713	2.15109	4.08729e-06	organic cation/carnitine transporter1
AT5G14870	0.459953	2.14911	0.00120953	cyclic nucleotide-gated channel 18
AT5G09470	0.8649	2.14875	2.79595e-11	dicarboxylate carrier 3
AT4G08590	3.41202	2.12784	6.24758e-46	ORTHRUS-like
AT3G63380	3.65302	2.12702	4.67844e-13	ATPase E1-E2 type family protein / haloacid dehalogenase-like hydrolase family protein
AT5G06590	2.30977	2.12657	1.6507e-17	unknown protein
AT4G12540	1.25312	2.11311	0.00170413	unknown protein
AT3G59200	1.16408	2.11176	0.0014718	F-box/RNI-like superfamily protein
AT1G26410	-0.125866	2.09908	0.00646904	FAD-binding Berberine family protein
AT2G33380	2.0037	2.09852	4.15702e-09	Caleosin-related family protein
AT3G17520	1.21225	2.09723	5.17924e-06	Late embryogenesis abundant protein (LEA) family protein
AT2G38250	1.09907	2.09471	1.46513e-14	Homeodomain-like superfamily protein
AT5G22140	4.38249	2.08999	1.32688e-44	FAD/NAD(P)-binding oxidoreductase family protein
AT3G48850	0.949984	2.08179	1.69732e-09	phosphate transporter 3;2
AT5G40570	1.16276	2.06992	9.19637e-07	Surfeit locus protein 2 (SURF2)
AT1G67100	0.397501	2.06807	0.00206369	LOB domain-containing protein 40
AT1G73010	3.08819	2.06593	0.000227033	phosphate starvation-induced gene 2
AT3G26840	4.04688	2.05454	3.27473e-28	Esterase/lipase/thioesterase family protein
AT2G01120	3.35739	2.05266	3.52696e-22	origin recognition complex subunit 4
AT1G26840	2.36105	2.0512	8.73685e-08	origin recognition complex protein 6
AT3G28580	1.69173	2.04713	0.000523081	P-loop containing nucleoside triphosphate hydrolases superfamily protein
AT3G60970	1.70151	2.04389	0.00016017	multidrug resistance-associated protein 15
AT3G26830	4.46701	2.0339	4.13085e-08	Cytochrome P450 superfamily protein
AT5G07400	2.97124	2.03001	1.7264e-24	forkhead-associated domain-containing protein / FHA domain-containing protein
AT1G80370	3.14769	2.02106	6.62499e-23	Cyclin A2;4
AT2G44980	3.22695	2.01989	1.67912e-20	SNF2 domain-containing protein / helicase domain-containing protein
AT3G04720	8.21763	2.01329	9.7293e-17	pathogenesis-related 4
AT5G55560	2.50818	2.0129	3.37886e-23	Protein kinase superfamily protein
AT4G31230	-0.0422146	2.01129	9.09242e-05	Protein kinase protein with adenine nucleotide alpha hydrolases-like domain
AT3G28210	0.852194	2.00499	0.00103602	zinc finger (AN1-like) family protein
AT2G20250	2.28001	2.00321	1.89468e-20	unknown protein
AT5G63920	4.75082	2.0028	6.22799e-55	topoisomerase 3alpha
AT1G01340	3.54036	2.00121	6.20214e-21	cyclic nucleotide gated channel 10
AT1G76740	2.86194	1.99814	3.03323e-15	unknown protein
AT2G38720	2.48506	1.99459	2.42853e-11	microtubule-associated protein 65-5
AT3G05400	1.79821	1.98924	0.000581791	Major facilitator superfamily protein
AT3G22560	-0.226804	1.97479	0.00394479	Acyl-CoA N-acyltransferases (NAT) superfamily protein
AT5G66630	2.33107	1.97375	2.60834e-13	DA1-related protein 5
AT5G39520	1.73847	1.96812	0.000751386	Protein of unknown function (DUF1997)
AT4G12620	3.58547	1.96343	5.66903e-17	origin of replication complex 1B
AT5G63540	1.50204	1.95909	4.53093e-07	Domain of unknown function (DUF1767)
AT3G16730	3.28558	1.95906	2.91865e-30	unknown protein
AT1G66950	1.46474	1.95866	1.25018e-06	pleiotropic drug resistance 11
AT4G11230	1.41203	1.94932	2.17427e-07	Riboflavin synthase-like superfamily protein
AT5G19890	0.937461	1.94713	0.00949511	Peroxidase superfamily protein
AT5G23810	1.84301	1.9403	3.557e-10	amino acid permease 7
AT1G02770	-0.327427	1.9396	0.00136727	Protein of unknown function (DUF626)
AT1G05950	3.11031	1.93942	4.85288e-13	unknown protein
AT5G66130	2.97007	1.93762	6.34274e-28	RADIATION SENSITIVE 17
AT3G48210	3.34413	1.93477	4.48224e-23	unknown protein
AT1G23850	1.06079	1.92787	0.000535578	unknown protein
AT1G17020	2.40015	1.9215	4.51265e-08	senescence-related gene 1
AT3G25760	5.07157	1.9138	1.30762e-16	allene oxide cyclase 1
AT3G46660	1.33195	1.9119	3.22571e-05	UDP-glucosyl transferase 76E12
AT4G19810	4.86206	1.91143	2.6276e-43	Glycosyl hydrolase family protein with chitinase insertion domain
AT1G78770	3.55743	1.91021	3.19781e-28	anaphase promoting complex 6
AT4G14970	3.07243	1.90361	1.20995e-12	unknown protein
AT2G29680	2.3772	1.90189	6.22713e-13	cell division control 6
AT3G26320	1.35535	1.90138	4.53507e-05	cytochrome P450, family 71, subfamily B, polypeptide 36
AT3G20490	3.47581	1.89862	8.63522e-30	unknown protein
AT3G58770	0.555874	1.89777	0.00449198	unknown protein
AT5G24070	0.38765	1.89724	0.000346671	Peroxidase superfamily protein
AT4G02660	3.48124	1.89515	1.47144e-19	Beige/BEACH domain ;WD domain, G-beta repeat protein
AT1G09240	2.1564	1.88421	1.76816e-05	nicotianamine synthase 3
AT4G39210	3.98923	1.87959	2.03548e-07	Glucose-1-phosphate adenylyltransferase family protein
AT5G48390	1.23952	1.87513	3.98905e-05	Tetratricopeptide repeat (TPR)-like superfamily protein
AT1G77320	3.98652	1.87015	5.52311e-25	transcription coactivators
AT1G09000	3.41027	1.86879	5.32804e-43	NPK1-related protein kinase 1
AT1G09480	1.4937	1.86805	1.04361e-10	NAD(P)-binding Rossmann-fold superfamily protein
AT1G09932	1.52858	1.86622	0.00668015	Phosphoglycerate mutase family protein
AT1G51420	3.79823	1.86575	8.05112e-30	sucrose-phosphatase 1
AT5G18810	1.69928	1.86434	2.1296e-12	SC35-like splicing factor 28
AT2G04070	0.0742029	1.86191	0.000545074	MATE efflux family protein
AT1G66040	3.84776	1.85601	2.91251e-53	Zinc finger (C3HC4-type RING finger) family protein
AT1G66050	3.97009	1.84514	1.97825e-55	Zinc finger (C3HC4-type RING finger) family protein
AT4G12470	6.06139	1.84498	2.68135e-09	azelaic acid induced 1
AT5G47330	0.303247	1.83897	0.00365935	alpha/beta-Hydrolases superfamily protein
AT3G61160	2.8389	1.83547	3.01383e-13	Protein kinase superfamily protein
AT1G27020	5.44381	1.83396	1.57416e-08	unknown protein
AT3G44970	3.0753	1.83158	1.50415e-06	Cytochrome P450 superfamily protein
AT1G13330	1.65794	1.82776	0.00229354	Arabidopsis Hop2 homolog
AT1G51130	2.90071	1.82493	1.17669e-23	Nse4, component of Smc5/6 DNA repair complex
AT1G29630	3.25051	1.82455	1.07634e-13	5'-3' exonuclease family protein
AT5G63960	4.75602	1.82186	1.7597e-34	DNA binding;nucleotide binding;nucleic acid binding;DNA-directed DNA polymerases;DNA-directed DNA polymerases
AT4G16970	3.7189	1.80998	9.69929e-26	Protein kinase superfamily protein
AT1G34180	0.604761	1.80466	0.00220167	NAC domain containing protein 16
AT4G19950	1.31887	1.8025	0.00356209	unknown protein
AT1G16445	2.54111	1.79983	2.05098e-15	S-adenosyl-L-methionine-dependent methyltransferases superfamily protein
AT1G19200	1.82011	1.79834	7.96834e-06	Protein of unknown function (DUF581)
AT3G04070	2.21256	1.79548	1.87919e-05	NAC domain containing protein 47
AT5G16690	3.00827	1.79084	1.50441e-10	origin recognition complex subunit 3
AT5G12920	2.08696	1.78803	0.00170098	Transducin/WD40 repeat-like superfamily protein
AT5G54970	4.05907	1.78485	2.76311e-14	unknown protein
AT2G45280	2.87576	1.78379	1.4875e-13	RAS associated with diabetes protein 51C
AT1G53030	2.29561	1.78167	0.00360032	Cytochrome C oxidase copper chaperone (COX17)
AT5G27610	2.96989	1.77999	2.13202e-08	DIRP ;Myb-like DNA-binding domain
AT2G29460	1.79695	1.77813	0.00213876	glutathione S-transferase tau 4
AT3G56870	2.33831	1.77784	0.000475376	unknown protein
AT5G16860	1.43895	1.77762	0.000332934	Tetratricopeptide repeat (TPR)-like superfamily protein
AT3G09660	2.79504	1.77145	2.61176e-21	minichromosome maintenance 8
AT3G08860	4.94272	1.76903	0.000120487	PYRIMIDINE 4
AT4G24040	2.51009	1.76626	1.73784e-14	trehalase 1
AT4G25120	3.19067	1.7651	1.48126e-14	P-loop containing nucleoside triphosphate hydrolases superfamily protein
AT5G45340	2.40473	1.76496	0.00665043	cytochrome P450, family 707, subfamily A, polypeptide 3
AT5G27889	-0.192303	1.76341	0.00740463	unknown protein
AT1G67780	1.76723	1.76293	0.000138406	Zinc-finger domain of monoamine-oxidase A repressor R1 protein
AT1G77720	3.70038	1.75647	5.24856e-16	putative protein kinase 1
AT3G14700	0.290063	1.75343	1.92874e-05	SART-1 family
AT4G25070	3.69107	1.74982	1.11688e-25	unknown protein
AT3G17790	4.35889	1.7498	3.4438e-07	purple acid phosphatase 17
AT1G80190	3.22196	1.7445	7.5246e-22	partner of SLD five 1
AT1G24530	4.14029	1.7439	2.87272e-15	Transducin/WD40 repeat-like superfamily protein
AT2G43140	2.02551	1.74377	4.01498e-05	basic helix-loop-helix (bHLH) DNA-binding superfamily protein
AT1G29290	0.152856	1.73987	0.000449317	unknown protein
AT1G66620	2.93162	1.73838	5.20425e-11	Protein with RING/U-box and TRAF-like domains
AT3G10180	3.25185	1.72767	8.76161e-17	P-loop containing nucleoside triphosphate hydrolases superfamily protein
AT4G08870	5.72961	1.72715	1.88205e-07	Arginase/deacetylase superfamily protein
AT5G26220	2.32302	1.72568	0.00449201	ChaC-like family protein
AT2G20980	2.9317	1.72501	3.46589e-20	minichromosome maintenance 10
AT4G24580	3.4381	1.72424	1.46433e-17	Rho GTPase activation protein (RhoGAP) with PH domain
AT5G64910	1.31419	1.72304	1.39752e-06	unknown protein
AT1G79640	3.57405	1.71871	2.13373e-17	Protein kinase superfamily protein
AT2G32660	0.387343	1.71738	0.00937864	receptor like protein 22
AT5G43910	2.52926	1.71488	1.07337e-06	pfkB-like carbohydrate kinase family protein
AT5G52950	3.0559	1.71109	4.89967e-18	unknown protein
AT3G07800	4.18562	1.70452	1.95821e-17	Thymidine kinase
AT5G36220	3.62896	1.7029	8.07274e-20	cytochrome p450 81d1
AT2G18050	1.78037	1.69685	0.000420804	histone H1-3
AT1G51800	3.40867	1.69389	3.23524e-12	Leucine-rich repeat protein kinase family protein
AT3G48540	1.30687	1.69153	0.000423184	Cytidine/deoxycytidylate deaminase family protein
AT1G20570	1.29204	1.69003	0.00130876	Spc97 / Spc98 family of spindle pole body (SBP) component
AT2G25940	1.88533	1.68604	8.53114e-10	alpha-vacuolar processing enzyme
AT1G60730	5.46401	1.68399	4.73702e-19	NAD(P)-linked oxidoreductase superfamily protein
AT5G16980	2.66938	1.6816	0.000101203	Zinc-binding dehydrogenase family protein
AT2G02350	1.69923	1.67531	8.13011e-09	SKP1 interacting partner 3
AT3G60966	-0.440182	1.67282	0.0078721	RING/U-box superfamily protein
AT3G59930	1.35358	1.67066	0.00135126	unknown protein
AT4G16260	6.37918	1.66229	2.06029e-12	Glycosyl hydrolase superfamily protein
AT3G10930	1.91578	1.6607	0.00904634	unknown protein
AT5G48720	3.2541	1.66048	1.05687e-15	x-ray induced transcript 1
AT1G15790	1.69641	1.65511	3.25444e-05	unknown protein
AT1G15660	4.66085	1.6541	5.2743e-32	centromere protein C
AT4G09820	1.00195	1.64771	0.00175509	basic helix-loop-helix (bHLH) DNA-binding superfamily protein
AT3G53650	3.49425	1.64569	2.0109e-13	Histone superfamily protein
AT2G37760	4.78393	1.64197	3.22082e-16	NAD(P)-linked oxidoreductase superfamily protein
AT3G60160	2.88243	1.64187	4.54805e-07	multidrug resistance-associated protein 9
AT1G51890	2.03466	1.64141	0.000510652	Leucine-rich repeat protein kinase family protein
AT1G62290	2.75965	1.6413	1.32467e-08	Saposin-like aspartyl protease family protein
AT3G50930	3.82044	1.63479	2.07089e-09	cytochrome BC1 synthesis
AT1G69520	1.72908	1.63469	0.00847478	S-adenosyl-L-methionine-dependent methyltransferases superfamily protein
AT5G17220	3.36107	1.63348	0.00431631	glutathione S-transferase phi 12
AT3G62460	5.08414	1.63181	7.759e-26	Putative endonuclease or glycosyl hydrolase
AT1G18940	1.03683	1.63093	0.000519213	Nodulin-like / Major Facilitator Superfamily protein
AT1G71140	2.407	1.63053	2.70798e-11	MATE efflux family protein
AT3G09520	1.04763	1.63039	1.4e-06	exocyst subunit exo70 family protein H4
AT2G14050	3.17222	1.62945	1.12771e-16	minichromosome maintenance 9
AT4G25540	2.38696	1.62675	2.33092e-10	homolog of DNA mismatch repair protein MSH3
AT5G08360	1.34828	1.62489	1.39626e-05	Protein of unknown function (DUF789)
AT1G63530	1.62604	1.61861	4.09312e-05	unknown protein
AT5G05510	2.10964	1.61121	0.00234987	Mad3/BUB1 homology region 1
AT1G65470	3.97399	1.61045	1.20384e-16	chromatin assembly factor-1 (FASCIATA1) (FAS1)
AT5G07610	1.87781	1.60777	0.000299535	F-box family protein
AT4G21840	2.97691	1.60751	3.6371e-05	methionine sulfoxide reductase B8
AT2G38500	1.37272	1.60514	1.50778e-07	2-oxoglutarate (2OG) and Fe(II)-dependent oxygenase superfamily protein
AT1G79450	2.90929	1.60023	1.10373e-19	ALA-interacting subunit 5
AT1G02920	5.49791	1.59852	8.17038e-06	glutathione S-transferase 7
AT2G40330	3.8987	1.5969	5.04519e-06	PYR1-like 6
AT3G24515	2.78759	1.59594	5.39805e-10	ubiquitin-conjugating enzyme 37
AT1G60930	2.54511	1.59593	3.58445e-08	RECQ helicase L4B
AT5G63950	4.67633	1.59534	2.25309e-27	chromatin remodeling 24
AT1G02930	5.87684	1.59476	1.56945e-05	glutathione S-transferase 6
AT1G56660	3.39675	1.59422	4.61478e-05	unknown protein
AT4G01080	2.09595	1.59262	0.0038731	TRICHOME BIREFRINGENCE-LIKE 26
AT4G14820	1.36771	1.58595	0.000504593	Pentatricopeptide repeat (PPR) superfamily protein
AT1G54960	2.95849	1.58522	1.15437e-13	NPK1-related protein kinase 2
AT2G27389	0.582894	1.58329	7.04942e-05	unknown protein
AT4G15890	3.7397	1.58096	4.92743e-21	binding
AT5G55830	1.98516	1.57505	1.93561e-05	Concanavalin A-like lectin protein kinase family protein
AT4G12120	2.84943	1.57394	5.67145e-09	Sec1/munc18-like (SM) proteins superfamily
AT1G26330	2.38095	1.57017	1.53008e-09	DNA binding
AT3G48900	1.70793	1.56997	0.00843867	single-stranded DNA endonuclease family protein
AT5G61610	0.793654	1.56948	0.00119538	Oleosin family protein
AT4G15130	3.54021	1.56276	1.05142e-09	phosphorylcholine cytidylyltransferase2
AT1G08840	3.02477	1.56218	2.40738e-09	DNA replication helicase, putative
AT3G05130	4.35317	1.55996	3.62487e-19	unknown protein
AT1G67520	0.815084	1.55856	0.00729121	lectin protein kinase family protein
AT1G12030	0.974985	1.55604	0.00926124	Protein of unknown function (DUF506)
AT3G21480	3.80359	1.55186	4.02836e-19	BRCT domain-containing DNA repair protein
AT1G04730	3.09071	1.55179	2.14097e-08	P-loop containing nucleoside triphosphate hydrolases superfamily protein
AT3G06030	4.78915	1.55101	1.15325e-37	NPK1-related protein kinase 3
AT5G10890	0.516036	1.54694	0.00154764	myosin heavy chain-related
AT3G44300	6.5553	1.54379	5.7484e-15	nitrilase 2
AT5G59820	2.82327	1.54296	0.000185696	C2H2-type zinc finger family protein
AT5G51850	1.57457	1.54152	0.00560847	unknown protein
AT2G28130	2.82269	1.53975	4.59012e-05	unknown protein
AT3G23550	4.17717	1.5391	0.00101626	MATE efflux family protein
AT5G57450	0.760041	1.53437	0.000500051	homolog of X-ray repair cross complementing 3 (XRCC3)
AT1G54010	6.53	1.53416	3.11473e-10	GDSL-like Lipase/Acylhydrolase superfamily protein
AT1G61000	3.19267	1.53392	2.9541e-09	unknown protein
AT1G34760	3.02216	1.53172	1.28852e-15	general regulatory factor 11
AT1G55820	3.77028	1.53017	1.23548e-16	Kinase-related protein of unknown function (DUF1296)
AT5G33355	0.474897	1.52984	0.000349042	Defensin-like (DEFL) family protein
AT5G03780	2.51778	1.52574	1.5581e-12	TRF-like 10
AT2G39510	3.22789	1.5248	0.00323802	nodulin MtN21 /EamA-like transporter family protein
AT1G77310	3.18705	1.52368	6.59935e-16	unknown protein
AT1G67210	1.59566	1.52254	0.00240836	Proline-rich spliceosome-associated (PSP) family protein / zinc knuckle (CCHC-type) family protein
AT1G31290	0.936241	1.52033	0.000616029	ARGONAUTE 3
AT4G11460	3.06281	1.52004	0.00498447	cysteine-rich RLK (RECEPTOR-like protein kinase) 30
AT2G47780	0.628995	1.51865	9.62576e-05	Rubber elongation factor protein (REF)
AT5G13080	1.32281	1.51536	0.00275656	WRKY DNA-binding protein 75
AT1G08260	5.08893	1.51412	1.58274e-13	DNA polymerase epsilon catalytic subunit
AT4G21830	4.06022	1.51344	1.32849e-13	methionine sulfoxide reductase B7
AT5G44572	1.97044	1.51165	4.08729e-06	unknown protein
AT4G02390	3.35949	1.50769	1.07852e-08	poly(ADP-ribose) polymerase
AT5G02430	3.01525	1.50263	2.31418e-08	Transducin/WD40 repeat-like superfamily protein
AT2G20635	3.19905	1.50254	1.36508e-12	ATP binding;protein kinases;protein serine/threonine kinases
AT5G67245	1.00289	1.50024	0.000660214	unknown protein
AT3G26200	3.19318	1.49892	3.70287e-06	cytochrome P450, family 71, subfamily B, polypeptide 22
AT3G54180	3.92618	1.49662	1.85464e-23	cyclin-dependent kinase B1;1
AT3G29810	2.09853	1.49591	3.12486e-06	COBRA-like protein 2 precursor
AT3G27520	2.87738	1.49544	1.12381e-16	unknown protein
AT5G53870	0.875113	1.49315	3.12043e-05	early nodulin-like protein 1
AT4G09250	5.39562	1.49145	2.43884e-39	SPla/RYanodine receptor (SPRY) domain-containing protein
AT5G60150	3.19595	1.49097	2.08668e-12	unknown protein
AT3G12280	6.03471	1.4909	4.27709e-28	retinoblastoma-related 1
AT5G20710	0.642203	1.48935	0.00401503	beta-galactosidase 7
AT3G22760	3.55742	1.48678	1.75292e-06	Tesmin/TSO1-like CXC domain-containing protein
AT5G52910	3.06322	1.48602	3.92274e-11	timeless family protein
AT5G12930	3.56449	1.48362	3.58788e-12	unknown protein
AT4G09200	5.61704	1.48168	1.67157e-36	SPla/RYanodine receptor (SPRY) domain-containing protein
AT4G09310	5.61704	1.48168	1.67157e-36	SPla/RYanodine receptor (SPRY) domain-containing protein
AT3G05630	3.04623	1.48038	8.99897e-07	phospholipase D P2
AT4G33150	4.49137	1.47831	7.61624e-15	lysine-ketoglutarate reductase/saccharopine dehydrogenase bifunctional enzyme
AT5G45400	3.39364	1.47796	1.33003e-13	Replication factor-A protein 1-related
AT1G17960	0.9943	1.47367	4.91812e-05	Threonyl-tRNA synthetase
AT1G03180	1.98165	1.47287	1.04575e-07	unknown protein
AT4G28020	2.76588	1.47091	3.23898e-11	unknown protein
AT3G27640	2.25953	1.47014	3.63158e-06	Transducin/WD40 repeat-like superfamily protein
AT3G17340	4.9714	1.46986	2.90561e-19	ARM repeat superfamily protein
AT3G15150	2.66487	1.4696	7.7856e-09	RING/U-box superfamily protein
AT4G23140	2.59579	1.469	0.00876381	cysteine-rich RLK (RECEPTOR-like protein kinase) 6
AT2G45490	2.02517	1.46386	5.30503e-07	ataurora3
AT1G21460	3.95217	1.46267	0.000744147	Nodulin MtN3 family protein
AT3G42860	2.38023	1.45798	2.28121e-15	zinc knuckle (CCHC-type) family protein
AT1G62420	0.17055	1.45483	0.000445815	Protein of unknown function (DUF506)
AT4G13310	0.61356	1.45394	0.00614415	cytochrome P450, family 71, subfamily A, polypeptide 20
AT3G55060	3.40569	1.45289	1.66611e-13	unknown protein
AT1G76260	3.74674	1.45131	1.1171e-13	DWD (DDB1-binding WD40 protein) hypersensitive to ABA 2
AT3G45130	0.495155	1.44835	0.00348112	lanosterol synthase 1
AT1G75780	5.52776	1.44151	2.27699e-32	tubulin beta-1 chain
AT3G45730	3.5994	1.4407	3.45357e-12	unknown protein
AT4G24120	4.37221	1.44018	4.4708e-11	YELLOW STRIPE like 1
AT5G01760	-0.0167583	1.43854	0.00330792	ENTH/VHS/GAT family protein
AT5G25580	2.61768	1.43644	2.56744e-10	unknown protein
AT5G25250	4.73141	1.43376	0.00427118	SPFH/Band 7/PHB domain-containing membrane-associated protein family
AT2G27390	-0.00509696	1.43322	0.00546943	proline-rich family protein
AT2G37890	2.19428	1.43287	4.03098e-06	Mitochondrial substrate carrier family protein
AT5G62410	5.13129	1.43203	9.4707e-18	structural maintenance of chromosomes 2
AT5G52300	1.03567	1.42951	0.000935086	CAP160 protein
AT3G18730	3.30113	1.42731	5.2511e-08	tetratricopeptide repeat (TPR)-containing protein
AT5G13960	4.21857	1.42474	3.18582e-21	SU(VAR)3-9 homolog 4
AT3G01970	3.14941	1.42387	4.89055e-07	WRKY DNA-binding protein 45
AT3G15620	3.55337	1.42184	1.72037e-19	DNA photolyase family protein
AT2G45450	2.28803	1.42134	0.00402619	protein binding
AT3G25480	4.89463	1.41961	6.4216e-13	Rhodanese/Cell cycle control phosphatase superfamily protein
AT1G57770	5.86372	1.41577	1.99769e-44	FAD/NAD(P)-binding oxidoreductase family protein
AT1G72100	-0.449599	1.41543	0.00748877	late embryogenesis abundant domain-containing protein / LEA domain-containing protein
AT4G01010	2.68446	1.4148	2.35233e-06	cyclic nucleotide-gated channel 13
AT4G21530	3.36318	1.41295	3.09257e-09	Transducin/WD40 repeat-like superfamily protein
AT1G56150	2.88148	1.40962	1.51624e-08	SAUR-like auxin-responsive protein family
AT4G25810	4.08989	1.4068	4.09575e-05	xyloglucan endotransglycosylase 6
AT5G47590	2.94399	1.40438	6.89966e-05	Heat shock protein HSP20/alpha crystallin family
AT3G54870	2.24175	1.40377	0.000131791	Armadillo/beta-catenin repeat family protein / kinesin motor family protein
AT2G35470	3.13608	1.40333	0.00695145	unknown protein
AT5G40820	3.14347	1.40315	7.54189e-10	Ataxia telangiectasia-mutated and RAD3-related
AT1G80710	2.19959	1.40245	4.72306e-06	DROUGHT SENSITIVE 1
AT5G05600	3.99014	1.39702	8.52768e-08	2-oxoglutarate (2OG) and Fe(II)-dependent oxygenase superfamily protein
AT4G08770	3.65581	1.39482	1.7587e-05	Peroxidase superfamily protein
AT5G01320	0.890207	1.39384	7.93257e-05	Thiamine pyrophosphate dependent pyruvate decarboxylase family protein
AT4G24710	2.63905	1.39259	3.9658e-08	P-loop containing nucleoside triphosphate hydrolases superfamily protein
AT1G75490	0.38882	1.39143	0.000550443	Integrase-type DNA-binding superfamily protein
AT1G34770	2.35054	1.38963	0.00679385	unknown protein
AT3G47780	4.02561	1.38893	1.5702e-18	ABC2 homolog 6
AT1G62710	3.30222	1.38741	1.03866e-10	beta vacuolar processing enzyme
AT1G01010	3.60688	1.38677	3.29126e-11	NAC domain containing protein 1
AT4G14790	3.58322	1.38618	1.60944e-13	ATP-dependent RNA helicase, mitochondrial (SUV3)
AT5G61600	5.28346	1.38365	0.00352527	ethylene response factor 104
AT2G30360	4.01904	1.38219	2.37964e-18	SOS3-interacting protein 4
AT4G02060	4.77875	1.38128	8.35474e-14	Minichromosome maintenance (MCM2/3/5) family protein
AT3G28930	4.26785	1.38061	3.48921e-06	AIG2-like (avirulence induced gene) family protein
AT5G51580	0.6574	1.37979	0.00101249	unknown protein
AT2G36200	4.45655	1.37926	2.67472e-09	P-loop containing nucleoside triphosphate hydrolases superfamily protein
AT5G01300	-0.535573	1.37766	0.00560941	PEBP (phosphatidylethanolamine-binding protein) family protein
AT3G16980	0.743566	1.37504	0.000991475	RNA polymerases M/15 Kd subunit
AT1G12370	3.62415	1.374	7.28114e-18	photolyase 1
AT3G43270	3.90722	1.37165	1.03492e-13	Plant invertase/pectin methylesterase inhibitor superfamily
AT2G43570	4.58346	1.37022	0.000323257	chitinase, putative
AT1G47960	2.5363	1.37021	2.67184e-05	cell wall / vacuolar inhibitor of fructosidase 1
AT3G57860	3.6156	1.36765	2.31229e-18	UV-B-insensitive 4-like
AT2G38810	3.78729	1.36724	1.05613e-15	histone H2A 8
AT1G02850	4.24161	1.36644	3.14929e-05	beta glucosidase 11
AT3G11040	2.92998	1.36179	5.87674e-11	Glycosyl hydrolase family 85
AT1G08730	1.31353	1.36152	0.00241767	Myosin family protein with Dil domain
AT2G43530	3.52517	1.35833	1.87614e-05	Scorpion toxin-like knottin superfamily protein
AT5G49010	2.89839	1.35335	4.83506e-12	DNA replication protein-related
AT3G22550	4.65594	1.35088	6.0192e-08	Protein of unknown function (DUF581)
AT4G11910	0.763298	1.34868	0.00296724	unknown protein
AT3G50480	5.81353	1.34352	5.10825e-05	homolog of RPW8 4
AT3G15510	3.31753	1.3429	1.91871e-11	NAC domain containing protein 2
AT3G47540	3.29378	1.34202	1.1105e-06	Chitinase family protein
AT3G18630	1.94554	1.33626	4.62643e-05	uracil dna glycosylase
AT5G48820	2.24867	1.33511	6.71305e-11	inhibitor/interactor with cyclin-dependent kinase
AT3G49120	7.55833	1.33413	2.36328e-15	peroxidase CB
AT2G29120	2.94292	1.33412	4.50477e-06	glutamate receptor 2.7
AT4G16265	3.15443	1.33199	4.12923e-10	RNA polymerases M/15 Kd subunit
AT2G19380	2.21986	1.32857	1.45871e-07	RNA recognition motif (RRM)-containing protein
AT3G17030	2.29598	1.32434	0.000612674	Nucleic acid-binding proteins superfamily
AT1G79900	0.276319	1.32371	0.0039898	Mitochondrial substrate carrier family protein
AT1G11180	3.60199	1.32202	7.52841e-16	Secretory carrier membrane protein (SCAMP) family protein
AT3G16330	2.97079	1.32083	1.84779e-05	unknown protein
AT5G62990	2.41348	1.32079	0.00531033	Ubiquitin carboxyl-terminal hydrolase family protein
AT5G11300	2.19451	1.31996	1.48759e-06	mitotic-like cyclin 3B from Arabidopsis
AT4G12500	1.68985	1.31869	0.000444627	Bifunctional inhibitor/lipid-transfer protein/seed storage 2S albumin superfamily protein
AT3G45140	9.49776	1.31761	2.32125e-09	lipoxygenase 2
AT5G53730	2.13948	1.31631	1.53362e-05	Late embryogenesis abundant (LEA) hydroxyproline-rich glycoprotein family
AT5G61740	0.57097	1.31474	0.00328436	ABC2 homolog 14
AT5G49480	5.54998	1.31154	2.31822e-15	Ca2+-binding protein 1
AT1G78650	4.03449	1.31025	1.48216e-19	DNA-directed DNA polymerases
AT2G36270	1.9381	1.30953	0.000344921	Basic-leucine zipper (bZIP) transcription factor family protein
AT3G09480	2.32028	1.30947	1.30331e-07	Histone superfamily protein
AT5G20790	3.93231	1.3074	0.00953026	unknown protein
AT5G27230	1.36422	1.30655	0.00139301	Frigida-like protein
AT3G13080	5.73686	1.30628	1.40502e-15	multidrug resistance-associated protein 3
AT1G20230	1.61345	1.30425	0.00665043	Pentatricopeptide repeat (PPR) superfamily protein
AT2G31230	2.17731	1.30378	0.00198904	ethylene-responsive element binding factor 15
AT3G56200	3.89392	1.3011	1.08453e-07	Transmembrane amino acid transporter family protein
AT1G50130	1.27139	1.30104	0.000606968	pseudogene
AT5G22794	0.918473	1.29972	0.00994314	unknown protein
AT5G01540	2.92751	1.29654	5.04838e-06	lectin receptor kinase a4.1
AT4G36670	4.59813	1.29527	7.09917e-06	Major facilitator superfamily protein
AT2G25450	7.73103	1.28855	4.3575e-16	2-oxoglutarate (2OG) and Fe(II)-dependent oxygenase superfamily protein
AT5G07280	2.59188	1.2881	6.49793e-09	Leucine-rich repeat transmembrane protein kinase
AT4G23210	1.83678	1.28598	0.00618238	cysteine-rich RLK (RECEPTOR-like protein kinase) 13
AT2G47680	3.79156	1.28485	1.9255e-07	zinc finger (CCCH type) helicase family protein
AT5G65510	1.3818	1.283	0.000307402	AINTEGUMENTA-like 7
AT4G37530	4.33767	1.28207	2.0778e-16	Peroxidase superfamily protein
AT1G67370	1.9891	1.28088	0.00126607	DNA-binding HORMA family protein
AT4G30250	2.61349	1.28068	5.2511e-08	P-loop containing nucleoside triphosphate hydrolases superfamily protein
AT1G27880	3.13808	1.28061	2.45331e-07	DEAD/DEAH box RNA helicase family protein
AT3G51660	3.3078	1.27946	2.43049e-06	Tautomerase/MIF superfamily protein
AT1G01370	2.90251	1.27883	3.1534e-12	Histone superfamily protein
AT5G40840	2.79274	1.27714	1.74783e-08	Rad21/Rec8-like family protein
AT5G39030	2.39935	1.2762	4.28372e-05	Protein kinase superfamily protein
AT1G19640	1.02036	1.276	0.00426282	jasmonic acid carboxyl methyltransferase
AT4G22970	3.67289	1.27592	3.23524e-12	homolog of separase
AT3G55390	2.95987	1.27379	5.25612e-09	Uncharacterised protein family (UPF0497)
AT4G38560	1.74941	1.27133	0.00426899	Arabidopsis phospholipase-like protein (PEARLI 4) family
AT5G27240	3.25284	1.26496	0.000102831	DNAJ heat shock N-terminal domain-containing protein
AT3G16660	5.29313	1.26492	4.02419e-11	Pollen Ole e 1 allergen and extensin family protein
AT1G75750	8.1512	1.26328	8.06756e-09	GAST1 protein homolog 1
AT5G26680	4.124	1.26259	2.0835e-18	5'-3' exonuclease family protein
AT5G06230	2.16127	1.26031	0.000329373	TRICHOME BIREFRINGENCE-LIKE 9
AT5G27890	3.15853	1.25952	7.30513e-10	unknown protein
AT5G18270	3.37163	1.25552	3.03617e-12	Arabidopsis NAC domain containing protein 87
AT3G22750	2.91444	1.25212	1.2151e-05	Protein kinase superfamily protein
AT1G76380	3.66263	1.24843	3.34635e-14	DNA-binding bromodomain-containing protein
AT5G03495	1.09066	1.24708	3.12417e-05	RNA-binding (RRM/RBD/RNP motifs) family protein
AT2G31650	3.81556	1.2414	5.06803e-10	homologue of trithorax
AT3G54630	3.3881	1.24	6.49568e-13	unknown protein
AT5G66350	2.33145	1.23904	5.70037e-09	Lateral root primordium (LRP) protein-related
AT4G31330	2.50448	1.23864	0.00499437	Protein of unknown function, DUF599
AT1G13245	4.14105	1.23594	7.54958e-05	ROTUNDIFOLIA like 17
AT3G14360	2.4367	1.23316	4.50477e-06	alpha/beta-Hydrolases superfamily protein
AT3G07130	3.60466	1.2329	5.14314e-14	purple acid phosphatase 15
AT5G01630	4.20329	1.23286	3.67193e-16	BRCA2-like B
AT3G62190	3.5787	1.22908	1.84032e-05	Chaperone DnaJ-domain superfamily protein
AT5G23220	3.16809	1.22896	2.65649e-13	nicotinamidase 3
AT3G26280	3.68705	1.2283	0.000218246	cytochrome P450, family 71, subfamily B, polypeptide 4
AT2G34690	5.19152	1.22049	4.29828e-13	Glycolipid transfer protein (GLTP) family protein
AT1G15150	0.455476	1.21992	0.00992644	MATE efflux family protein
AT2G29570	4.28721	1.21975	5.17937e-07	proliferating cell nuclear antigen 2
AT1G63160	3.62875	1.21873	2.27589e-11	replication factor C 2
AT5G61520	4.77813	1.21853	1.42738e-09	Major facilitator superfamily protein
AT2G35160	2.60376	1.2182	2.16771e-06	SU(VAR)3-9 homolog 5
AT3G45880	1.43219	1.21413	0.00186086	2-oxoglutarate (2OG) and Fe(II)-dependent oxygenase superfamily protein
AT5G02100	4.99816	1.213	2.58954e-21	Oxysterol-binding family protein
AT4G36220	6.85999	1.21233	2.58954e-21	ferulic acid 5-hydroxylase 1
AT5G58660	1.29051	1.21003	0.00965571	2-oxoglutarate (2OG) and Fe(II)-dependent oxygenase superfamily protein
AT1G17460	2.82223	1.20856	0.000534176	TRF-like 3
AT4G27480	1.58555	1.20805	0.000158934	Core-2/I-branching beta-1,6-N-acetylglucosaminyltransferase family protein
AT5G14940	2.26814	1.20677	0.000118498	Major facilitator superfamily protein
AT3G04980	2.31599	1.20617	0.000444931	DNAJ heat shock N-terminal domain-containing protein
AT3G19150	2.71446	1.20394	4.64439e-07	KIP-related protein 6
AT1G51850	3.16819	1.20158	6.70807e-05	Leucine-rich repeat protein kinase family protein
AT3G26290	4.01024	1.20124	0.000497708	cytochrome P450, family 71, subfamily B, polypeptide 26
AT5G33290	4.19239	1.19996	2.15492e-10	xylogalacturonan deficient 1
AT3G44310	9.1772	1.19845	5.79321e-14	nitrilase 1
AT5G46640	2.54735	1.19695	1.91557e-06	AT hook motif DNA-binding family protein
AT2G23170	4.13133	1.19399	5.02459e-06	Auxin-responsive GH3 family protein
AT4G02460	3.17136	1.19329	1.50778e-07	DNA mismatch repair protein, putative
AT4G23290	3.22664	1.19163	0.000130296	cysteine-rich RLK (RECEPTOR-like protein kinase) 21
AT5G47610	2.80133	1.19139	4.53507e-05	RING/U-box superfamily protein
AT1G55760	2.36874	1.19131	0.00598205	BTB/POZ domain-containing protein
AT5G62820	1.78102	1.19029	2.72635e-06	Uncharacterised protein family (UPF0497)
AT1G19540	2.15526	1.1884	0.000155455	NmrA-like negative transcriptional regulator family protein
AT4G16670	3.62913	1.18814	5.19322e-14	Plant protein of unknown function (DUF828) with plant pleckstrin homology-like region
AT5G20190	5.85746	1.18322	6.02807e-16	Tetratricopeptide repeat (TPR)-like superfamily protein
AT1G35310	1.13659	1.18187	0.00741713	MLP-like protein 168
AT2G04066	1.82097	1.18141	3.12486e-06	MATE efflux family protein
AT1G20620	11.3151	1.18094	2.29536e-10	catalase 3
AT1G77380	1.97644	1.17986	2.62088e-05	amino acid permease 3
AT1G72800	2.48448	1.17805	2.40321e-07	RNA-binding (RRM/RBD/RNP motifs) family protein
AT2G34260	3.37448	1.17757	0.000998384	transducin family protein / WD-40 repeat family protein
AT4G09500	2.36689	1.17734	4.66708e-05	UDP-Glycosyltransferase superfamily protein
AT1G29041	1.42748	1.17662	0.000155168	unknown protein
AT3G19850	3.59486	1.17657	0.000751803	Phototropic-responsive NPH3 family protein
AT5G53880	5.37618	1.17539	6.60045e-09	unknown protein
AT3G08040	2.87876	1.17461	2.3795e-06	MATE efflux family protein
AT3G48150	3.2026	1.17434	1.36871e-06	anaphase-promoting complex subunit 8
AT1G74010	2.48497	1.17414	2.85725e-07	Calcium-dependent phosphotriesterase superfamily protein
AT2G37060	3.27471	1.17055	9.5688e-12	nuclear factor Y, subunit B8
AT1G69870	6.54261	1.16836	6.37696e-11	nitrate transporter 1.7
AT3G16500	4.60851	1.16565	2.00898e-05	phytochrome-associated protein 1
AT2G39200	1.87954	1.16311	8.35528e-06	Seven transmembrane MLO family protein
AT2G32765	2.52799	1.16294	0.000390891	small ubiquitinrelated modifier 5
AT1G71400	2.36503	1.16239	0.00291292	receptor like protein 12
AT4G01200	2.77957	1.16137	5.86856e-09	Calcium-dependent lipid-binding (CaLB domain) family protein
AT5G66750	4.62497	1.16132	8.42068e-20	chromatin remodeling 1
AT4G01550	2.46421	1.16004	0.0061416	NAC domain containing protein 69
AT4G39190	2.48752	1.15701	0.000295121	unknown protein
AT4G26960	2.61779	1.15556	1.47847e-06	unknown protein
AT5G19920	3.58796	1.15496	1.36111e-10	Transducin/WD40 repeat-like superfamily protein
AT4G14770	4.23501	1.15294	5.25612e-09	TESMIN/TSO1-like CXC 2
AT3G53680	2.8473	1.15223	7.2164e-06	Acyl-CoA N-acyltransferase with RING/FYVE/PHD-type zinc finger domain
AT1G13340	2.59512	1.14969	0.000146572	Regulator of Vps4 activity in the MVB pathway protein
AT1G53250	3.6803	1.14775	2.82267e-13	unknown protein
AT1G72680	3.82217	1.14561	0.00104418	cinnamyl-alcohol dehydrogenase
AT1G10340	2.51663	1.14387	0.00348363	Ankyrin repeat family protein
AT1G68920	3.9595	1.14344	2.70938e-08	basic helix-loop-helix (bHLH) DNA-binding superfamily protein
AT1G06160	3.34167	1.14307	2.72402e-05	octadecanoid-responsive Arabidopsis AP2/ERF 59
AT1G10070	1.83453	1.14169	0.00456126	branched-chain amino acid transaminase 2
AT4G12290	5.03075	1.14051	8.13166e-08	Copper amine oxidase family protein
AT5G44740	2.84158	1.13643	3.21583e-05	Y-family DNA polymerase H
AT5G67520	1.11391	1.13625	0.00869383	adenosine-5'-phosphosulfate (APS) kinase 4
AT4G27300	4.72125	1.13597	1.32865e-06	S-locus lectin protein kinase family protein
AT5G38110	3.06863	1.13553	0.00991386	anti- silencing function 1b
AT1G33560	3.76997	1.13531	1.84209e-06	Disease resistance protein (CC-NBS-LRR class) family
AT1G16510	2.25273	1.13341	7.10996e-05	SAUR-like auxin-responsive protein family
AT5G24630	3.32059	1.13199	8.77483e-08	double-stranded DNA binding
AT1G01730	5.07025	1.131	2.63285e-25	unknown protein
AT3G51440	2.22371	1.13062	3.79534e-08	Calcium-dependent phosphotriesterase superfamily protein
AT1G77600	4.10808	1.12872	6.27522e-11	ARM repeat superfamily protein
AT4G23300	3.99871	1.1285	4.73975e-06	cysteine-rich RLK (RECEPTOR-like protein kinase) 22
AT5G20150	3.94445	1.12823	0.00372492	SPX domain gene 1
AT1G28610	2.90614	1.12817	0.00197007	GDSL-like Lipase/Acylhydrolase superfamily protein
AT1G16540	3.00392	1.12815	0.00134161	molybdenum cofactor sulfurase (LOS5) (ABA3)
AT3G14620	5.48244	1.12753	8.36775e-07	cytochrome P450, family 72, subfamily A, polypeptide 8
AT2G24100	3.21711	1.12613	0.000261141	unknown protein
AT1G22180	2.61218	1.12602	0.000222706	Sec14p-like phosphatidylinositol transfer family protein
AT5G48600	4.96378	1.126	9.90139e-19	structural maintenance of chromosome 3
AT4G23810	3.63639	1.12587	0.000214683	WRKY family transcription factor
AT1G09450	2.8553	1.12529	9.44047e-09	Protein kinase superfamily protein
AT1G48120	3.28415	1.12527	1.80156e-05	hydrolases;protein serine/threonine phosphatases
AT2G26470	2.68621	1.12496	0.000919256	unknown protein
AT3G25770	7.05883	1.11983	1.54018e-07	allene oxide cyclase 2
AT5G46740	3.46803	1.11939	9.7208e-06	ubiquitin-specific protease 21
AT1G18330	3.18412	1.11698	0.000536479	Homeodomain-like superfamily protein
AT1G55535	2.77502	1.11617	0.00733884	unknown protein
AT5G37630	3.80713	1.11587	5.33106e-06	ARM repeat superfamily protein
AT5G44390	1.77175	1.11538	0.00700095	FAD-binding Berberine family protein
AT5G22750	3.72754	1.11415	1.58058e-10	DNA/RNA helicase protein
AT2G30140	4.94667	1.11386	2.11779e-06	UDP-Glycosyltransferase superfamily protein
AT5G05680	4.1007	1.11307	1.25092e-06	nuclear pore complex protein-related
AT1G01940	4.3249	1.11212	1.06734e-18	Cyclophilin-like peptidyl-prolyl cis-trans isomerase family protein
AT3G17360	4.39355	1.11211	8.39379e-06	phragmoplast orienting kinesin 1
AT4G18750	2.32577	1.11153	0.0068347	Pentatricopeptide repeat (PPR) superfamily protein
AT2G46380	3.10737	1.11064	2.71337e-08	Protein of unknown function (DUF3133)
AT3G44260	5.09658	1.11048	0.002936	Polynucleotidyl transferase, ribonuclease H-like superfamily protein
AT1G67630	3.99043	1.10613	3.42006e-15	DNA polymerase alpha 2
AT1G65620	2.04323	1.10261	0.000449317	Lateral organ boundaries (LOB) domain family protein
AT2G02820	2.58453	1.10198	0.00298147	myb domain protein 88
AT3G49110	5.96366	1.10137	3.08188e-10	peroxidase CA
AT3G28940	6.78021	1.10074	5.83468e-06	AIG2-like (avirulence induced gene) family protein
AT2G16530	2.86449	1.09935	1.71731e-06	3-oxo-5-alpha-steroid 4-dehydrogenase family protein
AT4G35930	3.27799	1.09608	5.67145e-09	F-box family protein
AT4G30840	3.78799	1.09389	1.56081e-09	Transducin/WD40 repeat-like superfamily protein
AT4G06746	2.27069	1.09253	0.000621386	related to AP2 9
AT3G54750	4.51428	1.09009	1.47972e-09	unknown protein
AT4G15790	3.62385	1.08937	9.92688e-05	unknown protein
AT2G25000	2.47477	1.08893	4.28372e-05	WRKY DNA-binding protein 60
AT2G24960	2.83816	1.08858	2.36683e-07	unknown protein
AT1G55915	2.17418	1.08848	0.000261461	zinc ion binding
AT2G46660	1.74523	1.08663	0.00224287	cytochrome P450, family 78, subfamily A, polypeptide 6
AT5G13370	3.88235	1.08543	8.17038e-06	Auxin-responsive GH3 family protein
AT5G46180	4.80437	1.08388	2.602e-08	ornithine-delta-aminotransferase
AT1G09812	0.221016	1.08363	0.00934826	unknown protein
AT2G46200	3.50724	1.08303	4.43158e-12	unknown protein
AT5G63300	1.3483	1.0811	0.000554294	Ribosomal protein S21 family protein
AT3G21351	1.17026	1.07879	0.00118738	unknown protein
AT3G44450	2.83272	1.0772	0.00273948	unknown protein
AT5G13330	2.40892	1.07716	4.66965e-07	related to AP2 6l
AT1G70460	3.46494	1.07714	1.65712e-07	root hair specific 10
AT1G77000	2.6156	1.07485	0.00418348	RNI-like superfamily protein
AT3G10113	2.53725	1.07326	0.00360024	Homeodomain-like superfamily protein
AT4G01610	6.21107	1.07266	8.51148e-10	Cysteine proteinases superfamily protein
AT1G62730	2.31935	1.07197	0.00680844	Terpenoid synthases superfamily protein
AT1G45110	2.56107	1.07168	0.000489544	Tetrapyrrole (Corrin/Porphyrin) Methylases
AT1G77410	2.0282	1.07043	0.00319559	beta-galactosidase 16
AT2G36490	5.90406	1.06933	1.64659e-10	demeter-like 1
AT3G14790	5.48935	1.06863	1.33927e-20	rhamnose biosynthesis 3
AT4G18300	2.8201	1.06748	8.00194e-05	Trimeric LpxA-like enzyme
AT1G70810	3.8193	1.06652	1.28465e-06	Calcium-dependent lipid-binding (CaLB domain) family protein
AT2G34730	4.102	1.06285	1.66611e-13	myosin heavy chain-related
AT5G64120	6.06801	1.0585	0.00071971	Peroxidase superfamily protein
AT1G17420	4.22097	1.05744	7.09412e-07	lipoxygenase 3
AT3G02820	2.99191	1.05663	6.97222e-08	zinc knuckle (CCHC-type) family protein
AT3G14570	3.75493	1.05541	4.54524e-09	glucan synthase-like 4
AT1G18040	3.26458	1.05487	6.41263e-07	cyclin-dependent kinase D1;3
AT5G40780	3.57447	1.0542	5.08137e-05	lysine histidine transporter 1
AT1G51270	3.05916	1.05152	9.54185e-07	structural molecules;transmembrane receptors;structural molecules
AT1G21790	2.9797	1.04966	9.43769e-08	TRAM, LAG1 and CLN8 (TLC) lipid-sensing domain containing protein
AT5G07100	3.15105	1.04911	7.48213e-07	WRKY DNA-binding protein 26
AT3G11050	1.78907	1.04892	0.00764168	ferritin 2
AT1G05020	1.60484	1.04872	0.00105594	ENTH/ANTH/VHS superfamily protein
AT3G61650	3.91216	1.04864	2.13595e-08	gamma-tubulin
AT5G63090	1.91736	1.047	0.000676108	Lateral organ boundaries (LOB) domain family protein
AT3G22104	3.34596	1.04651	0.00305537	Phototropic-responsive NPH3 family protein
AT4G08290	4.07818	1.04615	7.82965e-05	nodulin MtN21 /EamA-like transporter family protein
AT4G32670	3.29727	1.04582	0.00235122	RING/FYVE/PHD zinc finger superfamily protein
AT1G64170	3.67016	1.04567	1.06875e-06	cation/H+ exchanger 16
AT1G36370	5.43164	1.04558	4.29343e-07	serine hydroxymethyltransferase 7
AT1G28660	4.80528	1.04542	7.32762e-09	GDSL-like Lipase/Acylhydrolase superfamily protein
AT2G16780	5.73728	1.04443	1.15066e-23	Transducin family protein / WD-40 repeat family protein
AT5G19550	7.13928	1.04405	4.78338e-05	aspartate aminotransferase 2
AT1G80890	2.85575	1.04211	0.000331181	unknown protein
AT3G05740	2.56586	1.04062	0.000173143	RECQ helicase l1
AT3G56330	3.37538	1.04022	3.37858e-05	N2,N2-dimethylguanosine tRNA methyltransferase
AT5G45440	2.33731	1.03773	0.00271937	P-loop containing nucleoside triphosphate hydrolases superfamily protein
AT2G30870	7.97737	1.03584	0.000114985	glutathione S-transferase PHI 10
AT1G65370	4.6485	1.0354	3.51967e-09	TRAF-like family protein
AT3G25250	2.20865	1.03524	0.000340302	AGC (cAMP-dependent, cGMP-dependent and protein kinase C) kinase family protein
AT4G37520	5.67854	1.03268	3.38728e-16	Peroxidase superfamily protein
AT3G20670	6.44659	1.03178	1.92494e-15	histone H2A 13
AT2G41460	3.28325	1.03138	9.06814e-05	apurinic endonuclease-redox protein
AT5G45780	2.94	1.03036	0.00171644	Leucine-rich repeat protein kinase family protein
AT3G53620	4.71582	1.03025	2.93963e-07	pyrophosphorylase 4
AT2G35190	4.58549	1.02692	2.08248e-09	novel plant snare 11
AT1G07380	4.18256	1.02644	1.04229e-14	Neutral/alkaline non-lysosomal ceramidase
AT1G23090	5.24298	1.02632	0.000322323	sulfate transporter 91
AT5G04320	4.0006	1.02278	3.55005e-07	Shugoshin C terminus
AT5G02130	2.91568	1.02273	0.000441596	Tetratricopeptide repeat (TPR)-like superfamily protein
AT2G23620	1.32477	1.02226	0.00756252	methyl esterase 1
AT2G38620	2.67269	1.0222	1.70719e-05	cyclin-dependent kinase B1;2
AT1G09420	3.75559	1.0196	4.7024e-08	glucose-6-phosphate dehydrogenase 4
AT1G29195	1.42365	1.01905	0.00173005	unknown protein
AT1G19570	7.82804	1.01632	4.92154e-05	dehydroascorbate reductase
AT4G01750	2.92608	1.01411	6.04866e-05	rhamnogalacturonan xylosyltransferase 2
AT1G09200	7.47421	1.01379	4.04118e-19	Histone superfamily protein
AT5G17760	4.68749	1.01346	9.24695e-07	P-loop containing nucleoside triphosphate hydrolases superfamily protein
AT3G18940	3.5315	1.01164	0.00431644	clast3-related
AT5G43500	3.88743	1.01162	1.85071e-08	actin-related protein 9
AT5G47400	3.40132	1.01047	1.74946e-09	unknown protein
AT4G05520	4.19237	1.00981	9.20403e-06	EPS15 homology domain 2
AT4G36515	2.5167	1.00883	0.00105215	unknown protein
AT5G63010	2.81669	1.00864	5.6003e-06	Transducin/WD40 repeat-like superfamily protein
AT1G08050	3.3368	1.00816	1.63494e-05	Zinc finger (C3HC4-type RING finger) family protein
AT2G02955	2.72906	1.00785	0.000289905	maternal effect embryo arrest 12
AT3G57770	1.73422	1.00722	0.00770096	Protein kinase superfamily protein
AT5G17860	3.53305	1.00694	0.000328886	calcium exchanger 7
AT1G77145	1.24239	1.0058	0.00674495	Protein of unknown function (DUF506)
AT5G13180	5.58706	1.00395	3.01402e-05	NAC domain containing protein 83
AT5G57410	3.98021	1.00392	1.74581e-08	Afadin/alpha-actinin-binding protein
AT2G29670	5.2227	1.00239	1.09154e-06	Tetratricopeptide repeat (TPR)-like superfamily protein
AT5G58310	3.26266	1.00094	0.00695145	methyl esterase 18
AT3G55130	5.00621	1.00041	4.28224e-07	white-brown complex homolog 19
AT2G22480	5.45208	0.99809	2.80041e-12	phosphofructokinase 5
AT3G55110	3.11498	0.991668	0.00179592	ABC-2 type transporter family protein
AT5G53030	1.75538	0.989685	6.35203e-06	unknown protein
AT5G05240	2.88105	0.989207	0.00318565	Uncharacterised conserved protein (UCP030365)
AT4G11290	4.1796	0.988582	8.73685e-08	Peroxidase superfamily protein
AT2G43640	3.65096	0.98849	0.00706	Signal recognition particle, SRP9/SRP14 subunit
AT2G04235	3.1071	0.988244	0.000518777	unknown protein
AT4G21560	3.36148	0.988161	0.00334411	vacuolar protein sorting-associated protein 28 homolog 1
AT3G18030	3.53773	0.987881	1.72996e-07	HAL3-like protein A
AT4G36640	3.75098	0.984451	0.00220162	Sec14p-like phosphatidylinositol transfer family protein
AT5G53070	3.55601	0.983882	0.00796013	Ribosomal protein L9/RNase H1
AT2G28400	2.92236	0.983072	0.000974217	Protein of unknown function, DUF584
AT1G25580	4.09767	0.982886	7.71927e-08	NAC (No Apical Meristem) domain transcriptional regulator superfamily protein
AT3G61890	2.99023	0.982455	5.03278e-06	homeobox 12
AT5G19110	1.968	0.98221	0.00153659	Eukaryotic aspartyl protease family protein
AT1G65860	4.2213	0.980418	1.88384e-05	flavin-monooxygenase glucosinolate S-oxygenase 1
AT5G59540	5.07044	0.980309	3.06232e-05	2-oxoglutarate (2OG) and Fe(II)-dependent oxygenase superfamily protein
AT1G70140	2.40556	0.975701	9.8429e-05	formin 8
AT5G29000	3.34261	0.974752	0.00334323	Homeodomain-like superfamily protein
AT1G79190	3.64498	0.973663	2.45609e-05	ARM repeat superfamily protein
AT3G53900	5.07346	0.972414	3.78946e-09	uracil phosphoribosyltransferase
AT1G63440	4.04021	0.971731	1.57022e-14	heavy metal atpase 5
AT3G11730	4.22608	0.971525	0.00107301	Ras-related small GTP-binding family protein
AT1G56010	3.7635	0.970982	3.92274e-11	NAC domain containing protein 1
AT2G02810	3.91805	0.970786	1.20113e-06	UDP-galactose transporter 1
AT4G34230	5.98954	0.970619	8.33518e-11	cinnamyl alcohol dehydrogenase 5
AT1G66940	4.67083	0.968983	0.00016901	protein kinase-related
AT3G23790	3.27708	0.967266	6.59268e-05	AMP-dependent synthetase and ligase family protein
AT1G48310	3.12773	0.966767	2.50938e-05	chromatin remodeling factor18
AT2G36800	4.08795	0.964249	0.000183051	don-glucosyltransferase 1
AT5G25930	4.40304	0.962062	5.31307e-05	Protein kinase family protein with leucine-rich repeat domain
AT3G22740	3.01916	0.961584	0.000606968	homocysteine S-methyltransferase 3
AT5G16970	5.27779	0.961327	0.000205148	alkenal reductase
AT5G23580	3.72746	0.959419	0.0020899	calmodulin-like domain protein kinase 9
AT1G14350	3.43275	0.958903	0.00301272	Duplicated homeodomain-like superfamily protein
AT3G12830	2.38684	0.955936	0.00032925	SAUR-like auxin-responsive protein family
AT1G15670	5.40684	0.955617	4.53093e-07	Galactose oxidase/kelch repeat superfamily protein
AT5G56910	3.399	0.95263	0.000609443	Proteinase inhibitor I25, cystatin, conserved region
AT1G55810	4.36547	0.951935	0.00152849	uridine kinase-like 3
AT4G22710	7.4868	0.949247	4.03322e-07	cytochrome P450, family 706, subfamily A, polypeptide 2
AT5G64630	2.62078	0.948621	0.00328162	Transducin/WD40 repeat-like superfamily protein
AT5G27350	5.21483	0.947841	1.20548e-05	Major facilitator superfamily protein
AT4G27860	4.42908	0.947806	9.47533e-07	vacuolar iron transporter (VIT) family protein
AT5G02820	4.41539	0.947561	2.77206e-18	Spo11/DNA topoisomerase VI, subunit A protein
AT1G66920	2.54288	0.945869	0.00864236	Protein kinase superfamily protein
AT5G22480	4.41242	0.943271	1.2151e-05	ZPR1 zinc-finger domain protein
AT4G30270	6.72798	0.942069	0.000247495	xyloglucan endotransglucosylase/hydrolase 24
AT4G00760	4.3678	0.941929	1.22713e-08	pseudo-response regulator 8
AT2G19930	2.72166	0.941648	0.00248187	RNA-dependent RNA polymerase family protein
AT4G23885	3.59692	0.939926	0.000247151	unknown protein
AT1G76930	7.89054	0.939485	0.000559342	extensin 4
AT5G39730	4.67395	0.936479	0.00824549	AIG2-like (avirulence induced gene) family protein
AT4G17550	4.04767	0.936165	3.6231e-09	Major facilitator superfamily protein
AT5G49160	6.08525	0.935691	6.20276e-10	methyltransferase 1
AT5G05730	5.72922	0.935278	3.83707e-07	anthranilate synthase alpha subunit 1
AT5G13520	5.81333	0.934887	7.59729e-15	peptidase M1 family protein
AT4G22690	8.01527	0.93433	4.29343e-07	cytochrome P450, family 706, subfamily A, polypeptide 1
AT1G74100	5.6924	0.933743	0.00111925	sulfotransferase 16
AT1G05120	4.95699	0.933154	3.02301e-15	Helicase protein with RING/U-box domain
AT2G06040	3.4583	0.93287	3.4002e-05	unknown protein
AT3G08947	5.32223	0.93213	1.17498e-10	ARM repeat superfamily protein
AT5G45160	4.11362	0.929741	1.47991e-05	Root hair defective 3 GTP-binding protein (RHD3)
AT1G03470	2.77105	0.929535	0.00376031	Kinase interacting (KIP1-like) family protein
AT3G24320	3.82391	0.928156	7.304e-05	MUTL protein homolog 1
AT5G40450	7.74271	0.927881	0.00459492	unknown protein
AT5G12050	3.18135	0.927201	0.00241205	unknown protein
AT3G42660	4.37083	0.925083	4.14019e-08	transducin family protein / WD-40 repeat family protein
AT3G53880	4.01175	0.924604	1.24331e-10	NAD(P)-linked oxidoreductase superfamily protein
AT5G67340	2.78501	0.924266	0.000116734	ARM repeat superfamily protein
AT3G14610	3.45796	0.923715	3.12417e-05	cytochrome P450, family 72, subfamily A, polypeptide 7
AT3G62150	5.44095	0.922503	0.00521542	P-glycoprotein 21
AT5G66620	2.41239	0.92184	0.000692726	DA1-related protein 6
AT5G04340	3.40913	0.921092	0.00166509	zinc finger of Arabidopsis thaliana 6
AT3G57780	3.50938	0.920825	0.000332147	unknown protein
AT4G03960	2.81284	0.920486	0.00179799	Phosphotyrosine protein phosphatases superfamily protein
AT5G09450	3.51109	0.920098	0.00384278	Tetratricopeptide repeat (TPR)-like superfamily protein
AT5G01740	3.04673	0.918935	0.00352908	Nuclear transport factor 2 (NTF2) family protein
AT1G54570	4.48842	0.917073	7.4388e-10	Esterase/lipase/thioesterase family protein
AT1G54575	2.96082	0.916505	0.00120436	unknown protein
AT3G50550	3.83396	0.91594	0.00251321	unknown protein
AT2G26440	4.59827	0.914819	0.0011239	Plant invertase/pectin methylesterase inhibitor superfamily
AT2G16700	4.40075	0.914658	2.36115e-09	actin depolymerizing factor 5
AT5G46780	3.4292	0.914268	8.33363e-05	VQ motif-containing protein
AT3G51600	8.50257	0.914004	2.3472e-09	lipid transfer protein 5
AT4G01720	3.97204	0.913664	2.79019e-06	WRKY family transcription factor
AT5G36670	3.00029	0.910886	0.000170174	RING/FYVE/PHD zinc finger superfamily protein
AT1G32940	3.72478	0.910068	0.00036327	Subtilase family protein
AT5G39550	4.94913	0.909484	4.20828e-13	Zinc finger (C3HC4-type RING finger) family protein
AT3G16770	8.09519	0.909183	3.99358e-06	ethylene-responsive element binding protein
AT1G21100	5.00581	0.906494	7.63374e-06	O-methyltransferase family protein
AT2G39795	3.34149	0.905971	0.00047161	Mitochondrial glycoprotein family protein
AT3G61990	5.08575	0.905433	6.22563e-09	S-adenosyl-L-methionine-dependent methyltransferases superfamily protein
AT4G12300	4.2749	0.904771	4.82303e-10	cytochrome P450, family 706, subfamily A, polypeptide 4
AT5G03650	6.00619	0.903587	0.000134797	starch branching enzyme 2.2
AT5G27680	2.98359	0.903497	7.78569e-05	RECQ helicase SIM
AT3G07410	4.73914	0.902299	2.09169e-11	RAB GTPase homolog A5B
AT5G36740	3.04225	0.901465	0.00012281	Acyl-CoA N-acyltransferase with RING/FYVE/PHD-type zinc finger protein
AT4G23010	4.75294	0.901018	8.97986e-07	UDP-galactose transporter 2
AT5G52810	4.10698	0.901004	0.000449317	NAD(P)-binding Rossmann-fold superfamily protein
AT5G23020	6.94864	0.900454	2.32467e-08	2-isopropylmalate synthase 2
AT2G01940	2.24926	0.899587	0.00470522	C2H2-like zinc finger protein
AT3G11950	2.84891	0.898948	0.00506506	TRAF-like superfamily protein
AT4G21850	6.05299	0.898753	1.621e-06	methionine sulfoxide reductase B9
AT2G39400	3.8796	0.898159	9.69185e-05	alpha/beta-Hydrolases superfamily protein
AT1G67810	3.55235	0.89804	0.00589138	sulfur E2
AT1G09530	4.18743	0.897011	4.82092e-07	phytochrome interacting factor 3
AT2G05520	9.62875	0.896797	1.12674e-08	glycine-rich protein 3
AT5G54960	6.41624	0.896611	2.60901e-08	pyruvate decarboxylase-2
AT3G62500	1.41623	0.895508	0.00454765	unknown protein
AT1G27980	4.79926	0.894837	2.25454e-07	dihydrosphingosine phosphate lyase
AT3G48740	6.69067	0.894479	2.09694e-13	Nodulin MtN3 family protein
AT5G11920	2.3808	0.890969	0.00130654	6-&1-fructan exohydrolase
AT3G59410	4.18195	0.888294	0.0011775	protein kinase family protein
AT4G05390	5.41039	0.888066	9.36512e-06	root FNR 1
AT3G54650	5.42985	0.88698	8.80646e-07	RNI-like superfamily protein
AT1G63090	3.451	0.886373	0.000997422	phloem protein 2-A11
AT5G10650	3.23484	0.885778	0.00423042	RING/U-box superfamily protein
AT1G06590	3.69513	0.884813	1.24783e-06	unknown protein
AT5G06910	4.15956	0.884196	1.60078e-05	J-domain protein 6
AT4G25340	5.37811	0.883405	2.18689e-07	FK506 BINDING PROTEIN 53
AT1G66760	3.51635	0.883362	7.26954e-07	MATE efflux family protein
AT1G47270	4.17601	0.882778	1.08619e-09	tubby like protein 6
AT4G19380	3.43757	0.88209	1.00984e-05	Long-chain fatty alcohol dehydrogenase family protein
AT1G04555	2.38362	0.881299	0.00220162	unknown protein
AT2G46040	2.71928	0.8809	0.000164682	ARID/BRIGHT DNA-binding domain;ELM2 domain protein
AT5G54910	3.90784	0.879814	1.12774e-05	DEA(D/H)-box RNA helicase family protein
AT4G07400	2.68829	0.877092	0.000207666	VIER F-box proteine 3
AT1G79950	4.91149	0.875317	1.25036e-11	RAD3-like DNA-binding helicase protein
AT4G30860	2.68412	0.873983	0.00471198	SET domain group 4
AT3G14890	4.60872	0.87362	3.58152e-09	phosphoesterase
AT3G46920	3.3882	0.873538	0.00160059	Protein kinase superfamily protein with octicosapeptide/Phox/Bem1p domain
AT1G78790	2.85562	0.873289	5.11164e-07	unknown protein
AT1G64090	5.95782	0.872083	4.53093e-07	Reticulan like protein B3
AT1G50020	4.58618	0.871702	0.00719909	unknown protein
AT3G50360	4.62555	0.870525	0.000550274	centrin2
AT1G12200	5.4904	0.870102	3.88135e-06	Flavin-binding monooxygenase family protein
AT5G10110	2.98325	0.870005	0.00553624	unknown protein
AT2G20720	1.98625	0.869558	0.0020328	Pentatricopeptide repeat (PPR) superfamily protein
AT1G21400	4.25784	0.867199	7.52673e-06	Thiamin diphosphate-binding fold (THDP-binding) superfamily protein
AT3G19010	4.34534	0.865599	0.00172509	2-oxoglutarate (2OG) and Fe(II)-dependent oxygenase superfamily protein
AT3G53320	3.19523	0.865095	0.000837848	unknown protein
AT3G61630	3.65618	0.864975	3.505e-07	cytokinin response factor 6
AT3G61440	8.69607	0.864728	9.57311e-06	cysteine synthase C1
AT1G64900	5.36369	0.863575	0.000676108	cytochrome P450, family 89, subfamily A, polypeptide 2
AT4G35050	4.98569	0.862285	6.88725e-11	Transducin family protein / WD-40 repeat family protein
AT3G27190	4.54289	0.861849	4.84488e-05	uridine kinase-like 2
AT5G58570	2.46045	0.861163	0.00271514	unknown protein
AT1G34630	3.95368	0.861123	1.67788e-05	unknown protein
AT3G05060	6.1101	0.860415	8.88436e-05	NOP56-like pre RNA processing ribonucleoprotein
AT2G32530	3.5848	0.86041	0.000912111	cellulose synthase-like B3
AT3G16150	2.6512	0.859331	0.00395439	N-terminal nucleophile aminohydrolases (Ntn hydrolases) superfamily protein
AT5G13820	2.81966	0.85574	0.000845661	telomeric DNA binding protein 1
AT2G37520	4.47116	0.855468	7.31994e-07	Acyl-CoA N-acyltransferase with RING/FYVE/PHD-type zinc finger domain
AT2G36970	4.25821	0.854396	0.000234489	UDP-Glycosyltransferase superfamily protein
AT5G02540	2.47986	0.854153	0.00774211	NAD(P)-binding Rossmann-fold superfamily protein
AT5G02490	5.80558	0.852752	3.9204e-05	Heat shock protein 70 (Hsp 70) family protein
AT2G27170	5.25058	0.852504	4.28055e-07	Structural maintenance of chromosomes (SMC) family protein
AT5G19310	4.14811	0.852176	3.57004e-13	Homeotic gene regulator
AT4G32650	4.25263	0.851829	0.000111269	potassium channel in Arabidopsis thaliana 3
AT1G55265	2.91931	0.851375	0.00273948	Protein of unknown function, DUF538
AT4G26500	4.44404	0.851026	1.62159e-05	chloroplast sulfur E
AT5G66675	3.66625	0.849911	0.00977992	Protein of unknown function (DUF677)
AT5G49520	2.37896	0.849739	0.00827001	WRKY DNA-binding protein 48
AT5G14530	3.45548	0.848624	7.3153e-07	Transducin/WD40 repeat-like superfamily protein
AT1G07090	4.68644	0.848614	7.85206e-06	Protein of unknown function (DUF640)
AT1G14210	4.70467	0.848605	4.08169e-05	Ribonuclease T2 family protein
AT1G51760	5.32199	0.847947	1.12521e-05	peptidase M20/M25/M40 family protein
AT3G59140	4.22692	0.847549	0.000173545	multidrug resistance-associated protein 14
AT1G04020	3.87388	0.847359	1.37504e-05	breast cancer associated RING 1
AT2G33480	4.0154	0.846164	1.06511e-05	NAC domain containing protein 41
AT2G21560	3.02858	0.845129	2.75519e-05	unknown protein
AT1G10930	4.55013	0.844728	0.000180583	DNA helicase (RECQl4A)
AT1G75280	6.56126	0.843506	1.57257e-05	NmrA-like negative transcriptional regulator family protein
AT4G00020	4.45496	0.842692	2.52197e-08	BREAST CANCER 2 like 2A
AT4G22250	3.0888	0.842685	1.3248e-05	RING/U-box superfamily protein
AT5G10625	1.72099	0.841757	0.00587555	unknown protein
AT3G18830	6.51211	0.83959	1.21493e-06	polyol/monosaccharide transporter 5
AT5G56740	4.40213	0.839524	3.36028e-08	histone acetyltransferase of the GNAT family 2
AT3G12510	1.96891	0.839069	0.00080688	MADS-box family protein
AT3G08640	5.6475	0.837709	7.21127e-11	Protein of unknown function (DUF3411)
AT3G55160	4.23736	0.83665	0.00135486	unknown protein
AT1G77270	3.09484	0.835327	0.00842233	unknown protein
AT5G26800	3.91482	0.834761	0.00980816	unknown protein
AT4G39140	4.13977	0.834387	3.2959e-07	RING/U-box superfamily protein
AT4G37580	1.98089	0.832236	0.0026913	Acyl-CoA N-acyltransferases (NAT) superfamily protein
AT5G23660	4.91107	0.831957	0.001335	homolog of Medicago truncatula MTN3
AT5G13550	4.95386	0.8313	7.68999e-06	sulfate transporter 4.1
AT4G30530	7.69932	0.829214	1.19171e-08	Class I glutamine amidotransferase-like superfamily protein
AT5G53420	4.7116	0.82837	0.00227668	CCT motif family protein
AT3G56250	1.57909	0.828124	0.00392585	unknown protein
AT5G23820	5.43256	0.827738	0.00671357	MD-2-related lipid recognition domain-containing protein
AT5G11110	5.22197	0.827656	4.15276e-09	sucrose phosphate synthase 2F
AT5G54390	6.49115	0.826679	8.10387e-10	HAL2-like
AT3G02555	2.66612	0.826624	0.0069433	unknown protein
AT1G61150	4.47455	0.825967	0.000323736	LisH and RanBPM domains containing protein
AT2G30250	3.81829	0.825934	0.00043011	WRKY DNA-binding protein 25
AT3G62300	5.0695	0.825924	4.05777e-12	DOMAIN OF UNKNOWN FUNCTION 724 7
AT1G56170	3.76535	0.825821	1.11036e-06	nuclear factor Y, subunit C2
AT2G27402	5.42207	0.8254	0.0077405	unknown protein
AT3G04520	4.98243	0.824862	1.79634e-08	threonine aldolase 2
AT1G49160	2.62443	0.823366	0.00960399	Protein kinase superfamily protein
AT5G05110	3.52473	0.822476	7.44136e-05	Cystatin/monellin family protein
AT5G40240	3.63731	0.821307	0.00034596	nodulin MtN21 /EamA-like transporter family protein
AT1G05810	4.09286	0.82038	2.11845e-10	RAB GTPase homolog A5E
AT2G43820	6.10938	0.819626	1.53716e-06	UDP-glucosyltransferase 74F2
AT1G09300	3.35059	0.81828	7.33044e-05	Metallopeptidase M24 family protein
AT1G74710	3.89113	0.817807	0.000439883	ADC synthase superfamily protein
AT4G34180	6.64586	0.816825	9.10253e-09	Cyclase family protein
AT2G04865	4.93754	0.815757	9.0171e-12	Aminotransferase-like, plant mobile domain family protein
AT1G50700	2.76002	0.815404	0.00555144	calcium-dependent protein kinase 33
AT3G09230	2.83408	0.814778	2.12378e-05	myb domain protein 1
AT2G34490	4.64871	0.814481	3.92469e-06	cytochrome P450, family 710, subfamily A, polypeptide 2
AT1G17050	4.94951	0.813762	1.61417e-05	solanesyl diphosphate synthase 2
AT1G11700	4.35486	0.811245	0.00114644	Protein of unknown function, DUF584
AT1G11890	4.20724	0.81096	0.00299304	Synaptobrevin family protein
AT5G43170	2.89902	0.810687	3.38132e-05	zinc-finger protein 3
AT3G13110	6.45098	0.810462	2.41539e-07	serine acetyltransferase 2;2
AT5G02810	5.09267	0.809988	0.00712752	pseudo-response regulator 7
AT4G11650	6.72945	0.809133	1.66877e-05	osmotin 34
AT4G02330	4.3712	0.807966	0.00658766	Plant invertase/pectin methylesterase inhibitor superfamily
AT5G15540	5.08424	0.807395	1.21901e-07	PHD finger family protein
AT2G36950	6.11436	0.807245	4.2666e-11	Heavy metal transport/detoxification superfamily protein
AT3G55340	3.85683	0.806277	0.000656149	phragmoplastin interacting protein 1
AT3G59550	2.98916	0.805641	0.000264111	Rad21/Rec8-like family protein
AT5G05130	2.46961	0.805019	0.00190749	DNA/RNA helicase protein
AT1G73680	4.73613	0.80426	2.12619e-06	alpha dioxygenase
AT2G01735	3.46629	0.804159	4.25269e-06	RING-finger protein for embryogenesis
AT4G27050	3.6318	0.802525	0.00391809	F-box/RNI-like superfamily protein
AT1G24310	5.024	0.802291	6.45299e-11	unknown protein
AT5G61820	5.96413	0.801544	5.06068e-05	unknown protein
AT5G47580	3.76802	0.799805	2.86953e-08	unknown protein
AT3G09940	4.67114	0.799724	3.02051e-05	monodehydroascorbate reductase
AT1G78960	3.36777	0.799516	4.106e-06	lupeol synthase 2
AT3G52170	4.46384	0.799436	3.7473e-06	DNA binding
AT3G46280	4.66625	0.798569	3.11779e-05	protein kinase-related
AT1G03300	2.66194	0.798375	0.00145132	DOMAIN OF UNKNOWN FUNCTION 724 1
AT1G10370	4.49503	0.79727	0.00200085	Glutathione S-transferase family protein
AT1G55300	2.62073	0.796374	0.00609274	TBP-associated factor 7
AT1G27500	3.24023	0.795262	3.28772e-06	Tetratricopeptide repeat (TPR)-like superfamily protein
AT5G08380	4.68476	0.793006	3.39503e-05	alpha-galactosidase 1
AT4G15530	7.11603	0.792895	6.97385e-06	pyruvate orthophosphate dikinase
AT4G01860	4.90414	0.79059	3.89902e-07	Transducin family protein / WD-40 repeat family protein
AT2G21850	3.14123	0.790338	0.000190727	Cysteine/Histidine-rich C1 domain family protein
AT3G14230	7.0528	0.78994	1.36874e-09	related to AP2 2
AT5G48020	5.11574	0.788866	4.69912e-05	2-oxoglutarate (2OG) and Fe(II)-dependent oxygenase superfamily protein
AT3G44320	4.79345	0.788846	1.18775e-07	nitrilase 3
AT3G49170	2.98614	0.788526	0.00909493	Tetratricopeptide repeat (TPR)-like superfamily protein
AT4G34570	3.81024	0.788323	0.000574196	thymidylate synthase 2
AT5G10710	3.24228	0.788152	0.000932828	unknown protein
AT5G48450	3.67422	0.785446	0.00676963	SKU5 similar 3
AT5G04220	3.21332	0.785432	0.00612764	Calcium-dependent lipid-binding (CaLB domain) family protein
AT3G54640	6.65548	0.783953	5.20706e-06	tryptophan synthase alpha chain
AT3G63010	3.57878	0.783595	0.00066798	alpha/beta-Hydrolases superfamily protein
AT2G23600	6.60313	0.783024	8.3762e-07	acetone-cyanohydrin lyase
AT1G18720	5.59709	0.782568	3.71959e-06	Protein of unknown function (DUF962)
AT5G52580	4.58664	0.782103	2.79616e-05	RabGAP/TBC domain-containing protein
AT3G19720	5.82245	0.781799	0.000185697	P-loop containing nucleoside triphosphate hydrolases superfamily protein
AT3G16310	5.56583	0.781398	4.73325e-12	mitotic phosphoprotein N' end (MPPN) family protein
AT4G00770	2.99535	0.780969	0.000782183	unknown protein
AT5G41400	3.6141	0.780244	0.000319952	RING/U-box superfamily protein
AT2G41110	6.40467	0.779825	7.03969e-07	calmodulin 2
AT1G70560	4.56667	0.778655	6.15013e-05	tryptophan aminotransferase of Arabidopsis 1
AT3G04650	5.29744	0.778336	1.89414e-09	FAD/NAD(P)-binding oxidoreductase family protein
AT1G03760	3.52301	0.778076	1.11833e-05	Prefoldin chaperone subunit family protein
AT3G17420	4.08986	0.776297	0.000776967	glyoxysomal protein kinase 1
AT2G41440	4.18981	0.774573	2.16817e-08	unknown protein
AT1G70250	3.74555	0.773925	0.00940185	receptor serine/threonine kinase, putative
AT1G78270	4.90529	0.773555	9.90934e-07	UDP-glucosyl transferase 85A4
AT1G03650	2.17888	0.773071	0.00857394	Acyl-CoA N-acyltransferases (NAT) superfamily protein
AT5G41020	4.31996	0.772306	1.08469e-07	myb family transcription factor
AT5G53550	5.86956	0.771128	0.000158026	YELLOW STRIPE like 3
AT3G53340	4.25915	0.770947	7.54804e-09	nuclear factor Y, subunit B10
AT2G38010	4.35815	0.7704	7.7771e-05	Neutral/alkaline non-lysosomal ceramidase
AT2G24180	5.6371	0.769058	2.15759e-09	cytochrome p450 71b6
AT3G62080	3.55621	0.768493	0.000610074	SNF7 family protein
AT4G33220	5.78292	0.76535	1.69003e-07	pectin methylesterase 44
AT4G11240	4.88875	0.764811	0.000622998	Calcineurin-like metallo-phosphoesterase superfamily protein
AT5G39850	3.72857	0.764695	7.70704e-05	Ribosomal protein S4
AT1G23800	4.39324	0.763519	3.79917e-06	aldehyde dehydrogenase 2B7
AT1G10030	3.42107	0.763382	0.00471345	homolog of yeast ergosterol28
AT4G28390	3.5164	0.763063	0.00400147	ADP/ATP carrier 3
AT1G68340	2.44895	0.762553	0.00118765	Protein of unknown function (DUF1639)
AT4G04830	6.32198	0.761347	0.000850579	methionine sulfoxide reductase B5
AT1G14370	3.28912	0.760966	0.00235049	protein kinase 2A
AT1G29060	2.68071	0.760585	0.000572724	Target SNARE coiled-coil domain protein
AT1G18060	5.35346	0.758588	0.000369083	unknown protein
AT1G68570	4.91065	0.758232	0.00144967	Major facilitator superfamily protein
AT3G02920	3.1275	0.758161	0.00135486	Replication protein A, subunit RPA32
AT5G65750	5.93827	0.757762	0.00235912	2-oxoglutarate dehydrogenase, E1 component
AT2G27190	5.03478	0.757504	2.75197e-05	purple acid phosphatase 12
AT1G64740	4.83843	0.757379	1.75683e-05	alpha-1 tubulin
AT2G16650	3.99301	0.756492	3.23671e-06	proteinaceous RNase P 2
AT2G38940	5.17251	0.756233	0.000201067	phosphate transporter 1;4
AT1G26560	3.59847	0.755577	0.00975822	beta glucosidase 40
AT4G02050	4.01313	0.75531	4.08729e-06	sugar transporter protein 7
AT1G28570	2.89996	0.755188	0.00450491	SGNH hydrolase-type esterase superfamily protein
AT3G57060	4.21317	0.754919	3.17882e-05	binding
AT1G70980	5.01474	0.754025	9.44494e-08	Class II aminoacyl-tRNA and biotin synthetases superfamily protein
AT1G62380	8.15151	0.753993	0.000231166	ACC oxidase 2
AT5G42680	3.41671	0.753267	2.04057e-05	Protein of unknown function, DUF617
AT5G12110	4.37472	0.753103	0.000735655	Glutathione S-transferase, C-terminal-like;Translation elongation factor EF1B/ribosomal protein S6
AT3G11930	7.2083	0.752867	1.84542e-05	Adenine nucleotide alpha hydrolases-like superfamily protein
AT2G17720	5.34177	0.751879	0.00156146	2-oxoglutarate (2OG) and Fe(II)-dependent oxygenase superfamily protein
AT1G80680	4.97607	0.751775	0.00108166	SUPPRESSOR OF AUXIN RESISTANCE 3
AT5G55820	4.27621	0.750956	0.000355332	unknown protein
AT5G10520	2.32987	0.750918	0.00681153	ROP binding protein kinases 1
AT1G62810	4.8263	0.750501	1.14764e-06	Copper amine oxidase family protein
AT5G27600	4.83091	0.750438	0.00154536	long-chain acyl-CoA synthetase 7
AT4G18440	5.33693	0.749413	0.00544342	L-Aspartase-like family protein
AT2G42280	3.58807	0.749323	0.000218966	basic helix-loop-helix (bHLH) DNA-binding superfamily protein
AT4G36710	3.5928	0.749055	1.31271e-06	GRAS family transcription factor
AT2G23150	3.4994	0.748789	0.000963971	natural resistance-associated macrophage protein 3
AT2G28740	5.86206	0.748788	5.11074e-08	histone H4
AT5G57590	4.01357	0.748649	1.98892e-05	adenosylmethionine-8-amino-7-oxononanoate transaminases
AT3G03110	4.2758	0.74863	5.39217e-05	exportin 1B
AT1G77850	3.7279	0.748375	1.14365e-05	auxin response factor 17
AT5G53160	5.62963	0.745629	0.000282121	regulatory components of ABA receptor 3
AT5G48180	7.18638	0.745489	1.18151e-06	nitrile specifier protein 5
AT1G52160	3.56885	0.743782	0.00164025	tRNAse Z3
AT2G44760	5.31181	0.74334	3.02993e-07	Domain of unknown function (DUF3598)
AT5G25820	3.2533	0.742474	0.00111975	Exostosin family protein
AT3G51430	4.14424	0.741939	0.000745946	Calcium-dependent phosphotriesterase superfamily protein
AT4G17610	3.91626	0.741433	0.00760725	tRNA/rRNA methyltransferase (SpoU) family protein
AT5G44785	4.77749	0.740998	0.000109723	organellar single-stranded DNA binding protein 3
AT1G13990	4.91921	0.740643	0.00017599	unknown protein
AT5G24670	4.88425	0.740365	0.00826551	Cytidine/deoxycytidylate deaminase family protein
AT5G60040	3.71113	0.739948	0.000239541	nuclear RNA polymerase C1
AT3G08943	6.32164	0.739871	1.77364e-08	ARM repeat superfamily protein
AT1G52880	2.40625	0.738793	0.00843867	NAC (No Apical Meristem) domain transcriptional regulator superfamily protein
AT5G64570	8.19699	0.738376	0.00118041	beta-D-xylosidase 4
AT3G27180	4.86778	0.736662	9.2412e-07	S-adenosyl-L-methionine-dependent methyltransferases superfamily protein
AT3G50380	5.36382	0.735966	0.0025157	Protein of unknown function (DUF1162)
AT1G17500	4.48529	0.735463	0.00606807	ATPase E1-E2 type family protein / haloacid dehalogenase-like hydrolase family protein
AT1G28670	4.8736	0.734948	0.00165557	GDSL-like Lipase/Acylhydrolase superfamily protein
AT4G00370	6.32676	0.733576	0.000582653	Major facilitator superfamily protein
AT2G42790	6.09917	0.733552	6.42138e-12	citrate synthase 3
AT2G32960	3.83779	0.733049	7.63651e-05	Phosphotyrosine protein phosphatases superfamily protein
AT4G31805	3.24688	0.732586	0.000123923	WRKY family transcription factor
AT3G18100	3.1443	0.732369	0.00084589	myb domain protein 4r1
AT2G33050	4.21101	0.730301	0.00106978	receptor like protein 26
AT3G58990	5.76629	0.72855	3.4002e-05	isopropylmalate isomerase 1
AT5G13490	5.64909	0.727564	7.84591e-05	ADP/ATP carrier 2
AT3G61100	3.24392	0.726785	0.000633876	Putative endonuclease or glycosyl hydrolase
AT1G80640	4.58391	0.726658	0.00467386	Protein kinase superfamily protein
AT2G26180	3.16408	0.724768	0.00212991	IQ-domain 6
AT1G77470	3.98495	0.724685	6.30791e-05	replication factor C subunit 3
AT4G23260	4.04455	0.724241	0.000235974	cysteine-rich RLK (RECEPTOR-like protein kinase) 18
AT5G63700	3.09962	0.722955	0.00927818	zinc ion binding;DNA binding
AT3G20330	4.72116	0.722534	0.000191256	PYRIMIDINE B
AT3G03640	4.28083	0.722128	9.91886e-05	beta glucosidase 25
AT1G68530	7.95597	0.722093	5.40379e-07	3-ketoacyl-CoA synthase 6
AT2G21260	3.72079	0.715683	1.98929e-05	NAD(P)-linked oxidoreductase superfamily protein
AT3G11660	4.75322	0.715116	9.7998e-05	NDR1/HIN1-like 1
AT5G47810	3.91434	0.715116	1.97974e-07	phosphofructokinase 2
AT5G59780	4.80975	0.713736	0.000784605	myb domain protein 59
AT1G22360	6.59562	0.713685	3.90344e-08	UDP-glucosyl transferase 85A2
AT3G23070	5.7679	0.713641	4.67059e-06	CRM family member 3A
AT5G67270	4.15134	0.713544	3.13152e-05	end binding protein 1C
AT5G46280	4.90495	0.71339	2.95001e-08	Minichromosome maintenance (MCM2/3/5) family protein
AT1G69850	5.19115	0.713052	1.44752e-07	nitrate transporter 1:2
AT2G44150	3.68346	0.712646	0.00275656	histone-lysine N-methyltransferase ASHH3
AT1G30420	4.35139	0.711754	0.000530065	multidrug resistance-associated protein 12
AT1G36180	3.86951	0.710825	0.00214851	acetyl-CoA carboxylase 2
AT3G17590	3.34101	0.709925	0.000142713	transcription regulatory protein SNF5, putative (BSH)
AT5G38530	5.60651	0.709463	2.83729e-06	tryptophan synthase beta type 2
AT2G04080	3.4709	0.707326	0.000770952	MATE efflux family protein
AT4G19700	3.82399	0.70722	0.0025157	SBP (S-ribonuclease binding protein) family protein
AT1G31280	4.72268	0.706835	1.19921e-05	Argonaute family protein
AT2G38860	6.25013	0.70667	0.00019425	Class I glutamine amidotransferase-like superfamily protein
AT5G20700	8.44253	0.70569	2.85686e-06	Protein of unknown function (DUF581)
AT1G34340	4.29987	0.705677	0.000662182	alpha/beta-Hydrolases superfamily protein
AT2G45290	5.94771	0.704323	2.53274e-05	Transketolase
AT2G39660	4.38889	0.704314	4.02634e-05	botrytis-induced kinase1
AT2G26740	6.02951	0.704077	7.61792e-05	soluble epoxide hydrolase
AT1G74450	3.21085	0.703797	0.00336618	Protein of unknown function (DUF793)
AT2G25740	3.81993	0.703548	3.17525e-05	ATP-dependent protease La (LON) domain protein
AT5G07820	3.22911	0.702967	0.00226067	Plant calmodulin-binding protein-related
AT1G06620	3.73834	0.702483	2.06871e-05	2-oxoglutarate (2OG) and Fe(II)-dependent oxygenase superfamily protein
AT4G37120	6.02451	0.701647	2.57623e-05	Pre-mRNA splicing Prp18-interacting factor
AT1G29550	3.20531	0.699765	0.000632769	Eukaryotic initiation factor 4E protein
AT2G41650	5.69482	0.698252	3.64599e-06	unknown protein
AT1G64610	2.93854	0.697879	0.00535228	Transducin/WD40 repeat-like superfamily protein
AT4G27730	3.55219	0.696933	0.00420574	oligopeptide transporter 1
AT5G55920	5.70217	0.69631	5.80661e-06	S-adenosyl-L-methionine-dependent methyltransferases superfamily protein
AT5G42650	6.89904	0.695681	4.82634e-05	allene oxide synthase
AT1G18610	3.22354	0.694879	0.00149238	Galactose oxidase/kelch repeat superfamily protein
AT3G27160	7.46023	0.692522	0.00016901	Ribosomal protein S21 family protein
AT1G30680	5.38842	0.690796	1.33478e-07	toprim domain-containing protein
AT5G57880	3.37464	0.688619	0.00546943	multipolar spindle 1
AT5G52890	2.42409	0.688227	0.00480129	AT hook motif-containing protein
AT1G58025	4.29541	0.687976	0.000243009	DNA-binding bromodomain-containing protein
AT4G39955	4.05255	0.687785	4.32589e-06	alpha/beta-Hydrolases superfamily protein
AT1G33420	3.6508	0.687514	0.000253022	RING/FYVE/PHD zinc finger superfamily protein
AT2G23430	3.36482	0.686916	0.00419055	Cyclin-dependent kinase inhibitor family protein
AT4G21910	5.17642	0.686879	0.000110112	MATE efflux family protein
AT3G12990	3.24073	0.686025	0.000982657	ribonuclease PH45A
AT5G16070	6.15094	0.685907	6.03802e-05	TCP-1/cpn60 chaperonin family protein
AT5G65360	7.61402	0.684793	4.92692e-12	Histone superfamily protein
AT3G03520	5.15231	0.684582	3.42088e-09	non-specific phospholipase C3
AT4G19420	4.81834	0.684537	0.00897994	Pectinacetylesterase family protein
AT1G59960	5.09554	0.682881	3.71156e-06	NAD(P)-linked oxidoreductase superfamily protein
AT2G34070	5.08763	0.681113	6.03802e-05	TRICHOME BIREFRINGENCE-LIKE 37
AT1G77130	4.38566	0.680673	0.00863052	plant glycogenin-like starch initiation protein 2
AT2G46420	4.54675	0.680251	0.00424871	Plant protein 1589 of unknown function
AT1G64620	2.97959	0.679796	0.000617173	Dof-type zinc finger DNA-binding family protein
AT3G05165	5.74285	0.678727	1.04739e-05	Major facilitator superfamily protein
AT3G43600	5.70034	0.676724	2.55285e-05	aldehyde oxidase 2
AT5G03230	3.70874	0.674875	0.000785096	Protein of unknown function, DUF584
AT1G50710	4.04249	0.673934	0.000193114	unknown protein
AT2G36090	3.42465	0.672912	0.000170154	F-box family protein
AT3G56020	5.71183	0.672165	0.00454689	Ribosomal protein L41 family
AT5G58620	5.29471	0.671903	4.28055e-07	zinc finger (CCCH-type) family protein
AT4G36380	4.0514	0.670448	5.75286e-05	Cytochrome P450 superfamily protein
AT1G80300	6.49146	0.669914	8.40147e-09	nucleotide transporter 1
AT4G04610	6.75171	0.669287	0.00832137	APS reductase 1
AT1G17760	4.4791	0.666781	0.000142713	Tetratricopeptide repeat (TPR)-like superfamily protein
AT1G79110	4.82772	0.666633	0.00911275	zinc ion binding
AT3G23570	5.22685	0.666203	2.88253e-07	alpha/beta-Hydrolases superfamily protein
AT1G22230	2.78714	0.666079	0.00218813	unknown protein
AT2G47230	3.5817	0.665636	0.00351713	DOMAIN OF UNKNOWN FUNCTION 724 6
AT4G22260	4.48476	0.662361	0.00422874	Alternative oxidase family protein
AT3G10630	3.34535	0.661734	0.000825302	UDP-Glycosyltransferase superfamily protein
AT4G38540	5.66529	0.661185	0.000344021	FAD/NAD(P)-binding oxidoreductase family protein
AT5G46620	3.66474	0.66056	0.000491218	unknown protein
AT4G18930	5.19344	0.660096	2.75076e-05	RNA ligase/cyclic nucleotide phosphodiesterase family protein
AT3G46540	4.66028	0.65993	0.00034962	ENTH/VHS family protein
AT3G10500	4.1866	0.656352	0.00102089	NAC domain containing protein 53
AT4G38380	3.34426	0.655498	0.00122018	MATE efflux family protein
AT4G27940	3.63653	0.654719	1.15493e-05	manganese tracking factor for mitochondrial SOD2
AT4G37430	4.52647	0.654064	1.28276e-07	cytochrome P450, family 91, subfamily A, polypeptide 2
AT3G57810	3.51442	0.652878	0.00474691	Cysteine proteinases superfamily protein
AT5G43630	5.16733	0.652793	0.000134428	zinc knuckle (CCHC-type) family protein
AT5G57887	3.64352	0.652538	0.0094381	unknown protein
AT4G23100	8.48428	0.652334	1.53363e-08	glutamate-cysteine ligase
AT5G20400	4.12371	0.652143	0.00174112	2-oxoglutarate (2OG) and Fe(II)-dependent oxygenase superfamily protein
AT3G44880	6.14379	0.651346	1.47781e-06	Pheophorbide a oxygenase family protein with Rieske [2Fe-2S] domain
AT3G27210	3.55967	0.648829	0.00529824	unknown protein
AT1G16400	5.22232	0.648504	2.08057e-05	cytochrome P450, family 79, subfamily F, polypeptide 2
AT1G27300	3.8265	0.647783	0.00804717	unknown protein
AT5G15450	6.40878	0.647414	0.000245947	casein lytic proteinase B3
AT2G35940	6.51541	0.646756	4.95598e-06	BEL1-like homeodomain 1
AT2G27470	4.76697	0.646249	1.27855e-05	nuclear factor Y, subunit B11
AT5G05590	5.02909	0.645515	1.31788e-06	phosphoribosylanthranilate isomerase 2
AT1G60890	4.15622	0.64497	0.000155168	Phosphatidylinositol-4-phosphate 5-kinase family protein
AT1G53310	7.41836	0.644591	0.000202515	phosphoenolpyruvate carboxylase 1
AT3G19710	7.02049	0.643847	1.68667e-06	branched-chain aminotransferase4
AT4G16144	3.627	0.643372	0.00258605	associated molecule with the SH3 domain of STAM 3
AT4G17540	3.75363	0.643064	0.000158632	unknown protein
AT1G49670	5.57454	0.642524	0.00471345	ARP protein (REF)
AT1G64960	3.64469	0.642012	0.00293527	ARM repeat superfamily protein
AT4G32830	4.12067	0.641704	6.50633e-05	ataurora1
AT5G17990	6.48287	0.640731	1.18934e-07	tryptophan biosynthesis 1
AT5G12010	4.65755	0.63982	1.10044e-05	unknown protein
AT3G48310	4.07664	0.639499	0.00934212	cytochrome P450, family 71, subfamily A, polypeptide 22
AT3G23030	4.47168	0.639302	0.00357024	indole-3-acetic acid inducible 2
AT1G64460	3.35704	0.638015	0.00419819	Protein kinase superfamily protein
AT1G78460	6.29473	0.637934	0.00690059	SOUL heme-binding family protein
AT3G49500	5.11674	0.637647	0.00323684	RNA-dependent RNA polymerase 6
AT1G08210	4.0994	0.636973	0.000315886	Eukaryotic aspartyl protease family protein
AT4G14510	4.99142	0.63618	5.22459e-05	CRM family member 3B
AT1G35470	3.79103	0.634272	0.00995598	SPla/RYanodine receptor (SPRY) domain-containing protein
AT2G46650	5.62421	0.633846	0.00100854	cytochrome B5 isoform C
AT5G09600	6.12484	0.632031	0.00360032	succinate dehydrogenase 3-1
AT3G22530	4.029	0.630976	0.000158603	unknown protein
AT5G62200	3.97486	0.630546	0.00969073	Embryo-specific protein 3, (ATS3)
AT2G06990	5.27619	0.630469	3.19194e-06	RNA helicase, ATP-dependent, SK12/DOB1 protein
AT4G14040	7.43514	0.630291	1.76246e-05	selenium-binding protein 2
AT4G27900	4.45934	0.628932	0.000601046	CCT motif family protein
AT1G50480	7.65095	0.628567	2.37361e-06	10-formyltetrahydrofolate synthetase
AT1G16750	3.27255	0.628229	0.00763851	Protein of unknown function, DUF547
AT3G20100	5.04633	0.628228	1.41508e-05	cytochrome P450, family 705, subfamily A, polypeptide 19
AT4G14310	4.47434	0.627628	0.00637658	Transducin/WD40 repeat-like superfamily protein
AT1G75150	3.33537	0.625995	0.00530145	unknown protein
AT1G44750	3.90001	0.625005	0.00550138	purine permease 11
AT5G37600	7.84849	0.624237	0.00334411	glutamine synthase clone R1
AT4G18360	4.06582	0.622085	0.00856109	Aldolase-type TIM barrel family protein
AT1G64660	4.63286	0.621881	0.000332147	methionine gamma-lyase
AT5G58670	3.37272	0.62108	0.000550198	phospholipase C1
AT3G18524	3.90639	0.619256	0.0040115	MUTS homolog 2
AT2G30550	4.66326	0.618523	0.000313265	alpha/beta-Hydrolases superfamily protein
AT5G54160	7.00951	0.618454	0.000340326	O-methyltransferase 1
AT1G78850	8.57128	0.618207	0.00242813	D-mannose binding lectin protein with Apple-like carbohydrate-binding domain
AT1G63660	5.81758	0.617946	6.81899e-06	GMP synthase (glutamine-hydrolyzing), putative / glutamine amidotransferase, putative
AT3G25870	2.69696	0.617884	0.00450074	unknown protein
AT4G33030	6.19694	0.61775	0.00564188	sulfoquinovosyldiacylglycerol 1
AT5G17160	5.06133	0.616612	0.000679257	unknown protein
AT1G14230	4.44919	0.616452	1.88782e-05	GDA1/CD39 nucleoside phosphatase family protein
AT1G54100	6.32726	0.616187	0.00184898	aldehyde dehydrogenase 7B4
AT4G35630	6.38399	0.616087	1.23318e-05	phosphoserine aminotransferase
AT3G53730	6.82654	0.615677	2.01812e-05	Histone superfamily protein
AT4G23860	4.61094	0.615526	6.88413e-05	PHD finger protein-related
AT5G47140	3.66386	0.615433	0.00792078	GATA transcription factor 27
AT3G54670	5.21552	0.615245	0.000161868	Structural maintenance of chromosomes (SMC) family protein
AT3G27230	4.76222	0.613936	0.00146695	S-adenosyl-L-methionine-dependent methyltransferases superfamily protein
AT3G61520	4.59008	0.612792	0.00032966	Pentatricopeptide repeat (PPR) superfamily protein
AT5G15920	3.83136	0.611621	0.00423579	structural maintenance of chromosomes 5
AT5G43190	3.4125	0.611447	0.00299134	Galactose oxidase/kelch repeat superfamily protein
AT1G73500	5.11218	0.61052	0.00244283	MAP kinase kinase 9
AT3G02020	6.53491	0.610371	0.00164916	aspartate kinase 3
AT4G02620	5.94695	0.60844	0.0017213	vacuolar ATPase subunit F family protein
AT2G45300	6.3234	0.607887	2.18085e-05	RNA 3'-terminal phosphate cyclase/enolpyruvate transferase, alpha/beta
AT4G23900	3.54626	0.607749	0.00021097	Nucleoside diphosphate kinase family protein
AT4G21470	4.37302	0.607396	0.0045953	riboflavin kinase/FMN hydrolase
AT5G45360	4.2563	0.607157	0.00792078	F-box family protein
AT4G32210	6.12239	0.607099	0.00879909	succinate dehydrogenase 3-2
AT1G04130	3.34516	0.606673	0.0013962	Tetratricopeptide repeat (TPR)-like superfamily protein
AT2G46610	3.0783	0.606106	0.00158341	RNA-binding (RRM/RBD/RNP motifs) family protein
AT1G20430	4.23161	0.605491	0.00522314	unknown protein
AT1G62790	5.78195	0.605448	0.000131392	Bifunctional inhibitor/lipid-transfer protein/seed storage 2S albumin superfamily protein
AT1G01140	5.49395	0.605292	0.00333047	CBL-interacting protein kinase 9
AT5G28460	4.65244	0.603878	0.000164766	Pentatricopeptide repeat (PPR) superfamily protein
AT5G43745	4.68876	0.603537	0.000458217	Protein of unknown function (DUF1012)
AT1G08650	5.18522	0.603095	6.82848e-05	phosphoenolpyruvate carboxylase kinase 1
AT5G67100	4.66568	0.601634	0.0029206	DNA-directed DNA polymerases
AT4G13670	6.6867	0.600753	1.101e-10	plastid transcriptionally active 5
AT2G16586	5.93686	0.600526	0.00182084	unknown protein
AT5G24160	4.25428	0.599933	0.00407491	squalene monoxygenase 6
AT5G17380	6.56832	0.599821	0.00254589	Thiamine pyrophosphate dependent pyruvate decarboxylase family protein
AT2G37120	4.55285	0.599259	0.00220053	S1FA-like DNA-binding protein
AT2G16370	4.67549	0.598919	0.00413134	thymidylate synthase 1
AT3G15260	4.80217	0.598308	0.000206483	Protein phosphatase 2C family protein
AT1G07780	5.08328	0.598227	3.12417e-05	phosphoribosylanthranilate isomerase 1
AT4G39730	6.68479	0.597545	0.00603293	Lipase/lipooxygenase, PLAT/LH2 family protein
AT2G37460	4.41277	0.596897	0.00291292	nodulin MtN21 /EamA-like transporter family protein
AT1G17290	7.26257	0.596423	0.000721142	alanine aminotransferas
AT4G25030	7.05424	0.596096	0.000105892	unknown protein
AT5G66760	7.90517	0.595389	3.30567e-08	succinate dehydrogenase 1-1
AT3G56490	6.23317	0.595241	3.3912e-07	HIS triad family protein 3
AT4G18010	5.46211	0.595049	0.00265171	myo-inositol polyphosphate 5-phosphatase 2
AT3G50900	3.12875	0.594696	0.00365691	unknown protein
AT5G07580	6.02533	0.593797	0.00100185	Integrase-type DNA-binding superfamily protein
AT2G35060	5.03705	0.593286	3.62744e-06	K+ uptake permease 11
AT1G65610	3.77012	0.593019	0.000330804	Six-hairpin glycosidases superfamily protein
AT5G50340	4.16483	0.592946	3.3869e-05	ATP-dependent peptidases;nucleotide binding;serine-type endopeptidases;DNA helicases;ATP binding;damaged DNA binding;nucleoside-triphosphatases
AT5G60450	5.39891	0.592212	9.7137e-06	auxin response factor 4
AT1G07570	3.98741	0.591958	0.000152889	Protein kinase superfamily protein
AT2G45460	3.52022	0.591409	0.000147609	SMAD/FHA domain-containing protein
AT4G05000	3.25164	0.590537	0.004202	Vacuolar protein sorting-associated protein VPS28 family protein
AT3G01800	3.8174	0.589995	0.00108836	Ribosome recycling factor
AT1G54030	5.77825	0.589512	0.00383279	GDSL-like Lipase/Acylhydrolase superfamily protein
AT1G74090	6.02718	0.58838	0.00174972	desulfo-glucosinolate sulfotransferase 18
AT2G47980	6.16795	0.587796	8.11145e-08	sister-chromatid cohesion protein 3
AT3G43590	4.61216	0.586212	0.00048473	zinc knuckle (CCHC-type) family protein
AT3G62840	5.78008	0.586198	4.98663e-05	Small nuclear ribonucleoprotein family protein
AT2G33770	6.77448	0.584145	0.00963891	phosphate 2
AT2G29420	4.78118	0.582752	0.00994917	glutathione S-transferase tau 7
AT3G60740	4.48291	0.582198	0.00222429	ARM repeat superfamily protein
AT1G01490	5.94506	0.582034	0.000148831	Heavy metal transport/detoxification superfamily protein
AT5G19320	4.16847	0.581049	0.00318607	RAN GTPase activating protein 2
AT3G19700	4.21902	0.580004	0.000775792	Leucine-rich repeat protein kinase family protein
AT5G23850	4.02575	0.579977	0.000109294	Arabidopsis thaliana protein of unknown function (DUF821)
AT3G20500	4.40699	0.5791	6.68611e-05	purple acid phosphatase 18
AT3G06010	5.31963	0.578865	2.79019e-06	Homeotic gene regulator
AT2G32850	5.10783	0.578688	4.87383e-05	Protein kinase superfamily protein
AT1G48360	3.89341	0.578295	0.000588806	zinc ion binding;nucleic acid binding;hydrolases, acting on acid anhydrides, in phosphorus-containing anhydrides
AT2G30590	4.36815	0.577938	0.00124811	WRKY DNA-binding protein 21
AT5G61270	3.66201	0.576434	0.00332666	phytochrome-interacting factor7
AT5G20010	8.04271	0.576278	2.89741e-06	RAS-related nuclear protein-1
AT1G33780	4.6394	0.575544	0.000185443	Protein of unknown function (DUF179)
AT3G23410	4.86418	0.574287	0.000997061	fatty alcohol oxidase 3
AT5G11270	4.7205	0.574272	0.00650993	overexpressor of cationic peroxidase 3
AT5G62600	4.44626	0.574016	0.00416295	ARM repeat superfamily protein
AT3G02220	5.43143	0.573726	1.39631e-07	unknown protein
AT5G03555	4.60671	0.573237	0.00176489	permease, cytosine/purines, uracil, thiamine, allantoin family protein
AT3G49600	4.7096	0.572106	9.24335e-05	ubiquitin-specific protease 26
AT4G20130	5.42293	0.568	0.00155381	plastid transcriptionally active 14
AT2G39090	3.85213	0.567945	0.00177301	tetratricopeptide repeat (TPR)-containing protein
AT1G71880	6.79435	0.567552	0.00155779	sucrose-proton symporter 1
AT2G02090	5.17665	0.567188	4.08169e-05	SNF2 domain-containing protein / helicase domain-containing protein
AT5G63760	3.58215	0.566815	0.00618496	RING/U-box superfamily protein
AT2G40940	6.10649	0.566512	4.34731e-05	ethylene response sensor 1
AT1G08130	5.18114	0.566494	0.00290835	DNA ligase 1
AT5G23610	4.96854	0.565955	4.28981e-05	unknown protein
AT1G22200	4.7046	0.564977	0.00395191	Endoplasmic reticulum vesicle transporter protein
AT3G50740	6.60643	0.564634	0.000433443	UDP-glucosyl transferase 72E1
AT3G56030	2.53134	0.564468	0.00927963	Tetratricopeptide repeat (TPR)-like superfamily protein
AT1G47710	4.69171	0.562911	0.00197249	Serine protease inhibitor (SERPIN) family protein
AT1G55020	6.14619	0.562448	0.000161045	lipoxygenase 1
AT4G16250	4.75045	0.561835	0.000311345	phytochrome D
AT5G14200	7.73182	0.561361	1.71216e-05	isopropylmalate dehydrogenase 1
AT1G06040	5.90666	0.561354	0.00420718	B-box zinc finger family protein
AT4G34200	8.75176	0.561119	5.6003e-06	D-3-phosphoglycerate dehydrogenase
AT3G12270	4.64269	0.560671	0.000692274	protein arginine methyltransferase 3
AT5G16720	3.70377	0.559798	0.00493976	Protein of unknown function, DUF593
AT3G61530	3.42211	0.559737	0.00387907	Phosphoenolpyruvate carboxylase family protein
AT5G28370	4.5487	0.559733	0.000641791	Pentatricopeptide repeat (PPR) superfamily protein
AT5G20930	3.84965	0.559258	0.0093413	Protein kinase superfamily protein
AT5G40340	5.34274	0.558622	7.72162e-05	Tudor/PWWP/MBT superfamily protein
AT5G11260	4.35809	0.558612	1.99293e-05	Basic-leucine zipper (bZIP) transcription factor family protein
AT3G53280	4.05068	0.558004	0.000159998	cytochrome p450 71b5
AT5G27760	5.13648	0.55664	0.00844455	Hypoxia-responsive family protein
AT3G53720	4.3741	0.556131	0.00240977	cation/H+ exchanger 20
AT5G54640	5.0061	0.554734	0.000849117	Histone superfamily protein
AT1G10410	4.64316	0.55422	0.00603293	Protein of unknown function (DUF1336)
AT3G12800	6.54477	0.553486	0.000616839	short-chain dehydrogenase-reductase B
AT1G48960	3.22951	0.55315	0.00514038	Adenine nucleotide alpha hydrolases-like superfamily protein
AT3G22880	4.49174	0.553021	0.00871034	DNA repair (Rad51) family protein
AT5G59440	3.86734	0.552883	0.00228074	P-loop containing nucleoside triphosphate hydrolases superfamily protein
AT2G17480	4.75425	0.5525	0.00778272	Seven transmembrane MLO family protein
AT2G36010	3.78569	0.552423	0.00503026	E2F transcription factor 3
AT3G51000	4.83563	0.552046	0.000451481	alpha/beta-Hydrolases superfamily protein
AT3G22890	9.02958	0.551768	4.23327e-06	ATP sulfurylase 1
AT5G03630	7.35557	0.551565	0.000837848	Pyridine nucleotide-disulphide oxidoreductase family protein
AT4G17880	4.19973	0.551547	0.00384217	Basic helix-loop-helix (bHLH) DNA-binding family protein
AT2G41490	3.70775	0.550896	0.00557315	UDP-glcnac-adolichol phosphate glcnac-1-p-transferase
AT3G53560	5.8743	0.550508	4.28372e-05	Tetratricopeptide repeat (TPR)-like superfamily protein
AT2G39270	4.2806	0.549767	0.000173298	P-loop containing nucleoside triphosphate hydrolases superfamily protein
AT3G60880	4.42808	0.549075	0.00239778	dihydrodipicolinate synthase 1
AT5G52450	4.33154	0.548655	0.00172943	MATE efflux family protein
AT3G22968	6.09019	0.548612	0.00066798	conserved peptide upstream open reading frame 59
AT3G22970	6.09019	0.548612	0.00066798	Protein of unknown function (DUF506)
AT1G19360	4.86464	0.548483	0.00667027	Nucleotide-diphospho-sugar transferase family protein
AT3G24495	3.95812	0.548395	0.00420574	MUTS homolog 7
AT4G27230	6.19296	0.547947	4.65205e-05	histone H2A 2
AT4G26630	7.76793	0.54769	1.24301e-07	DEK domain-containing chromatin associated protein
AT2G41700	5.14274	0.547187	0.00804507	ATP-binding cassette A1
AT1G11910	8.93089	0.546546	9.25327e-05	aspartic proteinase A1
AT5G19440	6.43064	0.545789	0.00144218	NAD(P)-binding Rossmann-fold superfamily protein
AT1G28580	5.60685	0.545738	0.00586101	GDSL-like Lipase/Acylhydrolase superfamily protein
AT5G23290	4.27502	0.544658	0.00397806	prefoldin 5
AT5G07770	3.7972	0.54451	0.00296074	Actin-binding FH2 protein
AT1G69410	6.27741	0.543514	6.22254e-06	eukaryotic elongation factor 5A-3
AT1G14340	3.86483	0.542961	0.00834732	RNA-binding (RRM/RBD/RNP motifs) family protein
AT1G61580	6.03315	0.542657	0.000642168	R-protein L3 B
AT2G47250	5.53457	0.541688	0.00707038	RNA helicase family protein
AT5G07460	4.93496	0.53967	0.000483524	peptidemethionine sulfoxide reductase 2
AT2G45330	4.2025	0.538907	0.00167245	RNA 2'-phosphotransferase, Tpt1 / KptA family
AT1G21650	4.704	0.538475	0.00287078	Preprotein translocase SecA family protein
AT3G58140	6.10999	0.538407	0.000421628	phenylalanyl-tRNA synthetase class IIc family protein
AT5G25350	6.38362	0.53818	0.00322576	EIN3-binding F box protein 2
AT1G73250	3.90819	0.537229	0.00186926	GDP-4-keto-6-deoxymannose-3,5-epimerase-4-reductase 1
AT1G76540	5.05096	0.537173	7.41393e-06	cyclin-dependent kinase B2;1
AT3G21790	4.72744	0.536984	3.9204e-05	UDP-Glycosyltransferase superfamily protein
AT1G72790	4.52856	0.534851	0.00170714	hydroxyproline-rich glycoprotein family protein
AT5G58710	6.40079	0.534727	0.00238048	rotamase CYP 7
AT2G27310	3.92765	0.534675	0.000657506	F-box family protein
AT5G01210	5.95899	0.534413	0.00281371	HXXXD-type acyl-transferase family protein
AT1G18740	4.16975	0.534409	0.00764954	Protein of unknown function (DUF793)
AT3G61960	4.35754	0.533699	0.0056676	Protein kinase superfamily protein
AT5G15860	4.72629	0.533474	0.000363705	prenylcysteine methylesterase
AT5G10010	5.88897	0.532916	1.80933e-05	unknown protein
AT2G30280	3.42451	0.532128	0.00909386	RNA-directed DNA methylation 4
AT5G09440	5.49022	0.531747	0.000629335	EXORDIUM like 4
AT1G27050	3.8755	0.531711	0.00290418	homeobox protein 54
AT2G32860	5.1982	0.529562	0.000442319	beta glucosidase 33
AT5G45800	5.19479	0.528514	0.000738791	Leucine-rich repeat protein kinase family protein
AT4G02840	5.00273	0.528439	0.00350598	Small nuclear ribonucleoprotein family protein
AT2G22430	7.4506	0.52795	0.000232842	homeobox protein 6
AT1G44900	4.78102	0.527794	0.00114464	minichromosome maintenance (MCM2/3/5) family protein
AT5G35700	4.76758	0.527357	0.00339885	fimbrin-like protein 2
AT2G20610	6.9807	0.527235	0.000164167	Tyrosine transaminase family protein
AT1G74030	6.61651	0.52703	8.95879e-05	enolase 1
AT1G32530	4.99426	0.526434	0.000208901	RING/U-box superfamily protein
AT4G37320	4.05143	0.525756	0.00348112	cytochrome P450, family 81, subfamily D, polypeptide 5
AT2G41720	5.16687	0.524139	0.00071971	Tetratricopeptide repeat (TPR)-like superfamily protein
AT2G25140	4.48288	0.524112	0.00609275	casein lytic proteinase B4
AT5G51070	7.64351	0.523089	0.00195772	Clp ATPase
AT4G05320	10.8276	0.522434	8.90713e-06	polyubiquitin 10
AT3G13810	4.02828	0.522134	0.00348851	indeterminate(ID)-domain 11
AT1G09850	4.77624	0.520812	0.0067599	xylem bark cysteine peptidase 3
AT4G17270	5.54729	0.520031	0.000130295	Mo25 family protein
AT1G68990	4.84307	0.519842	0.00481398	male gametophyte defective 3
AT5G50350	4.6585	0.519734	1.98929e-05	unknown protein
AT2G43020	5.18711	0.519518	5.15457e-05	polyamine oxidase 2
AT2G43018	5.18711	0.519518	5.15457e-05	conserved peptide upstream open reading frame 17
AT5G47880	5.93791	0.519423	0.000234457	eukaryotic release factor 1-1
AT4G00040	5.9446	0.518325	7.8388e-06	Chalcone and stilbene synthase family protein
AT4G17650	4.46723	0.517028	0.00213651	Polyketide cyclase / dehydrase and lipid transport protein
AT5G66040	7.50973	0.516373	0.000378857	sulfurtransferase protein 16
AT1G53140	3.80277	0.516327	0.0050634	Dynamin related protein 5A
AT5G53120	5.14005	0.51458	0.00931768	spermidine synthase 3
AT1G03530	4.7142	0.514492	0.000640823	nuclear assembly factor 1
AT5G59790	3.75666	0.514413	0.000444931	Domain of unknown function (DUF966)
AT3G57340	4.51161	0.514247	0.00291292	Heat shock protein DnaJ, N-terminal with domain of unknown function (DUF1977)
AT5G41992	5.87167	0.513889	0.00342696	conserved peptide upstream open reading frame 58
AT5G41990	5.87167	0.513889	0.00342696	with no lysine (K) kinase 8
AT1G09100	5.02707	0.513859	9.76558e-05	26S proteasome AAA-ATPase subunit RPT5B
AT1G07820	6.97797	0.513151	0.0001383	Histone superfamily protein
AT5G67280	4.87902	0.511003	0.00359185	receptor-like kinase
AT4G25620	5.16359	0.510607	0.00760725	hydroxyproline-rich glycoprotein family protein
AT5G59090	5.37387	0.510138	0.00170295	subtilase 4.12
AT1G78140	4.8509	0.509789	0.000335979	S-adenosyl-L-methionine-dependent methyltransferases superfamily protein
AT1G76730	5.57338	0.509484	9.0248e-05	NagB/RpiA/CoA transferase-like superfamily protein
AT3G56630	4.20924	0.509143	0.00634203	cytochrome P450, family 94, subfamily D, polypeptide 2
AT5G44380	5.44776	0.507898	4.95652e-05	FAD-binding Berberine family protein
AT3G06810	5.83949	0.506347	0.000604902	acyl-CoA dehydrogenase-related
AT5G65960	4.81253	0.506159	0.00066798	GTP binding
AT1G10700	4.79583	0.50605	0.00122187	phosphoribosyl pyrophosphate (PRPP) synthase 3
AT3G52850	6.90137	0.506005	1.0045e-05	vacuolar sorting receptor homolog 1
AT1G10310	4.75544	0.505533	0.000232555	NAD(P)-binding Rossmann-fold superfamily protein
AT1G75220	5.482	0.505254	0.00979566	Major facilitator superfamily protein
AT2G48020	5.38307	0.505188	6.67899e-05	Major facilitator superfamily protein
AT5G16450	4.17205	0.50516	0.00167236	Ribonuclease E inhibitor RraA/Dimethylmenaquinone methyltransferase
AT1G06690	5.75145	0.503356	3.96773e-06	NAD(P)-linked oxidoreductase superfamily protein
AT5G66120	6.49179	0.503087	2.2117e-06	3-dehydroquinate synthase, putative
AT2G04410	5.71336	0.503064	2.09325e-06	RPM1-interacting protein 4 (RIN4) family protein
AT3G60980	3.59816	0.502171	0.00141406	Tetratricopeptide repeat (TPR)-like superfamily protein
AT1G80080	4.77688	0.502114	0.000248519	Leucine-rich repeat (LRR) family protein
AT4G32250	4.77488	0.501285	0.000509972	Protein kinase superfamily protein
AT3G55640	3.37167	0.500507	0.00843369	Mitochondrial substrate carrier family protein
AT5G64150	4.47681	0.498156	0.000217686	RNA methyltransferase family protein
AT4G28570	4.84263	0.497608	0.00184263	Long-chain fatty alcohol dehydrogenase family protein
AT4G18700	5.85746	0.497594	4.29585e-05	CBL-interacting protein kinase 12
AT4G05160	5.21813	0.497073	0.000657506	AMP-dependent synthetase and ligase family protein
AT1G78830	8.09021	0.497065	0.00894536	Curculin-like (mannose-binding) lectin family protein
AT1G05230	4.60911	0.495439	0.00384176	homeodomain GLABROUS 2
AT4G17070	4.78399	0.495387	0.00069305	peptidyl-prolyl cis-trans isomerases
AT5G46840	5.63492	0.495002	5.11249e-05	RNA-binding (RRM/RBD/RNP motifs) family protein
AT2G36580	6.66532	0.494985	0.00337551	Pyruvate kinase family protein
AT2G45980	5.3195	0.494489	0.000388109	unknown protein
AT1G13110	6.53789	0.494239	0.00560847	cytochrome P450, family 71 subfamily B, polypeptide 7
AT3G05625	4.49756	0.489871	0.000342306	Tetratricopeptide repeat (TPR)-like superfamily protein
AT4G17870	6.24348	0.487256	0.00781437	Polyketide cyclase/dehydrase and lipid transport superfamily protein
AT3G46040	5.89656	0.487229	0.000793355	ribosomal protein S15A D
AT4G25900	5.30198	0.48721	0.00349339	Galactose mutarotase-like superfamily protein
AT1G76990	7.01834	0.486355	0.00206523	ACT domain repeat 3
AT1G18070	6.38467	0.48473	0.000865916	Translation elongation factor EF1A/initiation factor IF2gamma family protein
AT4G29010	6.90912	0.483754	0.000452604	Enoyl-CoA hydratase/isomerase family
AT2G33630	5.2378	0.483435	0.00204845	NAD(P)-binding Rossmann-fold superfamily protein
AT1G52420	5.43885	0.483373	0.00268756	UDP-Glycosyltransferase superfamily protein
AT4G20110	4.79815	0.482651	0.00161959	VACUOLAR SORTING RECEPTOR 7
AT5G59840	4.67848	0.481629	0.00460226	Ras-related small GTP-binding family protein
AT5G21105	6.35303	0.481461	0.00251738	Plant L-ascorbate oxidase
AT2G23380	5.10721	0.481304	0.000240279	SET domain-containing protein
AT5G01030	3.98228	0.480993	0.00407618	Protein of unknown function (DUF3527)
AT1G21690	4.51365	0.480774	0.00164697	ATPase family associated with various cellular activities (AAA)
AT4G39940	6.4323	0.480496	0.0035229	APS-kinase 2
AT5G58130	5.19083	0.480314	0.000597634	RNA-binding (RRM/RBD/RNP motifs) family protein
AT2G45520	4.7595	0.480016	0.000107754	unknown protein
AT1G30610	4.70762	0.479286	0.00243896	pentatricopeptide (PPR) repeat-containing protein
AT5G66140	6.06819	0.478904	2.47101e-05	proteasome alpha subunit D2
AT1G04870	5.38877	0.478178	0.000861273	protein arginine methyltransferase 10
AT5G63380	4.84153	0.476199	0.000899891	AMP-dependent synthetase and ligase family protein
AT3G55560	4.58876	0.475813	0.00373043	AT-hook protein of GA feedback 2
AT2G33550	4.14493	0.475124	0.00503537	Homeodomain-like superfamily protein
AT5G23010	8.10623	0.474792	0.00305608	methylthioalkylmalate synthase 1
AT5G03380	6.44968	0.4741	0.00189187	Heavy metal transport/detoxification superfamily protein
AT1G15020	4.43901	0.473975	0.000875129	quiescin-sulfhydryl oxidase 1
AT1G55540	4.85655	0.473814	0.00180701	Nuclear pore complex protein
AT3G60130	5.41561	0.473802	0.0038135	beta glucosidase 16
AT1G78510	5.00845	0.473435	0.00246148	solanesyl diphosphate synthase 1
AT5G26360	7.44944	0.473354	0.000113524	TCP-1/cpn60 chaperonin family protein
AT2G39020	5.00983	0.473181	0.0004893	Acyl-CoA N-acyltransferases (NAT) superfamily protein
AT1G33265	4.29107	0.472771	0.00980358	Transmembrane proteins 14C
AT2G24990	4.63436	0.471928	0.00164149	Serine/threonine-protein kinase Rio1
AT4G21580	5.47337	0.471189	0.0038135	oxidoreductase, zinc-binding dehydrogenase family protein
AT1G63010	5.45154	0.470081	0.000889843	Major Facilitator Superfamily with SPX (SYG1/Pho81/XPR1) domain-containing protein
AT1G76820	4.49403	0.468661	0.00658863	eukaryotic translation initiation factor 2 (eIF-2) family protein
AT4G35750	6.92765	0.467627	0.00518289	SEC14 cytosolic factor family protein / phosphoglyceride transfer family protein
AT5G16610	3.62422	0.467342	0.00892782	unknown protein
AT1G07240	5.59134	0.467323	0.00966528	UDP-glucosyl transferase 71C5
AT5G03455	4.99963	0.46725	0.00904853	Rhodanese/Cell cycle control phosphatase superfamily protein
AT5G05450	5.00662	0.467126	0.00060857	P-loop containing nucleoside triphosphate hydrolases superfamily protein
AT5G50960	5.8708	0.466054	0.00111975	nucleotide binding protein 35
AT5G50640	4.60104	0.465797	0.00698016	CBS / octicosapeptide/Phox/Bemp1 (PB1) domains-containing protein
AT2G46520	5.45045	0.465754	0.000742501	cellular apoptosis susceptibility protein, putative / importin-alpha re-exporter, putative
AT3G62910	5.91962	0.465661	0.0002249	Peptide chain release factor 1
AT3G48000	7.23966	0.465243	0.000401504	aldehyde dehydrogenase 2B4
AT3G10690	6.27675	0.464112	0.000685493	DNA GYRASE A
AT3G22850	5.95356	0.463906	0.0023144	Aluminium induced protein with YGL and LRDR motifs
AT4G02880	4.46848	0.463906	0.00362535	unknown protein
AT3G24170	7.0413	0.462876	0.00885853	glutathione-disulfide reductase
AT2G03510	5.07534	0.462501	0.00113968	SPFH/Band 7/PHB domain-containing membrane-associated protein family
AT5G38840	4.84225	0.462417	0.00493689	SMAD/FHA domain-containing protein
AT2G47620	4.2444	0.46069	0.00218813	SWITCH/sucrose nonfermenting 3A
AT2G21250	6.86319	0.460562	0.00230132	NAD(P)-linked oxidoreductase superfamily protein
AT1G03980	3.98197	0.460079	0.00833931	phytochelatin synthase 2
AT5G60360	8.50354	0.459591	0.000125063	aleurain-like protease
AT4G37870	8.47706	0.45931	0.00200147	phosphoenolpyruvate carboxykinase 1
AT5G55530	5.08326	0.458868	0.00118443	Calcium-dependent lipid-binding (CaLB domain) family protein
AT1G49980	4.53202	0.457253	0.000833733	DNA/RNA polymerases superfamily protein
AT4G35830	8.78101	0.457209	0.00417519	aconitase 1
AT5G08570	6.58036	0.456593	0.00860973	Pyruvate kinase family protein
AT2G32920	5.62674	0.455923	0.0079006	PDI-like 2-3
AT3G05410	3.93077	0.45577	0.000935585	Photosystem II reaction center PsbP family protein
AT5G07830	4.76906	0.455558	0.00826164	glucuronidase 2
AT5G13420	7.42056	0.455506	0.001213	Aldolase-type TIM barrel family protein
AT4G31420	4.96206	0.454661	0.00514275	Zinc finger protein 622
AT5G03730	6.57006	0.453197	0.00294535	Protein kinase superfamily protein
AT5G58070	6.73459	0.453138	0.00139651	temperature-induced lipocalin
AT5G45410	5.72605	0.452413	0.00120953	unknown protein
AT1G56140	5.29588	0.452159	0.00298147	Leucine-rich repeat transmembrane protein kinase
AT4G32940	6.94735	0.451258	0.00424596	gamma vacuolar processing enzyme
AT1G54220	5.0313	0.450306	0.00454878	Dihydrolipoamide acetyltransferase, long form protein
AT5G12890	4.10385	0.448305	0.00815519	UDP-Glycosyltransferase superfamily protein
AT2G38870	5.50154	0.447996	0.00678644	Serine protease inhibitor, potato inhibitor I-type family protein
AT3G08690	4.62493	0.443584	0.00270296	ubiquitin-conjugating enzyme 11
AT1G01630	5.78152	0.442788	0.00166628	Sec14p-like phosphatidylinositol transfer family protein
AT1G77885	4.02368	0.442023	0.00902741	unknown protein
AT1G44760	4.36426	0.441817	0.00779427	Adenine nucleotide alpha hydrolases-like superfamily protein
AT1G14810	6.99572	0.438256	0.0025415	semialdehyde dehydrogenase family protein
AT1G67350	5.96572	0.435558	0.00956497	unknown protein
AT5G04590	8.86545	0.434497	0.000357299	sulfite reductase
AT3G54110	6.45441	0.43389	0.00805454	plant uncoupling mitochondrial protein 1
AT5G62530	6.24642	0.432124	0.00503537	aldehyde dehydrogenase 12A1
AT3G07610	4.71724	0.430909	0.00304928	Transcription factor jumonji (jmjC) domain-containing protein
AT2G31820	4.90749	0.430662	0.000744646	Ankyrin repeat family protein
AT5G62680	6.06832	0.429431	0.0061416	Major facilitator superfamily protein
AT1G32130	6.21505	0.429031	0.000183872	Transcription elongation factor (TFIIS) family protein
AT2G42620	4.86587	0.428192	0.00926887	RNI-like superfamily protein
AT5G27670	6.21664	0.426401	0.00366639	histone H2A 7
AT2G32260	5.61839	0.425631	0.0019092	phosphorylcholine cytidylyltransferase
AT1G76520	4.88167	0.425143	0.00719665	Auxin efflux carrier family protein
AT3G63310	5.14802	0.424649	0.00082207	Bax inhibitor-1 family protein
AT3G50690	5.63146	0.424031	0.00136147	Leucine-rich repeat (LRR) family protein
AT1G09780	7.91759	0.423682	0.00782183	Phosphoglycerate mutase, 2,3-bisphosphoglycerate-independent
AT4G26720	4.4512	0.423088	0.008441	protein phosphatase X 1
AT5G57710	6.62649	0.422826	0.00267089	Double Clp-N motif-containing P-loop nucleoside triphosphate hydrolases superfamily protein
AT5G06460	5.92487	0.422458	0.00130654	ubiquitin activating enzyme 2
AT1G23780	4.97059	0.418714	0.00149639	F-box family protein
AT5G67290	4.50933	0.418025	0.000855164	FAD-dependent oxidoreductase family protein
AT5G60790	7.10118	0.416104	0.00246629	ABC transporter family protein
AT5G19180	5.68157	0.415456	0.00150196	E1 C-terminal related 1
AT3G57330	6.57445	0.415329	0.0073626	autoinhibited Ca2+-ATPase 11
AT2G47640	5.09151	0.415138	0.00645851	Small nuclear ribonucleoprotein family protein
AT3G16420	9.21346	0.413868	0.00614428	PYK10-binding protein 1
AT5G50310	5.49912	0.412751	0.00285266	Galactose oxidase/kelch repeat superfamily protein
AT1G79650	5.35105	0.412707	0.00230132	Rad23 UV excision repair protein family
AT1G15940	5.6425	0.412293	0.00177921	Tudor/PWWP/MBT superfamily protein
AT5G26850	5.92685	0.410127	0.00546943	Uncharacterized protein
AT1G78370	8.51635	0.40931	0.00585407	glutathione S-transferase TAU 20
AT4G38090	4.10467	0.408926	0.00595028	Ribosomal protein S5 domain 2-like superfamily protein
AT1G04910	5.01523	0.408832	0.00172943	O-fucosyltransferase family protein
AT3G57180	4.91505	0.408618	0.00379963	P-loop containing nucleoside triphosphate hydrolases superfamily protein
AT5G11680	4.94327	0.408566	0.00476551	unknown protein
AT5G65720	6.77353	0.40852	0.000622387	nitrogen fixation S (NIFS)-like 1
AT2G33150	8.6517	0.406524	0.00240191	peroxisomal 3-ketoacyl-CoA thiolase 3
AT4G29750	5.52293	0.405994	0.0070672	CRS1 / YhbY (CRM) domain-containing protein
AT1G22930	7.10986	0.405991	0.00455799	T-complex protein 11
AT2G16510	6.32109	0.405794	0.000398487	ATPase, F0/V0 complex, subunit C protein
AT2G45030	5.61761	0.40483	0.00953399	Translation elongation factor EFG/EF2 protein
AT5G04910	4.4595	0.404812	0.00646904	unknown protein
AT1G75200	5.20591	0.403907	0.00803392	flavodoxin family protein / radical SAM domain-containing protein
AT3G06930	4.87977	0.400169	0.00954173	protein arginine methyltransferase 4B
AT4G27585	5.4412	0.39865	0.000515736	SPFH/Band 7/PHB domain-containing membrane-associated protein family
AT1G75330	6.54727	0.398639	0.00138658	ornithine carbamoyltransferase
AT5G45350	6.99346	0.398154	0.00450491	proline-rich family protein
AT3G02468	10.631	0.396574	0.000730551	conserved peptide upstream open reading frame 9
AT5G63680	5.71662	0.396518	0.00960399	Pyruvate kinase family protein
AT4G16760	6.89212	0.39637	0.00436508	acyl-CoA oxidase 1
AT3G02470	10.5944	0.396074	0.00061896	S-adenosylmethionine decarboxylase
AT1G09430	6.02418	0.395165	0.00161113	ATP-citrate lyase A-3
AT3G16950	5.90973	0.393042	0.00881123	lipoamide dehydrogenase 1
AT5G24460	4.73126	0.391052	0.0078721	unknown protein
AT3G52880	8.31993	0.390267	3.3869e-05	monodehydroascorbate reductase 1
AT3G58110	5.80383	0.390217	0.00156495	unknown protein
AT1G64140	6.98588	0.389404	0.000528371	unknown protein
AT1G64142	6.98588	0.389404	0.000528385	conserved peptide upstream open reading frame 23
AT5G13800	5.50063	0.38899	0.00287083	pheophytinase
AT2G40430	5.86138	0.388283	0.00653816	unknown protein
AT2G18750	6.08894	0.386415	0.00165911	Calmodulin-binding protein
AT3G49601	6.10149	0.385618	0.00033194	unknown protein
AT3G47060	4.55308	0.384609	0.00568326	FTSH protease 7
AT3G23920	6.79049	0.384357	0.00584089	beta-amylase 1
AT1G03860	6.49379	0.381152	0.0073626	prohibitin 2
AT2G26670	6.64032	0.380299	0.00186758	Plant haem oxygenase (decyclizing) family protein
AT1G57820	5.91631	0.379117	0.00126044	Zinc finger (C3HC4-type RING finger) family protein
AT3G11450	6.3485	0.37792	0.00775439	DnaJ domain ;Myb-like DNA-binding domain
AT3G45770	5.61428	0.376686	0.00542623	Polyketide synthase, enoylreductase family protein
AT3G49560	6.68889	0.372178	0.000134216	Mitochondrial import inner membrane translocase subunit Tim17/Tim22/Tim23 family protein
AT3G07790	5.3253	0.370523	0.00542779	DGCR14-related
AT4G37210	5.37736	0.369905	0.00322493	Tetratricopeptide repeat (TPR)-like superfamily protein
AT5G16340	4.20435	0.369786	0.00947423	AMP-dependent synthetase and ligase family protein
AT1G07750	5.50906	0.36832	0.00602325	RmlC-like cupins superfamily protein
AT5G63120	4.44565	0.36124	0.00615923	P-loop containing nucleoside triphosphate hydrolases superfamily protein
AT3G02520	6.03521	0.358902	0.00704979	general regulatory factor 7
AT3G51840	7.1448	0.358496	0.00361403	acyl-CoA oxidase 4
AT5G66720	6.1763	0.353725	0.000942124	Protein phosphatase 2C family protein
AT1G31180	6.58873	0.351712	0.00670382	isopropylmalate dehydrogenase 3
AT4G14710	6.37195	0.351223	0.00706774	RmlC-like cupins superfamily protein
AT3G25910	5.74619	0.345715	0.00803184	Protein of unknown function (DUF1644)
AT2G33610	4.9245	0.345657	0.00518816	switch subunit 3
AT4G27320	6.02416	0.345272	0.00338892	Adenine nucleotide alpha hydrolases-like superfamily protein
AT3G55200	7.01429	0.342683	0.00890407	Cleavage and polyadenylation specificity factor (CPSF) A subunit protein
AT5G20620	6.24281	0.340002	0.00497352	ubiquitin 4
AT3G55220	7.01449	0.338611	0.00956252	Cleavage and polyadenylation specificity factor (CPSF) A subunit protein
AT1G65280	5.68126	0.334107	0.00249025	DNAJ heat shock N-terminal domain-containing protein
AT1G10580	5.74825	0.319671	0.0058997	Transducin/WD40 repeat-like superfamily protein
AT4G24690	8.13347	0.315176	0.00980146	ubiquitin-associated (UBA)/TS-N domain-containing protein / octicosapeptide/Phox/Bemp1 (PB1) domain-containing protein
AT3G11710	7.19604	0.306195	0.00906037	lysyl-tRNA synthetase 1
AT1G51200	7.74276	-0.273095	0.00845469	A20/AN1-like zinc finger family protein
AT5G06290	8.21107	-0.277002	0.00765985	2-cysteine peroxiredoxin B
AT4G36980	6.60616	-0.2803	0.00632674	unknown protein
AT5G13510	8.10605	-0.283571	0.0078041	Ribosomal protein L10 family protein
AT2G37660	8.92606	-0.286014	0.00525202	NAD(P)-binding Rossmann-fold superfamily protein
AT3G19820	9.04108	-0.293077	0.00332963	cell elongation protein / DWARF1 / DIMINUTO (DIM)
AT4G21280	10.667	-0.293158	0.00688245	photosystem II subunit QA
AT1G10670	7.80557	-0.29565	0.00525202	ATP-citrate lyase A-1
AT3G25860	7.20842	-0.300091	0.00780606	2-oxoacid dehydrogenases acyltransferase family protein
AT1G67090	13.8888	-0.301131	0.00425902	ribulose bisphosphate carboxylase small chain 1A
AT4G14960	9.40066	-0.317556	0.00202407	Tubulin/FtsZ family protein
AT4G01150	9.41272	-0.324619	0.00465158	unknown protein
AT5G35630	11.1523	-0.325708	0.00326022	glutamine synthetase 2
AT1G20340	11.5565	-0.331617	0.0061416	Cupredoxin superfamily protein
AT1G02500	9.28072	-0.333397	0.00336754	S-adenosylmethionine synthetase 1
AT1G04820	9.62535	-0.333638	0.00107063	tubulin alpha-4 chain
AT1G50010	9.42728	-0.337638	0.000282019	tubulin alpha-2 chain
AT3G27850	9.09551	-0.337867	0.000747461	ribosomal protein L12-C
AT2G34470	6.29856	-0.340057	0.0078794	urease accessory protein G
AT5G43350	6.69527	-0.344134	0.0042423	phosphate transporter 1;1
AT3G12120	9.81453	-0.347684	0.00557315	fatty acid desaturase 2
AT3G10060	6.50801	-0.357299	0.00258949	FKBP-like peptidyl-prolyl cis-trans isomerase family protein
AT1G60950	10.494	-0.362875	0.00876381	2Fe-2S ferredoxin-like superfamily protein
AT4G03280	10.2182	-0.364479	0.000598	photosynthetic electron transfer C
AT3G08680	6.13402	-0.365097	0.00499154	Leucine-rich repeat protein kinase family protein
AT3G28860	7.19957	-0.365222	0.00188735	ATP binding cassette subfamily B19
AT4G28025	6.08921	-0.365844	0.00123193	unknown protein
AT4G32260	9.90444	-0.365902	0.000158187	ATPase, F0 complex, subunit B/B', bacterial/chloroplast
AT2G04842	6.70622	-0.366518	0.00328379	threonyl-tRNA synthetase, putative / threonine--tRNA ligase, putative
AT3G15360	8.46894	-0.366944	0.000225722	thioredoxin M-type 4
AT1G09340	9.72424	-0.367694	0.00823452	chloroplast RNA binding
AT5G17870	8.02903	-0.3681	0.00097379	plastid-specific 50S ribosomal protein 6
AT3G62370	5.14691	-0.368173	0.00996003	heme binding
AT3G06130	5.41368	-0.368276	0.00925741	Heavy metal transport/detoxification superfamily protein
AT3G04790	8.23425	-0.371817	0.000595498	Ribose 5-phosphate isomerase, type A protein
AT4G28706	5.30973	-0.372822	0.00955082	pfkB-like carbohydrate kinase family protein
AT3G09070	5.36663	-0.373817	0.00712752	Protein of unknown function (DUF740)
AT3G63140	9.24827	-0.376317	0.00220034	chloroplast stem-loop binding protein of 41 kDa
AT5G21910	5.43648	-0.377517	0.00794803	unknown protein
AT3G17840	6.02482	-0.380053	0.00515874	receptor-like kinase 902
AT1G32470	8.22734	-0.380191	0.000609443	Single hybrid motif superfamily protein
AT3G51510	6.14233	-0.382527	0.00420574	unknown protein
AT2G45960	10.0093	-0.383638	0.00189365	plasma membrane intrinsic protein 1B
AT3G57800	5.67596	-0.387975	0.00707728	basic helix-loop-helix (bHLH) DNA-binding superfamily protein
AT2G18280	6.66526	-0.393367	0.002676	tubby like protein 2
AT4G35350	5.56471	-0.40209	0.00761542	xylem cysteine peptidase 1
AT1G62660	7.29478	-0.402651	0.00345093	Glycosyl hydrolases family 32 protein
AT4G37250	4.66913	-0.40485	0.00123419	Leucine-rich repeat protein kinase family protein
AT3G12610	6.32636	-0.405321	0.00951284	Leucine-rich repeat (LRR) family protein
AT3G54050	9.33165	-0.405459	0.00118298	high cyclic electron flow 1
AT3G21055	10.4555	-0.409264	0.0023489	photosystem II subunit T
AT2G20260	9.00361	-0.410782	0.00704321	photosystem I subunit E-2
AT1G30690	6.86561	-0.412296	0.000859704	Sec14p-like phosphatidylinositol transfer family protein
AT3G50790	4.92707	-0.412461	0.0027826	esterase/lipase/thioesterase family protein
AT4G26570	5.32395	-0.412768	0.00148813	calcineurin B-like 3
AT1G15980	7.3255	-0.413905	0.00125834	NDH-dependent cyclic electron flow 1
AT5G63470	5.76108	-0.415238	0.00105594	nuclear factor Y, subunit C4
AT4G30170	6.80908	-0.41568	0.00490775	Peroxidase family protein
AT5G07080	3.56637	-0.416186	0.00619521	HXXXD-type acyl-transferase family protein
AT5G09660	9.64862	-0.41679	0.00106548	peroxisomal NAD-malate dehydrogenase 2
AT1G32060	9.76934	-0.418141	0.00348112	phosphoribulokinase
AT1G64630	4.33828	-0.418312	0.00871034	with no lysine (K) kinase 10
AT1G64628	4.33828	-0.418312	0.00871034	conserved peptide upstream open reading frame 57
AT5G20950	7.40666	-0.419332	0.00145065	Glycosyl hydrolase family protein
AT5G55730	5.99335	-0.420437	0.0035401	FASCICLIN-like arabinogalactan 1
AT2G01660	3.80709	-0.421682	0.00961772	plasmodesmata-located protein 6
AT1G48480	6.41631	-0.42476	0.00192829	receptor-like kinase 1
AT4G00750	5.08191	-0.42555	0.00670581	S-adenosyl-L-methionine-dependent methyltransferases superfamily protein
AT5G38410	13.3808	-0.426833	0.000515637	Ribulose bisphosphate carboxylase (small chain) family protein
AT5G18860	5.0983	-0.427223	0.00466839	inosine-uridine preferring nucleoside hydrolase family protein
AT2G37630	6.17721	-0.428902	0.00271612	myb-like HTH transcriptional regulator family protein
AT5G25460	8.30397	-0.432462	6.95201e-05	Protein of unknown function, DUF642
AT1G71790	3.94309	-0.43296	0.00616291	Subunits of heterodimeric actin filament capping protein Capz superfamily
AT4G27520	7.71483	-0.435166	0.00120704	early nodulin-like protein 2
AT5G57090	5.44193	-0.436408	0.00593592	Auxin efflux carrier family protein
AT3G08030	7.30148	-0.437093	0.00456664	Protein of unknown function, DUF642
AT3G58830	4.30835	-0.438231	0.00899458	haloacid dehalogenase (HAD) superfamily protein
AT1G50450	5.76726	-0.438715	0.000122978	Saccharopine dehydrogenase
AT3G48350	4.01214	-0.439199	0.00798484	Cysteine proteinases superfamily protein
AT1G19150	6.81457	-0.442085	0.00794803	photosystem I light harvesting complex gene 6
AT1G20440	8.97723	-0.443046	0.00926117	cold-regulated 47
AT5G56980	4.99369	-0.444307	0.00652543	unknown protein
AT3G63300	4.43041	-0.445329	0.000510951	FORKED 1
AT4G34980	6.7672	-0.446795	0.000574775	subtilisin-like serine protease 2
AT2G29180	5.24896	-0.450301	0.00455799	unknown protein
AT3G21070	4.86634	-0.450452	0.00509795	NAD kinase 1
AT1G02000	4.06709	-0.454457	0.00397842	UDP-D-glucuronate 4-epimerase 2
AT2G45820	6.81006	-0.455391	0.000263551	Remorin family protein
AT4G13660	4.63008	-0.460864	0.00522314	pinoresinol reductase 2
AT4G16340	6.4155	-0.461618	0.00132856	guanyl-nucleotide exchange factors;GTPase binding;GTP binding
AT3G50820	10.6164	-0.461752	0.000214162	photosystem II subunit O-2
AT5G40390	5.2619	-0.464345	0.00849101	Raffinose synthase family protein
AT5G51890	4.6876	-0.464888	0.00132432	Peroxidase superfamily protein
AT2G47860	4.34283	-0.465204	0.000772808	Phototropic-responsive NPH3 family protein
AT2G16850	5.14934	-0.465261	0.00280352	plasma membrane intrinsic protein 2;8
AT2G29550	7.72186	-0.466064	1.90359e-06	tubulin beta-7 chain
AT1G78915	4.5945	-0.466435	0.00475881	Tetratricopeptide repeat (TPR)-like superfamily protein
AT5G62580	5.22142	-0.466708	0.00246629	ARM repeat superfamily protein
AT5G46800	6.86048	-0.466761	2.20407e-05	Mitochondrial substrate carrier family protein
AT2G34560	6.62956	-0.46845	0.000526751	P-loop containing nucleoside triphosphate hydrolases superfamily protein
AT2G47890	4.92809	-0.468808	0.00337004	B-box type zinc finger protein with CCT domain
AT1G05260	5.7361	-0.471863	0.00253562	Peroxidase superfamily protein
AT5G27290	4.66044	-0.473536	0.00425713	unknown protein
AT5G04140	10.2561	-0.473787	0.00140614	glutamate synthase 1
AT1G63470	4.88662	-0.477771	0.000873412	AT hook motif DNA-binding family protein
AT1G22885	4.34172	-0.479016	0.00340506	unknown protein
AT1G68010	9.49067	-0.480246	0.000491878	hydroxypyruvate reductase
AT1G08470	4.39759	-0.482374	0.00156815	strictosidine synthase-like 3
AT1G77330	5.22041	-0.482551	0.00850799	2-oxoglutarate (2OG) and Fe(II)-dependent oxygenase superfamily protein
AT2G25930	5.9005	-0.482938	0.00221547	hydroxyproline-rich glycoprotein family protein
AT5G54290	5.5221	-0.482995	0.00350892	cytochrome c biogenesis protein family
AT4G34220	5.68944	-0.483012	0.00436508	Leucine-rich repeat protein kinase family protein
AT3G28345	5.669	-0.483282	0.00664626	ABC transporter family protein
AT5G22740	5.9957	-0.484421	0.00016897	cellulose synthase-like A02
AT1G22440	4.59817	-0.485286	0.00695635	Zinc-binding alcohol dehydrogenase family protein
AT5G62670	6.88573	-0.486058	0.000940651	H(+)-ATPase 11
AT4G04020	6.27623	-0.488792	0.00566053	fibrillin
AT2G41660	5.06343	-0.49032	0.00650175	Protein of unknown function, DUF617
AT3G24520	4.31197	-0.491063	0.00804717	heat shock transcription factor C1
AT3G63450	3.44037	-0.491473	0.00624022	RNA-binding (RRM/RBD/RNP motifs) family protein
AT2G40540	5.8464	-0.491539	0.000210704	potassium transporter 2
AT1G12380	3.94026	-0.49188	0.00438807	unknown protein
AT1G30360	7.94174	-0.492724	0.00314164	Early-responsive to dehydration stress protein (ERD4)
AT3G15095	6.26655	-0.493267	3.36935e-05	unknown protein
AT5G28640	4.79649	-0.493559	0.00337551	SSXT family protein
AT4G12730	7.2605	-0.494594	0.00123801	FASCICLIN-like arabinogalactan 2
AT2G14890	8.07855	-0.494945	0.000196629	arabinogalactan protein 9
AT1G67030	3.79151	-0.495103	0.00793219	zinc finger protein 6
AT1G09630	4.36773	-0.495292	0.0020031	RAB GTPase 11C
AT2G38390	5.57886	-0.499072	0.00624398	Peroxidase superfamily protein
AT4G02100	4.30832	-0.499637	0.00337551	Heat shock protein DnaJ with tetratricopeptide repeat
AT3G02790	4.7132	-0.500616	0.000425494	zinc finger (C2H2 type) family protein
AT2G21530	6.50079	-0.502151	1.98095e-05	SMAD/FHA domain-containing protein
AT5G63590	3.74792	-0.503759	0.007025	flavonol synthase 3
AT3G11600	3.22168	-0.504198	0.00595599	unknown protein
AT3G63510	4.71745	-0.504304	0.00105327	FMN-linked oxidoreductases superfamily protein
AT3G13000	4.38877	-0.506606	0.000503053	Protein of unknown function, DUF547
AT4G34480	6.35074	-0.509173	0.000659489	O-Glycosyl hydrolases family 17 protein
AT5G22390	3.74704	-0.512496	0.000647881	Protein of unknown function (DUF3049)
AT5G43020	4.47784	-0.512816	0.00246148	Leucine-rich repeat protein kinase family protein
AT1G32860	3.57629	-0.513549	0.00326276	Glycosyl hydrolase superfamily protein
AT2G38330	4.57272	-0.513575	0.00128575	MATE efflux family protein
AT2G21045	4.85955	-0.514933	0.00826551	Rhodanese/Cell cycle control phosphatase superfamily protein
AT4G24780	7.21097	-0.515243	4.95652e-05	Pectin lyase-like superfamily protein
AT3G62660	5.85584	-0.51556	0.00600789	galacturonosyltransferase-like 7
AT1G28290	8.59633	-0.515977	2.65357e-06	arabinogalactan protein 31
AT4G38660	6.10536	-0.516591	9.7998e-05	Pathogenesis-related thaumatin superfamily protein
AT4G18380	3.97904	-0.517906	0.00533101	F-box family protein
AT5G38430	12.9155	-0.517978	1.48208e-05	Ribulose bisphosphate carboxylase (small chain) family protein
AT4G31290	7.02887	-0.519262	1.76829e-05	ChaC-like family protein
AT4G33510	7.59197	-0.519821	0.000609443	3-deoxy-d-arabino-heptulosonate 7-phosphate synthase
AT5G08120	4.23455	-0.520191	0.00975997	movement protein binding protein 2C
AT5G65410	4.97	-0.521082	0.00130746	homeobox protein 25
AT1G08160	3.70281	-0.521733	9.96231e-05	Late embryogenesis abundant (LEA) hydroxyproline-rich glycoprotein family
AT3G52370	4.24953	-0.521937	0.00297863	FASCICLIN-like arabinogalactan protein 15 precursor
AT2G30390	6.09194	-0.524034	0.00606988	ferrochelatase 2
AT3G47070	8.09994	-0.525053	0.000715461	unknown protein
AT3G02110	5.47107	-0.525894	0.00170361	serine carboxypeptidase-like 25
AT1G09795	6.81129	-0.526726	4.91234e-05	ATP phosphoribosyl transferase 2
AT3G09220	5.43552	-0.527992	0.00765985	laccase 7
AT1G62570	5.41249	-0.530041	0.00321339	flavin-monooxygenase glucosinolate S-oxygenase 4
AT3G05470	3.92308	-0.530568	0.00613919	Actin-binding FH2 (formin homology 2) family protein
AT2G47910	6.01848	-0.530999	3.67037e-05	chlororespiratory reduction 6
AT1G67860	5.47402	-0.531058	0.00612625	unknown protein
AT1G77690	4.92599	-0.531431	0.000340326	like AUX1 3
AT5G37790	4.15364	-0.531716	0.0050344	Protein kinase superfamily protein
AT3G16250	6.47883	-0.533381	0.00108793	NDH-dependent cyclic electron flow 1
AT3G60390	3.75946	-0.536096	0.00246148	homeobox-leucine zipper protein 3
AT3G47980	3.43395	-0.537093	0.00140104	Integral membrane HPP family protein
AT4G37650	4.87037	-0.539056	0.000121551	GRAS family transcription factor
AT1G74640	4.87252	-0.539324	0.00262287	alpha/beta-Hydrolases superfamily protein
AT5G52780	5.63538	-0.539354	0.00843369	Protein of unknown function (DUF3464)
AT1G43670	6.99803	-0.539546	0.00433448	Inositol monophosphatase family protein
AT4G14465	4.48293	-0.541225	0.00162799	AT-hook motif nuclear-localized protein 20
AT3G10840	4.67105	-0.541661	0.00322444	alpha/beta-Hydrolases superfamily protein
AT3G14420	10.7826	-0.542614	6.96059e-06	Aldolase-type TIM barrel family protein
AT1G47380	4.50705	-0.542686	0.00850799	Protein phosphatase 2C family protein
AT5G08410	6.23699	-0.542796	0.00101428	ferredoxin/thioredoxin reductase subunit A (variable subunit) 2
AT5G57110	7.04094	-0.542994	0.00952336	autoinhibited Ca2+ -ATPase, isoform 8
AT4G17340	7.33944	-0.546249	0.00482398	tonoplast intrinsic protein 2;2
AT1G50460	5.00852	-0.546914	0.00933482	hexokinase-like 1
AT1G52870	6.08925	-0.550512	0.00613919	Peroxisomal membrane 22 kDa (Mpv17/PMP22) family protein
AT1G70370	7.64913	-0.55157	2.42826e-05	polygalacturonase 2
AT1G22430	5.03571	-0.552461	9.40282e-05	GroES-like zinc-binding dehydrogenase family protein
AT3G01190	5.61013	-0.552656	0.00505179	Peroxidase superfamily protein
AT4G22010	6.61098	-0.553244	3.50431e-06	SKU5 similar 4
AT1G42970	11.1026	-0.553251	4.42465e-06	glyceraldehyde-3-phosphate dehydrogenase B subunit
AT2G42920	3.79317	-0.55374	0.007747	Pentatricopeptide repeat (PPR-like) superfamily protein
AT3G15680	5.25959	-0.555542	0.000195644	Ran BP2/NZF zinc finger-like superfamily protein
AT5G14450	4.44106	-0.555959	0.000681048	GDSL-like Lipase/Acylhydrolase superfamily protein
AT5G55480	5.1962	-0.556412	7.72864e-05	SHV3-like 1
AT4G16980	8.49358	-0.558112	0.000444931	arabinogalactan-protein family
AT5G38420	12.95	-0.558112	3.28269e-06	Ribulose bisphosphate carboxylase (small chain) family protein
AT2G40080	4.56422	-0.558367	0.00872443	Protein of unknown function (DUF1313)
AT4G13510	7.5512	-0.558832	0.00655036	ammonium transporter 1;1
AT3G18050	6.68039	-0.561848	5.93021e-05	unknown protein
AT2G01170	5.13421	-0.562782	0.00980146	bidirectional amino acid transporter 1
AT3G58100	3.26365	-0.56298	0.00781437	plasmodesmata callose-binding protein 5
AT1G74880	6.74058	-0.564275	1.80688e-06	NAD(P)H:plastoquinone dehydrogenase complex subunit O
AT5G10430	5.64654	-0.566087	0.00246291	arabinogalactan protein 4
AT4G31910	5.44968	-0.566803	0.00283567	HXXXD-type acyl-transferase family protein
AT1G11860	10.347	-0.566994	2.41883e-07	Glycine cleavage T-protein family
AT1G73655	7.42498	-0.568884	8.96585e-08	FKBP-like peptidyl-prolyl cis-trans isomerase family protein
AT2G37640	5.42291	-0.569552	0.000301518	Barwin-like endoglucanases superfamily protein
AT1G72610	9.88206	-0.570986	0.00126526	germin-like protein 1
AT4G26540	5.90966	-0.571157	0.00176489	Leucine-rich repeat receptor-like protein kinase family protein
AT1G11545	5.55167	-0.572005	3.01148e-05	xyloglucan endotransglucosylase/hydrolase 8
AT2G06850	8.32772	-0.572299	0.0061412	xyloglucan endotransglucosylase/hydrolase 4
AT5G14740	10.4895	-0.574672	0.000164766	carbonic anhydrase 2
AT5G22890	3.0868	-0.575609	0.00871034	C2H2 and C2HC zinc fingers superfamily protein
AT3G16240	9.93745	-0.576124	0.00391463	delta tonoplast integral protein
AT4G16480	4.19394	-0.576196	9.46227e-05	inositol transporter 4
AT2G36430	4.05287	-0.577765	0.00980146	Plant protein of unknown function (DUF247)
AT3G58850	3.16213	-0.578097	0.00864236	phy rapidly regulated 2
AT5G66850	5.26585	-0.578179	7.05124e-06	mitogen-activated protein kinase kinase kinase 5
AT2G29290	5.40585	-0.579769	0.0040479	NAD(P)-binding Rossmann-fold superfamily protein
AT3G54260	5.19553	-0.580058	2.36559e-05	TRICHOME BIREFRINGENCE-LIKE 36
AT2G04780	6.09836	-0.585877	2.19977e-05	FASCICLIN-like arabinoogalactan 7
AT3G01500	11.4178	-0.587443	0.00342253	carbonic anhydrase 1
AT1G32100	4.25507	-0.588036	0.000152985	pinoresinol reductase 1
AT2G30340	2.98831	-0.589191	0.00630695	LOB domain-containing protein 13
AT1G48240	4.45075	-0.589423	0.000161045	novel plant snare 12
AT4G33470	4.51194	-0.590029	0.000997422	histone deacetylase 14
AT2G19170	4.60029	-0.59113	0.00190784	subtilisin-like serine protease 3
AT5G02160	8.43127	-0.592035	0.003588	unknown protein
AT5G46730	5.59631	-0.59319	0.00922674	glycine-rich protein
AT4G32270	3.21051	-0.594044	0.00613919	Ubiquitin-like superfamily protein
AT5G51550	7.10285	-0.596636	0.00301025	EXORDIUM like 3
AT4G37560	4.17571	-0.599094	0.00289932	Acetamidase/Formamidase family protein
AT5G42250	4.31226	-0.599513	0.00284825	Zinc-binding alcohol dehydrogenase family protein
AT3G21760	5.46481	-0.600866	0.000543661	UDP-Glycosyltransferase superfamily protein
[truncated: 416 more rows]
