# Supplementary material for: The canonical E2Fs together with RETINOBLASTOMA-RELATED are required to establish quiescence during plant development
Source: Commun Biol. 2023 Sep 4;6:903. doi: 10.1038/s42003-023-05259-2 (PMC10477330; doi:10.1038/s42003-023-05259-2)
Supplement: Supplementary file 5 — Supplementary Data 2 [file 42003_2023_5259_MOESM5_ESM.xlsx]

## Sheet: E2FA
Chr	Start	End	Strand	Gene.ID	GeneSymbol	Biotype	Start.ChIP	End.ChIP	Fold.Enrichment	log2.Fold.Enrichment	pvalue	qvalue
4	11247991	11252757	+	AT4G21070	BRCA1	protein_coding	11247696	11248397	8.17401	3.03104	3.69054e-220	4.4154e-212		Extended Data Excel Table 1
5	6202536	6205737	+	AT5G18630		protein_coding	6201894	6202834	8.13354	3.02388	2.56413e-218	2.04517e-211
5	6195689	6202168	-	AT5G18620	CHR17	protein_coding	6201894	6202834	8.13354	3.02388	2.56413e-218	2.04517e-211
1	16970214	16974753	+	AT1G44900	MCM2	protein_coding	16969642	16970715	8.11331	3.02029	2.12936e-217	1.34085e-210
2	3522984	3527500	-	AT2G07690	MCM5	protein_coding	3527225	3527928	7.95145	2.99122	4.40068e-210	3.63111e-204
5	7571175	7577993	+	AT5G22760		protein_coding	7570601	7571469	7.76935	2.95779	6.14894e-202	2.53676e-196
5	7565037	7571109	-	AT5G22750	RAD5	protein_coding	7570601	7571469	7.76935	2.95779	6.14894e-202	2.53676e-196
5	21463467	21466880	+	AT5G52920	PKP2	protein_coding	21462916	21463706	7.74912	2.95403	4.87776e-201	1.90713e-195
5	21457534	21463327	-	AT5G52910	ATIM	protein_coding	21462916	21463706	7.74912	2.95403	4.87776e-201	1.90713e-195
3	18623254	18628914	-	AT3G50240	KIN4B	protein_coding	18628763	18629671	6.67055	2.73781	5.94237e-201	2.16093e-195
2	17604076	17611333	+	AT2G42270	BRR2B	protein_coding	17603373	17604220	7.68842	2.94269	2.39707e-198	6.81208e-193
2	17601872	17603705	-	AT2G42260	PYM	protein_coding	17603373	17604220	7.68842	2.94269	2.39707e-198	6.81208e-193
2	13455272	13462431	-	AT2G31650	ATX1	protein_coding	13462042	13462771	7.11774	2.83142	1.13224e-196	2.75886e-191
2	10397377	10400802	-	AT2G24490	RPA2A	protein_coding	10400214	10400870	7.39904	2.88734	3.40596e-195	7.1616e-190
2	12651826	12654336	+	AT2G29580		protein_coding	12651360	12652100	7.54814	2.91612	1.23714e-192	2.0818e-187
2	12649906	12651753	-	AT2G29570	PCNA2	protein_coding	12651360	12652100	7.54814	2.91612	1.23714e-192	2.0818e-187
3	20196140	20197726	+	AT3G54560	H2AV	protein_coding	20195504	20196588	6.64555	2.73239	1.02176e-191	1.58968e-186
2	9293261	9297861	+	AT2G21790	RNR1	protein_coding	9292928	9293670	6.5669	2.71521	1.13248e-191	1.74828e-186
3	1968288	1970946	-	AT3G06435		protein_coding	1970544	1971084	7.50633	2.90811	2.46718e-190	3.51811e-185
1	30073524	30080778	+	AT1G79950	RTEL1	protein_coding	30073290	30073983	7.28405	2.86474	1.73752e-188	2.07673e-183
1	24319396	24324091	-	AT1G65470	FAS1	protein_coding	24323846	24324504	6.19513	2.63113	2.44011e-184	2.27898e-179
5	8746594	8747290	-	AT5G25240		protein_coding	8746657	8748471	7.1522	2.83839	6.23519e-184	5.65575e-179
3	2966201	2969058	+	AT3G09670		protein_coding	2965820	2966675	7.34447	2.87666	2.72308e-183	2.41507e-178
3	2961233	2966231	-	AT3G09660	MCM8	protein_coding	2965820	2966675	7.34447	2.87666	2.72308e-183	2.41507e-178
3	3919463	3921519	+	AT3G12290	FOLD2	protein_coding	3918836	3919606	5.91384	2.5641	4.49904e-182	3.60778e-177
3	3913349	3919359	-	AT3G12280	RBR1	protein_coding	3918836	3919606	5.91384	2.5641	4.49904e-182	3.60778e-177
4	7462532	7467870	+	AT4G12640		protein_coding	7462046	7462740	7.22973	2.85394	4.54862e-182	3.64267e-177
4	7459609	7462447	-	AT4G12620	ORC1B	protein_coding	7462046	7462740	7.22973	2.85394	4.54862e-182	3.64267e-177
5	7888461	7890355	-	AT5G23420	HMGB7	protein_coding	7889851	7890738	7.2433	2.85665	6.28304e-179	4.10327e-174
1	1036493	1040262	+	AT1G04020	ATBARD1	protein_coding	1036068	1036751	6.61244	2.72518	2.78991e-178	1.74486e-173
1	1030957	1036264	-	AT1G04010	PSAT	protein_coding	1036068	1036751	6.61244	2.72518	2.78991e-178	1.74486e-173
5	21477116	21478534	+	AT5G52960		protein_coding	21476574	21477368	7.20284	2.84857	3.42736e-177	2.03798e-172
5	21473720	21477024	-	AT5G52950		protein_coding	21476574	21477368	7.20284	2.84857	3.42736e-177	2.03798e-172
4	10670589	10672554	+	AT4G19590		protein_coding	10670111	10670756	7.1342	2.83475	7.56833e-177	4.40829e-172
4	10669900	10670555	-	AT4G06900		lncRNA	10670111	10670756	7.1342	2.83475	7.56833e-177	4.40829e-172
5	26776953	26786431	+	AT5G67100	POLA	protein_coding	26776551	26777230	6.04682	2.59618	8.4754e-177	4.93446e-172
5	6241134	6243479	+	AT5G18710		nontranslating_CDS	6240607	6241419	7.16237	2.84044	1.84876e-175	1.01836e-170
5	6235032	6240916	-	AT5G18700	RUK	protein_coding	6240607	6241419	7.16237	2.84044	1.84876e-175	1.01836e-170
3	6678630	6679229	+	AT3G19274		protein_coding	6678428	6679118	6.10634	2.61031	1.77097e-174	9.11696e-170
3	19892525	19897955	-	AT3G53680		protein_coding	19897591	19898388	6.6952	2.74313	3.83893e-174	1.94783e-169
1	25344440	25348406	-	AT1G67630	POLA2	protein_coding	25347951	25349092	7.12191	2.83226	9.86075e-174	4.93219e-169
5	16760846	16764276	+	AT5G41880	POLA3	protein_coding	16760528	16761120	6.37736	2.67296	1.25392e-172	5.82854e-168
5	16758709	16760576	-	AT5G41870		protein_coding	16760528	16761120	6.37736	2.67296	1.25392e-172	5.82854e-168
3	19513937	19514868	+	AT3G52630	RPA3A	protein_coding	19513481	19514281	6.12679	2.61513	1.97979e-172	9.15229e-168
5	4670289	4672958	-	AT5G14490	anac085	protein_coding	4672726	4674069	6.13846	2.61788	1.38832e-170	5.80978e-166
3	17289369	17290963	+	AT3G46950		protein_coding	17288639	17289517	6.5433	2.71002	1.74032e-170	7.2522e-166
3	17288134	17289006	-	AT3G46940	DUT1	protein_coding	17288639	17289517	6.5433	2.71002	1.74032e-170	7.2522e-166
4	10979741	10982646	+	AT4G20325		protein_coding	10979388	10980045	6.84744	2.77556	2.54179e-170	1.05519e-165
4	10317416	10319736	-	AT4G18790	NRAMP5	protein_coding	10319384	10319982	6.24662	2.64308	4.22396e-170	1.71309e-165
1	2263037	2264553	+	AT1G07370	PCNA	protein_coding	2262671	2263349	6.47363	2.69457	1.9211e-169	7.56572e-165
1	2260317	2262923	-	AT1G07360		protein_coding	2262671	2263349	6.47363	2.69457	1.9211e-169	7.56572e-165
4	4200506	4205356	-	AT4G07410	PCN	protein_coding	4205003	4205533	7.02074	2.81162	1.94935e-169	7.66408e-165
1	25205279	25209101	-	AT1G67320		protein_coding	25208655	25209349	6.05406	2.5979	2.54689e-167	8.79914e-163
3	9143916	9146236	+	AT3G25100	CDC45	protein_coding	9143401	9144282	6.68363	2.74063	3.12399e-165	9.83037e-161
1	24201488	24203226	+	AT1G65140		protein_coding	24200880	24201756	6.91958	2.79068	3.58616e-165	1.12582e-160
1	24196345	24201346	-	AT1G65130		protein_coding	24200880	24201756	6.91958	2.79068	3.58616e-165	1.12582e-160
3	2833346	2835390	+	AT3G09230	MYB1	protein_coding	2832492	2833479	6.00317	2.58572	7.35495e-165	2.27028e-160
4	16080760	16083398	+	AT4G33410	SPPL1	protein_coding	16080312	16080959	6.30313	2.65607	5.33286e-164	1.57692e-159
4	16077898	16080721	-	AT4G33400		protein_coding	16080312	16080959	6.30313	2.65607	5.33286e-164	1.57692e-159
4	8135124	8137401	+	AT4G14120		protein_coding	8134761	8135434	5.81933	2.54085	1.06001e-163	3.09699e-159
4	8132880	8134988	-	AT4G14110	CSN8	protein_coding	8134761	8135434	5.81933	2.54085	1.06001e-163	3.09699e-159
1	29582907	29585665	+	AT1G78650	POLD3	protein_coding	29582344	29583276	6.39357	2.67662	7.11689e-163	1.99457e-158
3	3974802	3977369	+	AT3G12540		protein_coding	3973985	3974846	6.52429	2.70582	4.97794e-162	1.33869e-157
3	3972180	3974440	-	AT3G12530	GINS2	protein_coding	3973985	3974846	6.52429	2.70582	4.97794e-162	1.33869e-157
3	17961266	17962014	+	AT3G48490		protein_coding	17960757	17961701	6.28384	2.65165	7.60221e-162	2.03479e-157
5	18011146	18012882	+	AT5G44640	BGLU13	protein_coding	18010114	18010945	6.61663	2.7261	2.84322e-160	7.00213e-156
5	18006212	18010667	-	AT5G44635	MCM6	protein_coding	18010114	18010945	6.61663	2.7261	2.84322e-160	7.00213e-156
5	5474366	5480067	+	AT5G16690	ORC3	protein_coding	5473339	5474609	6.24369	2.6424	1.10187e-159	2.64667e-155
5	25444575	25448255	+	AT5G63550		protein_coding	25444136	25444931	5.84542	2.54731	1.85575e-159	4.41408e-155
5	25440783	25444471	-	AT5G63540	ATRMI1	protein_coding	25444136	25444931	5.84542	2.54731	1.85575e-159	4.41408e-155
5	18769649	18773706	-	AT5G46280	MCM3	protein_coding	18773319	18774135	5.76987	2.52854	7.53269e-159	1.7486e-154
5	24126877	24128162	+	AT5G59910	HTB4	protein_coding	24126573	24127264	6.19356	2.63077	3.55525e-158	8.00276e-154
5	24123913	24126717	-	AT5G59900		protein_coding	24126573	24127264	6.19356	2.63077	3.55525e-158	8.00276e-154
5	17355845	17356706	-	AT5G43250	NF-YC13	protein_coding	17356362	17357039	6.64045	2.73128	5.13263e-158	1.14847e-153
5	24051474	24052218	+	AT5G59690		protein_coding	24050995	24051645	6.15755	2.62236	7.99982e-158	1.78267e-153
3	3096345	3098417	-	AT3G10040		protein_coding	3097450	3098615	5.15374	2.36562	1.07907e-157	2.39161e-153
5	10477556	10479384	+	AT5G28500	RAF1.1	protein_coding	10476856	10477907	6.45927	2.69137	1.03517e-156	2.17726e-152
5	19932114	19938470	+	AT5G49160	DMT1	protein_coding	19931561	19932481	6.69702	2.74352	6.68267e-156	1.35606e-151
5	7330825	7334282	-	AT5G22110	DPB2	protein_coding	7333935	7334608	6.69702	2.74352	6.68267e-156	1.35606e-151
5	9038860	9041377	+	AT5G25910	AtRLP52	protein_coding	9038460	9039151	5.86259	2.55154	8.75508e-156	1.75691e-151
5	2571957	2575061	+	AT5G08020	RPA1B	protein_coding	2571689	2572332	6.09942	2.60867	2.74707e-155	5.41465e-151
1	3290311	3296198	-	AT1G10090		protein_coding	3295918	3296787	6.10051	2.60893	6.88605e-155	1.33328e-150
3	22850811	22857016	-	AT3G61740	ATX3	protein_coding	22856918	22857493	6.3652	2.67021	7.9873e-155	1.54209e-150
1	6602105	6606028	+	AT1G19110		protein_coding	6601307	6602330	6.30973	2.65758	3.89619e-154	7.31089e-150
1	1325099	1331169	-	AT1G04730	CTF18	protein_coding	1330827	1331480	6.20301	2.63297	4.32404e-154	8.10252e-150
1	10860619	10865074	+	AT1G30640		protein_coding	10860188	10860944	6.17532	2.62651	6.16283e-154	1.14441e-149
1	10858232	10860322	-	AT1G30630		protein_coding	10860188	10860944	6.17532	2.62651	6.16283e-154	1.14441e-149
5	19984626	19985788	-	AT5G49300	GATA16	protein_coding	19985476	19986692	5.98208	2.58065	1.49314e-153	2.732e-149
5	9515412	9515766	+	AT5G04345		lncRNA	9515389	9516401	6.00547	2.58628	3.095e-153	5.52841e-149
5	9508718	9515565	-	AT5G27030	TPR3	protein_coding	9515389	9516401	6.00547	2.58628	3.095e-153	5.52841e-149
1	18939194	18941719	-	AT1G51130	NSE4A	protein_coding	18941442	18942030	5.50595	2.46099	4.45256e-153	7.89314e-149
1	6796137	6799764	-	AT1G19650	SFH4	protein_coding	6799545	6800198	5.4001	2.43299	1.20243e-152	2.09831e-148
1	10881479	10886472	+	AT1G30680		protein_coding	10880730	10881776	6.48922	2.69805	2.07922e-152	3.54666e-148
5	22955841	22955912	+	AT5G56745		tRNA	22955309	22956149	5.68453	2.50704	5.43275e-152	9.08929e-148
5	22952767	22955739	-	AT5G56740	HAG2	protein_coding	22955309	22956149	5.68453	2.50704	5.43275e-152	9.08929e-148
5	24714076	24721970	-	AT5G61460	SMC6B	protein_coding	24721511	24722671	6.15924	2.62275	6.83078e-152	1.13776e-147
2	10041820	10043840	-	AT2G23600	ACL	protein_coding	10043572	10044280	5.65164	2.49867	1.26765e-149	1.88404e-145
5	25477541	25481715	+	AT5G63640	TOL5	protein_coding	25476359	25477823	6.16731	2.62464	1.68492e-149	2.49827e-145
1	1804401	1807670	-	AT1G05950		protein_coding	1807436	1808315	6.39515	2.67698	2.87939e-149	4.24102e-145
3	2176788	2177616	+	AT3G06890		protein_coding	2175681	2177037	5.26614	2.39675	9.69349e-149	1.39727e-144
3	17486490	17493395	+	AT3G47460	ATSMC2	protein_coding	17486061	17486808	6.51493	2.70375	1.95979e-148	2.7957e-144
3	17483068	17486347	-	AT3G47450	ATNOS1	protein_coding	17486061	17486808	6.51493	2.70375	1.95979e-148	2.7957e-144
4	18269150	18270800	-	AT4G39240		protein_coding	18270655	18271314	5.11978	2.35608	4.73784e-148	6.6243e-144
4	901176	901247	+	AT4G02055		tRNA	900998	901772	5.22963	2.38671	2.12324e-147	2.90055e-143
4	898307	901072	-	AT4G02050	STP7	protein_coding	900998	901772	5.22963	2.38671	2.12324e-147	2.90055e-143
3	14751280	14755701	+	AT3G42660		protein_coding	14750399	14751568	6.47446	2.69476	8.64769e-147	1.15859e-142
4	8240847	8241341	+	AT4G14315		protein_coding	8240170	8240845	6.29947	2.65523	4.17917e-146	5.46865e-142
4	8236723	8240388	-	AT4G14310		protein_coding	8240170	8240845	6.29947	2.65523	4.17917e-146	5.46865e-142
4	7550238	7553375	-	AT4G12910	SCPL20	protein_coding	7553085	7553986	6.11896	2.61329	5.82117e-146	7.53009e-142
5	19632703	19635679	-	AT5G48450	sks3	protein_coding	19635435	19636192	5.69421	2.5095	7.43002e-146	9.57613e-142
3	21052434	21055721	+	AT3G56870		protein_coding	21052070	21052724	5.07845	2.34439	4.10847e-145	5.13299e-141
3	21048727	21052320	-	AT3G56860	UBA2A	protein_coding	21052070	21052724	5.07845	2.34439	4.10847e-145	5.13299e-141
1	9298670	9300800	+	AT1G26840	ORC6	protein_coding	9298371	9299006	6.26168	2.64655	6.12167e-145	7.59889e-141
3	229075	231517	+	AT3G01600	anac044	protein_coding	228578	229441	6.12269	2.61417	9.1601e-145	1.1318e-140
4	1415617	1417444	+	AT4G03210	XTH9	protein_coding	1414803	1416339	5.97739	2.57952	1.00441e-144	1.24025e-140
1	29898481	29898828	+	AT1G79485		protein_coding	29897773	29898906	5.92595	2.56705	1.80476e-144	2.20943e-140
5	1576982	1578768	-	AT5G05330		protein_coding	1578493	1579293	5.38577	2.42915	2.48594e-144	3.01314e-140
2	7281374	7283686	-	AT2G16780	MSI2	protein_coding	7283167	7283973	5.67194	2.50384	3.71715e-144	4.4655e-140
4	935006	940328	+	AT4G02110		protein_coding	934586	935307	5.6504	2.49835	4.62456e-144	5.53554e-140
2	7126279	7130729	-	AT2G16440	MCM4	protein_coding	7130426	7130984	6.29837	2.65498	6.52785e-144	7.7766e-140
5	26588411	26592330	+	AT5G66620	DAR6	protein_coding	26587979	26588932	6.24413	2.6425	9.7798e-144	1.15867e-139
5	26588218	26588583	-	AT5G09645		lncRNA	26587979	26588932	6.24413	2.6425	9.7798e-144	1.15867e-139
4	16176232	16179481	-	AT4G33700	CBSDUF6	protein_coding	16179260	16179935	5.65521	2.49958	3.4102e-142	3.77251e-138
3	20225730	20229214	-	AT3G54650	FBL17	protein_coding	20228661	20229703	5.76583	2.52753	7.54102e-142	8.17354e-138
1	28805114	28810647	+	AT1G76740		protein_coding	28804548	28805350	5.68085	2.50611	1.4054e-141	1.50584e-137
1	28802753	28804858	-	AT1G76730	COG0212	protein_coding	28804548	28805350	5.68085	2.50611	1.4054e-141	1.50584e-137
4	7948579	7951022	+	AT4G13670	PTAC5	protein_coding	7948303	7948887	5.24388	2.39063	1.64327e-141	1.7576e-137
5	15208358	15210335	+	AT5G38110	ASF1B	protein_coding	15207653	15208737	6.20867	2.63428	2.47799e-141	2.63087e-137
5	4142910	4147140	+	AT5G13060	ABAP1	protein_coding	4142295	4143225	5.91921	2.5654	4.94835e-141	5.17809e-137
4	12140899	12143858	-	AT4G23190	CRK11	protein_coding	12143642	12144305	5.73842	2.52065	7.5043e-141	7.80297e-137
5	9311446	9315550	-	AT5G26680		protein_coding	9315261	9315899	5.8525	2.54905	1.84383e-140	1.88673e-136
4	16940462	16942060	-	AT4G35750		protein_coding	16941612	16942434	5.15817	2.36686	4.84697e-140	4.86609e-136
3	17338102	17340543	-	AT3G47080		protein_coding	17340188	17341063	6.17236	2.62582	8.83426e-140	8.78739e-136
5	642554	644394	+	AT5G02820	TOP6A	protein_coding	641797	642924	5.84874	2.54813	1.44564e-139	1.42755e-135
5	642400	642481	-	AT5G02815		tRNA	641797	642924	5.84874	2.54813	1.44564e-139	1.42755e-135
3	6190569	6190799	+	AT3G03615		lncRNA	6190164	6191495	5.48488	2.45546	1.81928e-139	1.78673e-135
4	6711386	6713512	-	AT4G10950		protein_coding	6713183	6713834	5.70267	2.51164	2.83387e-139	2.74486e-135
3	8551772	8554839	-	AT3G23740		protein_coding	8554573	8555130	4.49384	2.16795	1.14762e-138	1.08675e-134
3	5907212	5909003	+	AT3G17300		protein_coding	5906739	5907412	6.27213	2.64896	1.19815e-138	1.13389e-134
2	1103205	1104392	+	AT2G03630		protein_coding	1102565	1103225	6.27213	2.64896	1.19815e-138	1.13389e-134
1	12685176	12687641	+	AT1G34630		protein_coding	12684915	12685536	6.27213	2.64896	1.19815e-138	1.13389e-134
1	7185288	7192841	-	AT1G20720		protein_coding	7192639	7193339	6.22735	2.63862	3.01314e-138	2.80453e-134
3	3825980	3835146	+	AT3G12020		protein_coding	3825683	3826406	6.19598	2.63133	4.33531e-138	4.01347e-134
4	6523225	6528330	-	AT4G10570	UBP10	protein_coding	6528146	6529367	6.2519	2.64429	7.67468e-138	7.01342e-134
3	18492274	18494285	-	AT3G49870	ARL8A	protein_coding	18494066	18495130	5.91686	2.56483	1.08978e-137	9.88781e-134
5	19668964	19669920	-	AT5G48540	CRRSP55	protein_coding	19669811	19670816	5.65038	2.49835	2.42164e-137	2.1712e-133
2	16934621	16938272	+	AT2G40550	ETG1	protein_coding	16934468	16935233	5.40141	2.43334	3.89942e-137	3.4645e-133
1	24183949	24188726	-	AT1G65110		protein_coding	24188069	24189214	6.23167	2.63962	4.90027e-137	4.3399e-133
5	3268847	3269594	-	AT5G10390	HTR2	protein_coding	3269418	3270341	5.72775	2.51797	5.11128e-137	4.50412e-133
3	21121323	21122569	+	AT3G57062		protein_coding	21120862	21121465	5.12801	2.3584	9.88576e-137	8.63316e-133
3	21114798	21121160	-	AT3G57060		protein_coding	21120862	21121465	5.12801	2.3584	9.88576e-137	8.63316e-133
2	18670009	18672469	+	AT2G45280	ATRAD51C	protein_coding	18669336	18670359	6.01595	2.58879	6.40988e-136	5.41976e-132
5	17840424	17843806	-	AT5G44290		protein_coding	17843494	17844236	5.33272	2.41487	6.84589e-136	5.7795e-132
4	12935710	12937236	-	AT4G25260	PMEI7	protein_coding	12936590	12937322	5.43862	2.44324	1.02372e-135	8.56801e-132
2	12646560	12650184	+	AT2G29560	ENO3	protein_coding	12645809	12646689	6.00096	2.58519	1.25378e-135	1.04563e-131
2	12643917	12646057	-	AT2G29550	TUBB7	protein_coding	12645809	12646689	6.00096	2.58519	1.25378e-135	1.04563e-131
5	16725753	16732847	+	AT5G41790	CIP1	protein_coding	16725238	16725989	4.61236	2.20551	4.86743e-135	3.97146e-131
5	16725542	16726024	-	AT5G06205		lncRNA	16725238	16725989	4.61236	2.20551	4.86743e-135	3.97146e-131
1	5275616	5277869	-	AT1G15340	MBD10	protein_coding	5277401	5278180	5.23804	2.38903	9.86802e-135	7.95463e-131
5	8903404	8906319	+	AT5G25580		protein_coding	8903116	8903883	6.09807	2.60835	1.51321e-134	1.20726e-130
1	2542663	2547946	-	AT1G08130	LIG1	protein_coding	2547477	2548606	5.95717	2.57463	2.32739e-134	1.84463e-130
3	21742071	21746324	-	AT3G58790	GAUT15	protein_coding	21746093	21746800	5.1287	2.35859	7.32352e-134	5.68054e-130
3	5969564	5972572	-	AT3G17440	NPSN13	protein_coding	5972199	5972874	5.97188	2.57819	2.11651e-133	1.60546e-129
1	12177673	12179628	+	AT1G33590		protein_coding	12177218	12178095	5.40625	2.43463	4.489e-133	3.37062e-129
1	21001269	21007855	-	AT1G56140		protein_coding	21007159	21008316	6.13051	2.61601	4.95176e-133	3.71381e-129
1	2971571	2972334	-	AT1G09200	HTR2	protein_coding	2971910	2972670	5.49957	2.45932	7.2292e-133	5.36673e-129
1	21362359	21364749	-	AT1G57680		protein_coding	21364410	21365255	5.19017	2.37578	7.77356e-133	5.76023e-129
3	10230892	10231567	-	AT3G27630	SMR7	protein_coding	10231436	10232592	4.90982	2.29567	8.52747e-133	6.30899e-129
2	2975025	2979266	+	AT2G07170	TOR1L2	protein_coding	2974690	2975217	6.11027	2.61124	3.10042e-132	2.25346e-128
1	13277259	13280387	-	AT1G35780		protein_coding	13280041	13281046	6.11027	2.61124	3.10042e-132	2.25346e-128
4	14017343	14018212	+	AT4G28310		protein_coding	14016911	14017595	4.6588	2.21996	7.44063e-132	5.31129e-128
5	23523825	23533111	+	AT5G58140	PHOT2	protein_coding	23523635	23524729	5.81527	2.53985	1.44834e-131	1.02468e-127
5	23521049	23523818	-	AT5G58130	ROS3	protein_coding	23523635	23524729	5.81527	2.53985	1.44834e-131	1.02468e-127
3	10026837	10030087	-	AT3G27180		protein_coding	10029817	10030603	6.09004	2.60645	1.93482e-131	1.36439e-127
5	26941074	26944146	+	AT5G67530	CYP65	protein_coding	26940710	26941295	5.7185	2.51564	3.15166e-131	2.192e-127
5	4526766	4529614	+	AT5G14030		protein_coding	4525995	4526704	5.36785	2.42434	4.54883e-131	3.14746e-127
5	4523421	4526167	-	AT5G14020		protein_coding	4525995	4526704	5.36785	2.42434	4.54883e-131	3.14746e-127
1	29616919	29621447	+	AT1G78770	APC6	protein_coding	29616829	29617579	6.06981	2.60165	1.20337e-130	8.20314e-127
1	29615096	29616738	-	AT1G78760		protein_coding	29616829	29617579	6.06981	2.60165	1.20337e-130	8.20314e-127
2	15119516	15123184	+	AT2G36010	E2F3	protein_coding	15118641	15120465	4.37642	2.12975	3.34711e-130	2.23697e-126
2	12689171	12693121	+	AT2G29680	CDC6	protein_coding	12688580	12689631	4.63643	2.21301	6.72667e-130	4.44928e-126
2	12689276	12689398	-	AT2G29679		protein_coding	12688580	12689631	4.63643	2.21301	6.72667e-130	4.44928e-126
2	14768640	14775035	+	AT2G35050		protein_coding	14768179	14768825	6.02934	2.592	4.60893e-129	2.94517e-125
2	14765145	14768329	-	AT2G35040		protein_coding	14768179	14768825	6.02934	2.592	4.60893e-129	2.94517e-125
1	5224294	5226778	+	AT1G15180	DTX13	protein_coding	5223884	5224459	5.99492	2.58374	7.59679e-129	4.79822e-125
1	5222729	5224143	-	AT1G15175		lncRNA	5223884	5224459	5.99492	2.58374	7.59679e-129	4.79822e-125
2	18401777	18403654	-	AT2G44580		protein_coding	18403346	18403869	4.91402	2.2969	9.35944e-129	5.89603e-125
4	504135	506403	-	AT4G01190	ATPIPK10	protein_coding	506219	507227	5.9932	2.58333	2.13201e-128	1.32507e-124
2	14253212	14256003	+	AT2G33700	PP2C27	protein_coding	14252685	14253666	5.33265	2.41485	2.14003e-128	1.32993e-124
2	13328862	13331831	+	AT2G31270	CDT1A	protein_coding	13327329	13329186	4.52839	2.179	2.43064e-128	1.50754e-124
1	23421834	23423914	-	AT1G63160	RFC2	protein_coding	23423541	23424097	6.00911	2.58715	2.83818e-128	1.75558e-124
1	2280746	2282828	-	AT1G07430	AIP1	protein_coding	2282721	2283409	5.07114	2.34231	3.92681e-128	2.40447e-124
3	6453303	6454018	+	AT3G18740	RPL30C	protein_coding	6452855	6453525	5.95924	2.57513	9.05316e-128	5.47394e-124
3	6445852	6453201	-	AT3G18730	TSK	protein_coding	6452855	6453525	5.95924	2.57513	9.05316e-128	5.47394e-124
4	5758014	5760569	+	AT4G08980	FBW2	protein_coding	5757221	5758556	5.53051	2.46741	9.82947e-128	5.93499e-124
2	13524048	13528712	+	AT2G31810		protein_coding	13523537	13524268	5.23735	2.38884	1.02099e-127	6.15715e-124
2	13520325	13523918	-	AT2G31800		protein_coding	13523537	13524268	5.23735	2.38884	1.02099e-127	6.15715e-124
4	10209174	10209733	+	AT4G18501		protein_coding	10208584	10209267	5.97571	2.57911	1.16754e-127	7.02749e-124
4	10209148	10209411	-	AT4G18500		protein_coding	10208584	10209267	5.97571	2.57911	1.16754e-127	7.02749e-124
1	24973028	24974946	-	AT1G66940		protein_coding	24974576	24976520	5.69508	2.50972	3.62627e-127	2.13998e-123
3	9979841	9981620	-	AT3G27060	TSO2	protein_coding	9980863	9981694	4.83158	2.2725	5.99211e-127	3.50922e-123
4	2717977	2720308	+	AT4G05320	UBQ10	protein_coding	2717306	2718498	5.66119	2.50111	6.90001e-127	4.03432e-123
1	4206360	4208999	-	AT1G12370	PHR1	protein_coding	4208582	4209164	5.12041	2.35626	8.30941e-127	4.84262e-123
2	19065536	19069569	+	AT2G46450	CNGC12	protein_coding	19064960	19065821	5.96864	2.5774	1.06542e-126	6.18543e-123
5	4109234	4109784	-	AT5G12990	CLE40	protein_coding	4109782	4110389	5.76268	2.52674	1.70919e-126	9.80618e-123
1	17306574	17308848	+	AT1G47230	CYCA3-4	protein_coding	17305983	17306867	5.80149	2.53642	1.95722e-126	1.12057e-122
1	24892340	24893876	+	AT1G66740	ASF1A	protein_coding	24891920	24892577	5.69022	2.50848	2.82852e-126	1.61131e-122
5	8297280	8300502	+	AT5G24340		protein_coding	8296812	8297432	5.50555	2.46089	4.73249e-126	2.67159e-122
5	8295110	8297159	-	AT5G24330	ATXR6	protein_coding	8296812	8297432	5.50555	2.46089	4.73249e-126	2.67159e-122
3	7260429	7263384	-	AT3G20770	EIN3	protein_coding	7263003	7264038	5.17952	2.37282	5.11894e-126	2.88563e-122
1	19220236	19225797	-	AT1G51805		protein_coding	19225504	19226384	5.21934	2.38387	7.80405e-126	4.35061e-122
2	7755605	7757929	-	AT2G17840	ERD7	protein_coding	7757671	7758353	4.7348	2.2433	1.01212e-125	5.62121e-122
4	12687879	12694656	-	AT4G24580	REN1	protein_coding	12694347	12695031	5.82188	2.54149	1.31625e-125	7.27612e-122
5	18965271	18968798	-	AT5G46740	UBP21	protein_coding	18968447	18969716	4.6446	2.21555	1.4645e-125	8.08035e-122
3	5763497	5764760	-	AT3G16870	GATA17	protein_coding	5764473	5765160	4.6446	2.21555	1.4645e-125	8.08035e-122
1	3048966	3053163	+	AT1G09450	HASPIN	protein_coding	3048485	3049251	5.64687	2.49745	2.04758e-125	1.12266e-121
4	1080962	1081680	+	AT4G02465		protein_coding	1080331	1080958	5.92818	2.56759	3.94575e-125	2.13969e-121
4	1076090	1080727	-	AT4G02460	PMS1	protein_coding	1080331	1080958	5.92818	2.56759	3.94575e-125	2.13969e-121
3	3880908	3882851	+	AT3G12170		protein_coding	3880627	3881235	4.87163	2.2844	6.5539e-125	3.50978e-121
3	3879276	3880669	-	AT3G12160	RABA4D	protein_coding	3880627	3881235	4.87163	2.2844	6.5539e-125	3.50978e-121
4	18308854	18312748	-	AT4G39380		protein_coding	18312382	18313078	5.08535	2.34635	6.72791e-125	3.60056e-121
5	22515391	22517964	+	AT5G55580	MTERF9	protein_coding	22514965	22515707	5.71297	2.51424	9.96805e-125	5.29602e-121
5	22514214	22515458	-	AT5G55570		protein_coding	22514965	22515707	5.71297	2.51424	9.96805e-125	5.29602e-121
1	12746405	12748617	+	AT1G34770		protein_coding	12745516	12746791	4.9241	2.29986	1.65596e-124	8.71726e-121
4	10665294	10667318	+	AT4G19570		protein_coding	10664832	10665431	5.90795	2.56266	2.38902e-124	1.25193e-120
1	30130218	30131940	+	AT1G80090	PV42B	protein_coding	30129417	30130121	5.6278	2.49257	7.45796e-124	3.82825e-120
1	30127819	30129649	-	AT1G80080	TMM	protein_coding	30129417	30130121	5.6278	2.49257	7.45796e-124	3.82825e-120
1	12851983	12853235	+	AT1G35140	EXL1	protein_coding	12851260	12853559	5.45536	2.44767	7.48238e-124	3.8399e-120
1	29020176	29023474	-	AT1G77250		protein_coding	29023209	29023842	5.32062	2.41159	1.22236e-123	6.22343e-120
3	337712	343912	-	AT3G02020	AK3	protein_coding	343977	344720	5.88771	2.55771	1.44152e-123	7.32285e-120
5	15974270	15976270	+	AT5G39890	PCO2	protein_coding	15974008	15974604	5.86748	2.55274	8.66842e-123	4.25853e-119
3	16596358	16598811	-	AT3G45260	BIB	protein_coding	16598383	16599658	5.86748	2.55274	8.66842e-123	4.25853e-119
1	24927246	24929054	-	AT1G66810		protein_coding	24928641	24929385	4.93666	2.30354	9.82834e-123	4.7991e-119
2	11912151	11913425	-	AT2G27970	CKS2	protein_coding	11913136	11913726	5.6495	2.49812	1.06021e-122	5.16952e-119
3	16897762	16898010	+	AT3G07315		lncRNA	16897906	16898473	5.29439	2.40446	1.06827e-122	5.20799e-119
3	16897287	16898013	-	AT3G45980	H2B	protein_coding	16897906	16898473	5.29439	2.40446	1.06827e-122	5.20799e-119
5	4335272	4337730	+	AT5G13490	AAC2	protein_coding	4334973	4335581	5.62836	2.49271	6.77407e-122	3.19514e-118
5	25833165	25836400	+	AT5G64630	FAS2	protein_coding	25832554	25833488	4.55399	2.18713	9.66585e-122	4.53127e-118
5	24549479	24552855	-	AT5G61000	RPA1D	protein_coding	24552493	24554069	4.95175	2.30794	2.33212e-121	1.07875e-117
1	7179273	7181574	+	AT1G20696	HMGB3	protein_coding	7178703	7179755	4.39847	2.137	2.36821e-121	1.09527e-117
5	5532846	5535295	-	AT5G16830	SYP21	protein_coding	5534989	5536184	5.44176	2.44407	2.80912e-121	1.29524e-117
5	4501362	4506250	+	AT5G13960	SUVH4	protein_coding	4500577	4501651	5.76149	2.52644	3.05745e-121	1.40708e-117
1	29173409	29175629	+	AT1G77630	LYM3	protein_coding	29172794	29173584	4.59236	2.19924	3.39672e-121	1.55317e-117
1	29167764	29173032	-	AT1G77620		protein_coding	29172794	29173584	4.59236	2.19924	3.39672e-121	1.55317e-117
1	29173078	29173283	-	AT1G09737		lncRNA	29172794	29173584	4.59236	2.19924	3.39672e-121	1.55317e-117
3	7153511	7156536	-	AT3G20490		protein_coding	7156209	7157327	5.111	2.35361	3.46569e-121	1.5838e-117
1	7680390	7682641	+	AT1G21880	LYM1	protein_coding	7679831	7680637	5.43126	2.44129	4.60702e-121	2.09633e-117
5	22603302	22605300	+	AT5G55850	NOI	protein_coding	22602546	22603658	5.08497	2.34624	5.95607e-121	2.70004e-117
5	1553799	1556605	-	AT5G05240		protein_coding	1556308	1557260	5.48531	2.45557	1.25603e-120	5.62821e-117
5	4898641	4900734	+	AT5G15120	PCO1	protein_coding	4898325	4898877	4.69915	2.2324	1.852e-120	8.21618e-117
4	8502373	8503199	-	AT4G14805		protein_coding	8502999	8503607	5.42728	2.44023	3.21351e-120	1.41234e-116
2	7039682	7043354	-	AT2G16250		protein_coding	7043066	7044842	5.33016	2.41418	4.2262e-120	1.85097e-116
5	24566783	24571072	-	AT5G61060	HDA05	protein_coding	24570823	24571353	5.78655	2.5327	1.09507e-119	4.7101e-116
1	24127506	24129557	+	AT1G64950	CYP89A5	protein_coding	24126775	24127591	5.78655	2.5327	1.09507e-119	4.7101e-116
3	2737297	2740549	+	AT3G08970	ERDJ3A	protein_coding	2736784	2737669	5.76632	2.52765	6.47217e-119	2.70371e-115
3	2729743	2737356	-	AT3G08960		protein_coding	2736784	2737669	5.76632	2.52765	6.47217e-119	2.70371e-115
1	17847042	17848338	+	AT1G48300		protein_coding	17846535	17847298	5.76632	2.52765	6.47217e-119	2.70371e-115
4	1116972	1119877	+	AT4G02540		protein_coding	1116826	1117312	5.32649	2.41319	6.69592e-119	2.78157e-115
1	28204387	28208590	-	AT1G75150		protein_coding	28208307	28209247	5.1131	2.3542	1.02721e-118	4.23799e-115
2	19304256	19304523	+	AT2G09770		lncRNA	19303991	19304816	5.09353	2.34867	1.228e-118	5.05336e-115
2	19299492	19304271	-	AT2G46980	ASY3	protein_coding	19303991	19304816	5.09353	2.34867	1.228e-118	5.05336e-115
5	7187096	7189696	-	AT5G21140	emb1379	protein_coding	7189367	7190134	4.96421	2.31156	1.64093e-118	6.72543e-115
3	8624636	8631392	+	AT3G23890	TOP2	protein_coding	8624143	8624884	5.34027	2.41691	1.95029e-118	7.96581e-115
5	3433742	3435287	-	AT5G10890		protein_coding	3435083	3435987	5.42458	2.43951	2.92247e-118	1.18653e-114
5	24522953	24526113	+	AT5G60940	CSTF50	protein_coding	24522404	24523066	5.74608	2.52258	3.8118e-118	1.54032e-114
5	24515281	24522743	-	AT5G60930		protein_coding	24522404	24523066	5.74608	2.52258	3.8118e-118	1.54032e-114
1	9708861	9714366	+	AT1G27880	RECQL5	protein_coding	9708276	9709134	5.72585	2.51749	2.23718e-117	8.77506e-114
4	14965143	14969763	-	AT4G30710	2020-08-08	protein_coding	14968260	14970781	4.8667	2.28294	3.03907e-117	1.18125e-113
1	23701408	23706058	-	AT1G63860		protein_coding	23705953	23707063	5.52607	2.46625	3.49897e-117	1.35766e-113
4	905865	913290	+	AT4G02070	MSH6	protein_coding	905580	906252	5.05293	2.33712	5.15917e-117	1.99049e-113
3	691934	695675	+	AT3G03060		protein_coding	691672	692258	5.53226	2.46787	6.49726e-117	2.4977e-113
5	2140400	2142679	+	AT5G06910	ATJ6	protein_coding	2140128	2140829	5.66939	2.50319	9.62454e-117	3.6768e-113
5	2138286	2140078	-	AT5G06905	CYP712A2	protein_coding	2140128	2140829	5.66939	2.50319	9.62454e-117	3.6768e-113
1	29566863	29568931	+	AT1G78600	LZF1	protein_coding	29566159	29567299	4.68151	2.22697	1.05653e-116	4.03116e-113
1	2040410	2047655	+	AT1G06670	NIH	protein_coding	2039978	2040726	5.70562	2.51238	1.30837e-116	4.97863e-113
1	2037311	2040419	-	AT1G06660	JASON	protein_coding	2039978	2040726	5.70562	2.51238	1.30837e-116	4.97863e-113
5	2399726	2400349	+	AT5G07580	ERF106	protein_coding	2398177	2399752	4.44488	2.15214	1.74397e-116	6.58643e-113
3	1698079	1701467	+	AT3G05740	RECQL1	protein_coding	1697481	1698436	4.90585	2.2945	4.1863e-116	1.56207e-112
1	2588776	2590609	-	AT1G08250	ADT6	protein_coding	2590160	2591208	5.26107	2.39536	4.70176e-116	1.75037e-112
2	2269315	2272452	-	AT2G05920	SBT1.8	protein_coding	2272083	2273148	5.68539	2.50726	7.62465e-116	2.82293e-112
1	9551451	9554422	-	AT1G27500		protein_coding	9553953	9554841	5.68539	2.50726	7.62465e-116	2.82293e-112
2	8139756	8144461	+	AT2G18790	PHYB	protein_coding	8138211	8139962	5.31639	2.41045	1.06011e-115	3.88965e-112
5	5316197	5322700	+	AT5G16270	SYN4	protein_coding	5315609	5316493	5.62251	2.49121	1.74245e-115	6.35038e-112
3	296024	299263	+	AT3G01830	CML40	protein_coding	295380	296183	5.59873	2.4851	1.94147e-115	7.06724e-112
3	293754	295724	-	AT3G01820		protein_coding	295380	296183	5.59873	2.4851	1.94147e-115	7.06724e-112
3	296024	296228	-	AT3G01055		lncRNA	295380	296183	5.59873	2.4851	1.94147e-115	7.06724e-112
2	18736803	18741916	-	AT2G45460		protein_coding	18741725	18742949	4.99379	2.32014	2.47634e-115	8.98256e-112
5	441452	442187	-	AT5G02220	SMR4	protein_coding	441956	442880	3.83174	1.938	4.36978e-115	1.57235e-111
5	8977057	8979296	-	AT5G25790		protein_coding	8979147	8979739	5.66515	2.50211	4.42772e-115	1.59269e-111
3	22693421	22695754	+	AT3G61320		protein_coding	22692696	22694218	5.66348	2.50169	4.74919e-115	1.6986e-111
3	22687610	22693150	-	AT3G61310	AHL11	protein_coding	22692696	22694218	5.66348	2.50169	4.74919e-115	1.6986e-111
3	654779	658637	+	AT3G02930		protein_coding	654021	655011	4.61288	2.20567	6.05717e-115	2.15774e-111
3	651572	654487	-	AT3G02920	RPA2B	protein_coding	654021	655011	4.61288	2.20567	6.05717e-115	2.15774e-111
5	25105576	25108013	-	AT5G62550		protein_coding	25107841	25108625	4.17423	2.06151	6.97686e-115	2.48016e-111
4	7186012	7189962	-	AT4G11990		protein_coding	7189759	7190645	5.14755	2.36389	9.05211e-115	3.20627e-111
1	6532559	6538145	-	AT1G18910		protein_coding	6537915	6538464	5.64492	2.49695	2.56206e-114	8.9347e-111
3	6119707	6123044	+	AT3G17860	TIFY6B	protein_coding	6118340	6119985	4.07021	2.0251	3.38158e-114	1.16823e-110
5	23734273	23735767	+	AT5G58770		protein_coding	23733218	23734408	5.07875	2.34447	5.14766e-114	1.76901e-110
5	23730450	23733707	-	AT5G58760	DDB2	protein_coding	23733218	23734408	5.07875	2.34447	5.14766e-114	1.76901e-110
5	24571095	24574387	-	AT5G61070	HDA18	protein_coding	24574222	24574702	5.34223	2.41744	5.67741e-114	1.94814e-110
3	8254559	8257888	+	AT3G23150	ETR2	protein_coding	8253678	8254949	4.9024	2.29349	5.9499e-114	2.03995e-110
2	8736734	8737767	+	AT2G20260	PSAE2	protein_coding	8736266	8736854	4.91502	2.2972	6.77876e-114	2.31836e-110
2	8733285	8736597	-	AT2G20250		protein_coding	8736266	8736854	4.91502	2.2972	6.77876e-114	2.31836e-110
1	7176747	7178895	+	AT1G20693	HMGB2	protein_coding	7176307	7176992	4.38107	2.13128	8.92175e-114	3.03788e-110
1	7174336	7176647	-	AT1G20691		lncRNA	7176307	7176992	4.38107	2.13128	8.92175e-114	3.03788e-110
1	7176122	7176189	-	AT1G05563		snoRNA	7176307	7176992	4.38107	2.13128	8.92175e-114	3.03788e-110
5	16406631	16407930	-	AT5G40940	FLA20	protein_coding	16407654	16408316	5.03392	2.33168	9.43496e-114	3.20974e-110
5	1330437	1332152	+	AT5G04630	CYP77A9	protein_coding	1329847	1330810	5.3253	2.41286	1.23084e-113	4.16649e-110
1	6224405	6227822	+	AT1G18090		protein_coding	6224140	6224696	4.55941	2.18885	1.46305e-113	4.94026e-110
4	2288616	2292965	+	AT4G04570	CRK40	protein_coding	2288749	2290138	5.62469	2.49177	1.47724e-113	4.98747e-110
3	7567565	7572202	+	AT3G21480		protein_coding	7567110	7567873	5.62469	2.49177	1.47724e-113	4.98747e-110
3	7567394	7567465	-	AT3G21475		tRNA	7567110	7567873	5.62469	2.49177	1.47724e-113	4.98747e-110
1	9481405	9482992	+	AT1G27290		protein_coding	9480957	9481727	4.85506	2.27949	1.51792e-113	5.09354e-110
5	23699708	23700226	-	AT5G58650	PSY1	protein_coding	23700111	23700775	4.22709	2.07966	2.94646e-113	9.80438e-110
5	1536057	1538614	+	AT5G05180		protein_coding	1535427	1536394	4.31509	2.10939	3.9414e-113	1.30509e-109
5	22312976	22314119	+	AT5G54970		protein_coding	22312707	22313414	3.94426	1.97975	4.06612e-113	1.34598e-109
5	22310553	22312832	-	AT5G54960	PDC2	protein_coding	22312707	22313414	3.94426	1.97975	4.06612e-113	1.34598e-109
5	25097944	25099907	+	AT5G62520	SRO5	protein_coding	25097257	25098321	4.55404	2.18715	4.21658e-113	1.39521e-109
5	2422783	2430136	+	AT5G07660	SMC6A	protein_coding	2422131	2423090	5.60446	2.48658	8.48711e-113	2.77959e-109
5	16743636	16745519	-	AT5G41830		protein_coding	16745610	16746104	5.60446	2.48658	8.48711e-113	2.77959e-109
5	17292952	17295024	+	AT5G43080	CYCA3-1	protein_coding	17292842	17293273	5.13321	2.35986	2.69178e-112	8.62462e-109
5	24141975	24145408	-	AT5G59960		protein_coding	24145113	24146123	5.09146	2.34808	3.87383e-112	1.23558e-108
2	17140183	17141431	+	AT2G41110	CAM2	protein_coding	17139331	17140486	4.08209	2.02931	5.01661e-112	1.58822e-108
2	6018558	6023863	+	AT2G14210	ANR1	protein_coding	6017573	6018711	4.84169	2.27551	1.57616e-111	4.90558e-108
3	21426285	21428340	+	AT3G57860	GIG1	protein_coding	21425870	21426492	5.14327	2.36269	2.0233e-111	6.27914e-108
3	20264634	20268885	-	AT3G54750		protein_coding	20268528	20269188	5.56399	2.47612	2.77121e-111	8.5548e-108
1	9241036	9244918	+	AT1G26730	PHO1-H7	protein_coding	9240610	9241428	4.8483	2.27748	5.3592e-111	1.63042e-107
1	9240560	9240864	-	AT1G06013		lncRNA	9240610	9241428	4.8483	2.27748	5.3592e-111	1.63042e-107
4	18397591	18399387	-	AT4G39630		protein_coding	18399138	18400667	4.86067	2.28116	6.16254e-111	1.87129e-107
5	20704724	20706842	-	AT5G50900		protein_coding	20706530	20707351	4.74095	2.24518	7.2257e-111	2.19063e-107
4	8608604	8612709	-	AT4G15080	PAT19	protein_coding	8612441	8614232	5.12595	2.35782	1.05981e-110	3.19345e-107
4	13791642	13797305	-	AT4G27630	GTG2	protein_coding	13797026	13797814	5.54376	2.47086	1.57496e-110	4.72117e-107
2	9648	9767	-	AT2G01023		protein_coding	9804	10276	5.54376	2.47086	1.57496e-110	4.72117e-107
3	20890235	20892002	+	AT3G56330		protein_coding	20889689	20890575	5.23807	2.38904	2.03194e-110	6.0342e-107
3	20885894	20890102	-	AT3G56320		protein_coding	20889689	20890575	5.23807	2.38904	2.03194e-110	6.0342e-107
4	1374160	1376287	+	AT4G03100	ROPGAP2	protein_coding	1373759	1374350	5.44767	2.44564	2.59555e-110	7.6798e-107
1	2370020	2374607	-	AT1G07670	ECA4	protein_coding	2374399	2375410	5.24325	2.39046	8.76294e-110	2.54935e-106
1	3832563	3834462	+	AT1G11380		protein_coding	3832119	3832739	4.99746	2.3212	8.77445e-110	2.55264e-106
2	1028228	1030361	+	AT2G03380	PCMP-E47	protein_coding	1027725	1028628	4.88388	2.28803	9.64962e-110	2.78946e-106
4	8334055	8337640	+	AT4G14500		protein_coding	8333348	8334431	4.98123	2.3165	1.95281e-109	5.58818e-106
5	14565476	14566439	-	AT5G36925		protein_coding	14566168	14566805	5.1126	2.35406	2.40447e-109	6.85472e-106
4	16091535	16094965	+	AT4G33440		protein_coding	16090457	16092007	4.70384	2.23384	2.52307e-109	7.18886e-106
1	2089765	2090865	+	AT1G04513		lncRNA	2089449	2090549	4.75647	2.24989	3.173e-109	9.01779e-106
1	2088988	2089235	-	AT1G04507		lncRNA	2089449	2090549	4.75647	2.24989	3.173e-109	9.01779e-106
1	26555705	26559322	+	AT1G70460	PERK13	protein_coding	26554579	26556045	5.08172	2.34532	4.54004e-109	1.28304e-105
3	6772570	6775445	+	AT3G19520		protein_coding	6771965	6772794	4.82305	2.26995	1.00979e-108	2.80711e-105
2	9525988	9527845	-	AT2G22430	ATHB-6	protein_coding	9527566	9528671	4.13128	2.04659	1.13999e-108	3.16381e-105
3	19889297	19890251	+	AT3G53650		protein_coding	19888707	19889300	4.88976	2.28976	1.70494e-108	4.70977e-105
3	19887007	19888935	-	AT3G53640		protein_coding	19888707	19889300	4.88976	2.28976	1.70494e-108	4.70977e-105
5	561179	564142	+	AT5G02520		protein_coding	560895	561454	4.70344	2.23372	2.53758e-108	6.97188e-105
5	3808678	3810748	+	AT5G11810		protein_coding	3808037	3808919	5.48306	2.45498	2.82852e-108	7.75961e-105
5	3803315	3808273	-	AT5G11800	KEA6	protein_coding	3808037	3808919	5.48306	2.45498	2.82852e-108	7.75961e-105
2	17126989	17130569	+	AT2G41060	UBA2B	protein_coding	17126337	17127063	5.39349	2.43122	3.62827e-108	9.86325e-105
2	17123182	17126484	-	AT2G41050		protein_coding	17126337	17127063	5.39349	2.43122	3.62827e-108	9.86325e-105
5	20197391	20200468	-	AT5G49720	KOR	protein_coding	20200110	20201255	5.15497	2.36596	4.92981e-108	1.33395e-104
1	232840	237905	-	AT1G01650	SPPL4	protein_coding	237559	238290	5.11874	2.35579	4.97519e-108	1.34608e-104
4	15024444	15027672	+	AT4G30860	ASHR3	protein_coding	15024032	15024750	4.51596	2.17503	5.48125e-108	1.48109e-104
5	3509833	3513741	+	AT5G11060	KNAT4	protein_coding	3509324	3510302	3.87979	1.95598	9.78453e-108	2.62253e-104
4	15842443	15844865	+	AT4G32830	AUR1	protein_coding	15841326	15842818	5.45258	2.44694	1.00374e-107	2.68955e-104
5	25574419	25581433	+	AT5G63920	TOP3A	protein_coding	25573982	25574764	5.44781	2.44568	1.22484e-107	3.27401e-104
5	25571779	25574178	-	AT5G63910	FLCY	protein_coding	25573982	25574764	5.44781	2.44568	1.22484e-107	3.27401e-104
2	14740348	14743417	+	AT2G34940	VSR5	protein_coding	14739773	14740507	4.80163	2.26352	1.4575e-107	3.88597e-104
2	14737066	14740146	-	AT2G34930		protein_coding	14739773	14740507	4.80163	2.26352	1.4575e-107	3.88597e-104
5	1624206	1629269	+	AT5G05490	SYN1	protein_coding	1624167	1624777	5.46283	2.44965	1.5842e-107	4.219e-104
5	1622172	1624270	-	AT5G05480		protein_coding	1624167	1624777	5.46283	2.44965	1.5842e-107	4.219e-104
1	24292372	24294740	+	AT1G65390	PP2A5	protein_coding	24291794	24292638	5.46283	2.44965	1.5842e-107	4.219e-104
4	17230589	17235580	-	AT4G36520		protein_coding	17235496	17236599	4.52233	2.17707	1.63791e-107	4.33741e-104
1	11212958	11214567	+	AT1G31320	LBD4	protein_coding	11212141	11213057	3.90343	1.96474	1.94388e-107	5.13902e-104
2	17640621	17645998	-	AT2G42365		lncRNA	17645931	17646790	4.45934	2.15683	3.46968e-107	9.08866e-104
4	8256021	8260927	-	AT4G14350		protein_coding	8260690	8261700	4.93999	2.30451	3.71185e-107	9.7136e-104
3	9823524	9827547	+	AT3G26730		protein_coding	9823251	9823872	5.21464	2.38257	5.11635e-107	1.33251e-103
1	20415048	20415287	+	AT1G07983		lncRNA	20415107	20415911	4.8064	2.26496	5.41465e-107	1.4089e-103
1	20415898	20416145	+	AT1G54700		protein_coding	20415107	20415911	4.8064	2.26496	5.41465e-107	1.4089e-103
1	20414316	20415287	-	AT1G54690	HTA3	protein_coding	20415107	20415911	4.8064	2.26496	5.41465e-107	1.4089e-103
1	24349399	24350524	+	AT1G65486		protein_coding	24348894	24349776	4.92392	2.29981	8.16733e-107	2.11388e-103
5	2594716	2600192	-	AT5G08110		protein_coding	2599917	2600537	5.44259	2.44429	8.83995e-107	2.28513e-103
4	12408950	12411678	+	AT4G23860		protein_coding	12408296	12409243	4.29904	2.10401	1.16861e-106	2.99433e-103
1	11975307	11978622	-	AT1G33060	NAC014	protein_coding	11978418	11979502	4.86809	2.28336	1.2011e-106	3.07688e-103
4	13539505	13542466	+	AT4G26965		protein_coding	13539128	13539816	4.57733	2.19451	1.26497e-106	3.23713e-103
4	13538669	13539653	-	AT4G26960		protein_coding	13539128	13539816	4.57733	2.19451	1.26497e-106	3.23713e-103
4	2593595	2594125	-	AT4G05070		protein_coding	2593965	2594651	4.69798	2.23204	3.28647e-106	8.29717e-103
4	2594154	2594297	-	AT4G05071		protein_coding	2593965	2594651	4.69798	2.23204	3.28647e-106	8.29717e-103
2	12608675	12610350	+	AT2G29380	HAI3	protein_coding	12608141	12608738	5.07933	2.34464	3.69726e-106	9.32395e-103
1	7754281	7758029	+	AT1G22020	SHM6	protein_coding	7753558	7754506	5.09511	2.34911	4.07296e-106	1.02563e-102
5	24934962	24939239	-	AT5G62090	SLK2	protein_coding	24938908	24940469	4.35653	2.12318	4.51929e-106	1.13619e-102
2	13487550	13489679	-	AT2G31730	BHLH154	protein_coding	13489644	13490747	4.81113	2.26638	9.63075e-106	2.38539e-102
4	9131532	9133161	-	AT4G16141		protein_coding	9132990	9134044	3.76363	1.91212	1.13889e-105	2.81184e-102
5	26930539	26933352	-	AT5G67480	BT4	protein_coding	26932851	26933887	4.27865	2.09716	1.65413e-105	4.06153e-102
4	2895	10504	-	AT4G00020	MEE43	protein_coding	10366	10826	5.40213	2.43353	2.72214e-105	6.63972e-102
3	2971813	2974843	+	AT3G09690		protein_coding	2971532	2972299	5.40213	2.43353	2.72214e-105	6.63972e-102
3	19326035	19328379	+	AT3G52115	GR1	protein_coding	19325667	19326299	4.94234	2.30519	4.06079e-105	9.80438e-102
3	19323750	19325895	-	AT3G52110		protein_coding	19325667	19326299	4.94234	2.30519	4.06079e-105	9.80438e-102
1	20199310	20201787	+	AT1G54110		protein_coding	20198864	20199581	5.09108	2.34797	5.83405e-105	1.40084e-101
1	20194712	20199193	-	AT1G54100	ALDH7B4	protein_coding	20198864	20199581	5.09108	2.34797	5.83405e-105	1.40084e-101
5	4982273	4984398	-	AT5G15340	PCMP-H91	protein_coding	4984079	4985157	4.17683	2.06241	8.95138e-105	2.13668e-101
2	15445294	15446621	+	AT2G36830	TIP1-1	protein_coding	15444899	15445552	4.02414	2.00868	1.24871e-104	2.96586e-101
2	1474679	1480586	+	AT2G04270	RNE	protein_coding	1474473	1475120	5.3819	2.42812	1.50214e-104	3.55762e-101
1	5773512	5776308	+	AT1G16880	ACR11	protein_coding	5773155	5773781	5.0169	2.3268	1.52079e-104	3.58781e-101
1	5770732	5773322	-	AT1G16870		protein_coding	5773155	5773781	5.0169	2.3268	1.52079e-104	3.58781e-101
1	5396178	5396631	-	AT1G05177		lncRNA	5395865	5397095	4.2871	2.1	1.54842e-104	3.65241e-101
3	536500	538126	-	AT3G02550	LBD41	protein_coding	536130	538695	3.85215	1.94566	1.93183e-104	4.54213e-101
4	9551023	9555865	-	AT4G16970		protein_coding	9555623	9557064	3.98801	1.99567	2.25362e-104	5.28299e-101
1	6061895	6063362	+	AT1G17620		protein_coding	6061109	6062467	4.48365	2.16467	2.4275e-104	5.68316e-101
1	4968134	4970311	-	AT1G14520	MIOX1	protein_coding	4969995	4970829	4.47818	2.16291	3.30788e-104	7.70868e-101
5	18791575	18795908	+	AT5G46330	FLS2	protein_coding	18790068	18791952	4.28031	2.09772	4.678e-104	1.08413e-100
3	5008676	5013265	+	AT3G14890	ZDP	protein_coding	5008314	5008969	4.54967	2.18576	4.91281e-104	1.13773e-100
5	17526660	17530605	+	AT5G43630	TZP	protein_coding	17525819	17526978	4.66046	2.22047	4.95439e-104	1.1472e-100
3	2637432	2640935	+	AT3G08680		protein_coding	2636687	2637676	4.6007	2.20185	5.93089e-104	1.36971e-100
1	8098392	8101464	+	AT1G22882	SUN3	protein_coding	8097420	8098713	4.5284	2.179	7.60887e-104	1.75009e-100
5	5543834	5546537	+	AT5G16860	PCMP-H92	protein_coding	5543313	5544089	5.36166	2.42268	8.2581e-104	1.89657e-100
5	5538180	5543657	-	AT5G16850	TERT	protein_coding	5543313	5544089	5.36166	2.42268	8.2581e-104	1.89657e-100
4	6018021	6019759	+	AT4G09500	UGT79B7	protein_coding	6017268	6018192	5.36166	2.42268	8.2581e-104	1.89657e-100
5	18069449	18073129	-	AT5G44785	OSB3	protein_coding	18072821	18073474	5.13015	2.359	1.45188e-103	3.29033e-100
5	2167120	2169437	+	AT5G06980		protein_coding	2166366	2167794	4.6978	2.23199	1.46703e-103	3.32407e-100
5	19274853	19277383	+	AT5G47510		protein_coding	19274434	19275347	4.21651	2.07605	1.5799e-103	3.57586e-100
2	8169546	8172523	+	AT2G18876		protein_coding	8169059	8169748	4.91139	2.29613	1.9668e-103	4.43793e-100
2	9011344	9013963	-	AT2G20980	MCM10	protein_coding	9013603	9014755	5.33889	2.41654	2.11709e-103	4.77265e-100
1	8385188	8386522	+	AT1G23710		protein_coding	8384352	8385370	4.45739	2.1562	2.20877e-103	4.97749e-100
3	611490	613522	+	AT3G02820		protein_coding	611065	611771	4.54654	2.18477	2.54144e-103	5.71268e-100
3	608437	611139	-	AT3G02810	LIP2	protein_coding	611065	611771	4.54654	2.18477	2.54144e-103	5.71268e-100
2	85401	88399	+	AT2G01120	ORC4	protein_coding	85136	85762	5.34143	2.41723	4.52293e-103	1.00767e-99
2	83260	85258	-	AT2G01110	TATC	protein_coding	85136	85762	5.34143	2.41723	4.52293e-103	1.00767e-99
1	9107519	9113747	+	AT1G26330		protein_coding	9107214	9107836	5.34143	2.41723	4.52293e-103	1.00767e-99
1	23318187	23320427	-	AT1G62960	ACS10	protein_coding	23320085	23320939	4.77682	2.25605	5.73773e-103	1.26692e-99
1	10936765	10942292	-	AT1G30810	JMJ18	protein_coding	10941539	10942787	5.03296	2.33141	9.65717e-103	2.11553e-99
3	15865933	15867534	-	AT3G44100		protein_coding	15867228	15868143	5.07666	2.34388	1.57311e-102	3.4168e-99
3	22997021	23000221	-	AT3G62110		protein_coding	22999532	23000422	4.65205	2.21787	1.57304e-102	3.4168e-99
3	1539527	1546469	+	AT3G05380	ALY2	protein_coding	1538501	1539853	5.26651	2.39685	1.83383e-102	3.97439e-99
1	18517586	18520000	+	AT1G50010	TUBA4	protein_coding	18517129	18517694	5.26424	2.39623	2.01739e-102	4.36456e-99
1	18515059	18517290	-	AT1G50000		protein_coding	18517129	18517694	5.26424	2.39623	2.01739e-102	4.36456e-99
3	5699310	5700991	+	AT3G16740		protein_coding	5698912	5699460	4.50504	2.17154	2.46894e-102	5.32317e-99
3	21997052	22000737	+	AT3G59550	SYN3	protein_coding	21996648	21997393	5.3212	2.41175	2.46786e-102	5.32317e-99
3	5695321	5699167	-	AT3G16730	CAPH2	protein_coding	5698912	5699460	4.50504	2.17154	2.46894e-102	5.32317e-99
3	21995610	21996840	-	AT3G59540	RPL38A	protein_coding	21996648	21997393	5.3212	2.41175	2.46786e-102	5.32317e-99
1	20268474	20270140	-	AT1G54290		protein_coding	20269664	20270558	5.3212	2.41175	2.46786e-102	5.32317e-99
4	6374734	6375210	+	AT4G10270		protein_coding	6374273	6375749	4.69932	2.23245	2.85476e-102	6.11041e-99
4	6374674	6375110	-	AT4G05775		lncRNA	6374273	6375749	4.69932	2.23245	2.85476e-102	6.11041e-99
4	15248377	15252837	+	AT4G31430		protein_coding	15247671	15248652	5.02678	2.32963	2.89101e-102	6.18686e-99
4	15245813	15248058	-	AT4G31420		protein_coding	15247671	15248652	5.02678	2.32963	2.89101e-102	6.18686e-99
5	25158096	25158546	-	AT5G09085		lncRNA	25158210	25159421	5.24613	2.39125	4.31966e-102	9.18544e-99
1	27341021	27342466	+	AT1G72620		protein_coding	27339986	27341041	4.03885	2.01394	5.46739e-102	1.15795e-98
5	25184258	25186777	+	AT5G62700	TUBB3	protein_coding	25183849	25184457	4.74054	2.24505	7.59994e-102	1.60133e-98
5	26648897	26653191	+	AT5G66750	DDM1	protein_coding	26648343	26649104	3.89527	1.96172	8.31113e-102	1.74868e-98
2	7494536	7496292	-	AT2G17230	EXL5	protein_coding	7495831	7496323	3.95741	1.98456	8.3946e-102	1.76583e-98
4	12837353	12840230	+	AT4G24972	TPD1	protein_coding	12836571	12837578	4.61793	2.20725	9.3276e-102	1.95889e-98
2	16147106	16149934	-	AT2G38610		protein_coding	16149643	16150394	5.20764	2.38063	9.43539e-102	1.98125e-98
5	26453276	26456154	-	AT5G66200	ARO2	protein_coding	26455662	26456753	4.28307	2.09865	9.8272e-102	2.06239e-98
1	673306	676419	+	AT1G02970	WEE1	protein_coding	672817	673554	4.25827	2.09027	1.10261e-101	2.30972e-98
1	671661	672814	-	AT1G02965		protein_coding	672817	673554	4.25827	2.09027	1.10261e-101	2.30972e-98
2	6877774	6880898	-	AT2G15790	CYP40	protein_coding	6880903	6881392	5.30097	2.40626	1.34147e-101	2.80169e-98
2	17369478	17369778	-	AT2G09295		lncRNA	17368793	17369836	4.39389	2.1355	1.66142e-101	3.44342e-98
1	28766750	28768138	-	AT1G76650	CML38	protein_coding	28766328	28768375	4.15464	2.05472	2.93596e-101	6.02823e-98
5	17712203	17714406	+	AT5G44020		protein_coding	17711445	17712156	3.82616	1.9359	3.10242e-101	6.36326e-98
2	13263520	13266565	-	AT2G31130		protein_coding	13266392	13266967	4.80598	2.26483	3.14739e-101	6.45431e-98
1	5648636	5651167	+	AT1G16520		protein_coding	5647964	5648848	3.94736	1.98089	3.14971e-101	6.45877e-98
1	5647462	5648114	-	AT1G16515		protein_coding	5647964	5648848	3.94736	1.98089	3.14971e-101	6.45877e-98
1	24306545	24314639	-	AT1G65440	SPT6	protein_coding	24314507	24315729	5.11606	2.35503	3.9374e-101	8.04489e-98
3	2983860	2986594	+	AT3G09730		protein_coding	2983444	2984152	4.62447	2.20929	6.27061e-101	1.27125e-97
3	2979772	2983618	-	AT3G09720	RH57	protein_coding	2983444	2984152	4.62447	2.20929	6.27061e-101	1.27125e-97
2	5673688	5675995	-	AT2G13610	ABCG5	protein_coding	5675783	5676473	5.28073	2.40074	7.26424e-101	1.46852e-97
3	21842964	21854117	+	AT3G59100	CALS6	protein_coding	21842595	21843329	5.15938	2.3672	7.38669e-101	1.48676e-97
3	1255398	1257017	-	AT3G04620		protein_coding	1257064	1258368	4.05417	2.01941	9.60572e-101	1.92633e-97
4	131422	132018	+	AT4G00305		protein_coding	130955	131663	4.19912	2.07009	2.03264e-100	4.02717e-97
2	758693	761064	-	AT2G02710	TLP1	protein_coding	760830	762062	4.84775	2.27732	2.12765e-100	4.21153e-97
5	2899001	2906160	-	AT5G09350	PI4KB2	protein_coding	2905915	2906698	5.2605	2.3952	3.91859e-100	7.68387e-97
1	16774765	16777352	-	AT1G44110	CYCA1-1	protein_coding	16777158	16777728	4.7175	2.23802	5.13712e-100	9.98114e-97
3	19890364	19892443	+	AT3G53670		protein_coding	19889969	19890576	4.69382	2.23076	7.7707e-100	1.49989e-96
3	19312718	19313466	+	AT3G52070		protein_coding	19311953	19312861	5.06572	2.34077	8.07216e-100	1.557e-96
3	19310531	19312281	-	AT3G52060		protein_coding	19311953	19312861	5.06572	2.34077	8.07216e-100	1.557e-96
4	5723651	5727268	+	AT4G08920	CRY1	protein_coding	5722868	5724259	4.3742	2.12902	8.60459e-100	1.65844e-96
5	21207097	21207716	-	AT5G52220		protein_coding	21207370	21207991	4.91189	2.29628	1.23067e-99	2.35787e-96
4	8708841	8709482	+	AT4G15248	MIP1A	protein_coding	8708409	8709003	4.69917	2.23241	1.27485e-99	2.44124e-96
3	1331898	1336076	-	AT3G04850	TCX4	protein_coding	1335667	1336919	4.82341	2.27005	1.47781e-99	2.82345e-96
5	19229162	19232743	+	AT5G47400		protein_coding	19228703	19229373	4.02662	2.00957	2.11237e-99	4.00221e-96
3	8026202	8027274	-	AT3G22710		protein_coding	8027381	8027979	5.24027	2.38964	2.10581e-99	4.00221e-96
1	20719473	20722856	+	AT1G55500	ECT4	protein_coding	20718950	20719757	5.24027	2.38964	2.10581e-99	4.00221e-96
1	20715563	20719261	-	AT1G55490	CPN60B1	protein_coding	20718950	20719757	5.24027	2.38964	2.10581e-99	4.00221e-96
4	6245916	6247792	+	AT4G09970		protein_coding	6245397	6246098	5.07599	2.34369	2.67541e-99	5.04452e-96
4	6244740	6245686	-	AT4G09965		protein_coding	6245397	6246098	5.07599	2.34369	2.67541e-99	5.04452e-96
2	17646857	17649062	-	AT2G42380	BZIP34	protein_coding	17648828	17649921	4.25805	2.09019	2.68176e-99	5.05592e-96
4	7256522	7261180	-	AT4G12120	SEC1B	protein_coding	7260827	7261954	4.94665	2.30645	2.77492e-99	5.22914e-96
1	27645552	27646743	-	AT1G73540	NUDT21	protein_coding	27646412	27647364	4.23708	2.08307	4.6822e-99	8.75024e-96
5	9044140	9046528	-	AT5G25920		protein_coding	9046212	9047173	4.55525	2.18753	4.80408e-99	8.97346e-96
4	14999095	14999340	+	AT4G08355		lncRNA	14998994	15000316	4.53878	2.1823	5.44678e-99	1.01578e-95
3	17157585	17159965	+	AT3G46600	SCL30	protein_coding	17156727	17158170	4.7301	2.24187	1.27476e-98	2.33539e-95
4	9780224	9782183	+	AT4G17560		protein_coding	9779660	9780523	4.68331	2.22753	1.28032e-98	2.34509e-95
4	9777648	9779939	-	AT4G17550		protein_coding	9779660	9780523	4.68331	2.22753	1.28032e-98	2.34509e-95
1	6626794	6627688	-	AT1G19210	ERF017	protein_coding	6627500	6628100	4.04095	2.01469	3.98639e-98	7.17315e-95
2	17504551	17504932	-	AT2G09320		lncRNA	17504288	17505090	3.82539	1.93561	4.63138e-98	8.31343e-95
4	9558571	9565569	+	AT4G16990	RLM3	protein_coding	9557846	9558540	3.81484	1.93162	5.35686e-98	9.59599e-95
4	9557002	9557821	-	AT4G16983		protein_coding	9557846	9558540	3.81484	1.93162	5.35686e-98	9.59599e-95
4	11462969	11468679	+	AT4G21550	VAL3	protein_coding	11462517	11463246	5.1998	2.37846	6.01132e-98	1.07434e-94
1	17300691	17302914	+	AT1G47210	CYCA3-2	protein_coding	17300360	17301062	4.74556	2.24658	6.05745e-98	1.07768e-94
3	7830905	7834135	-	AT3G22190	IQD5	protein_coding	7833675	7835496	4.7584	2.25048	7.07962e-98	1.25678e-94
4	17031945	17034244	-	AT4G35985	P85	protein_coding	17033851	17035146	4.48975	2.16664	7.19482e-98	1.2767e-94
5	17255205	17258077	-	AT5G43020		protein_coding	17257604	17259002	4.94449	2.30582	7.57164e-98	1.34224e-94
3	19117584	19120949	-	AT3G51550	FER	protein_coding	19120624	19121513	4.94252	2.30525	8.26894e-98	1.46352e-94
2	14629986	14632082	+	AT2G34690	ACD11	protein_coding	14628707	14630549	4.90668	2.29475	8.36951e-98	1.48122e-94
2	14616601	14629207	-	AT2G34680	AIR9	protein_coding	14628707	14630549	4.90668	2.29475	8.36951e-98	1.48122e-94
3	2441565	2444532	+	AT3G07650	COL9	protein_coding	2440779	2441744	4.7386	2.24446	8.45766e-98	1.4963e-94
5	3641586	3641908	-	AT5G01875		lncRNA	3641593	3642231	4.67065	2.22362	1.0884e-97	1.91703e-94
5	7070491	7072968	-	AT5G20850	RAD51	protein_coding	7072575	7073484	5.16159	2.36782	1.2521e-97	2.20029e-94
2	18682081	18684042	+	AT2G45310	GAE4	protein_coding	18681286	18682033	4.91182	2.29626	1.47197e-97	2.58042e-94
4	17018929	17021112	+	AT4G35930		protein_coding	17017793	17019143	3.97034	1.98926	1.59606e-97	2.79428e-94
5	5205869	5208036	+	AT5G15950	SAMDC2	protein_coding	5204901	5206145	4.51265	2.17397	1.92083e-97	3.35436e-94
1	5075179	5077981	-	AT1G14740	OBE3	protein_coding	5077622	5078751	4.22832	2.08008	2.35684e-97	4.1027e-94
1	27498929	27502273	+	AT1G73130		protein_coding	27497840	27499087	5.15507	2.36599	3.78173e-97	6.50384e-94
1	27497176	27498062	-	AT1G73120		protein_coding	27497840	27499087	5.15507	2.36599	3.78173e-97	6.50384e-94
3	17152460	17156240	+	AT3G46590	TRP2	protein_coding	17151108	17152861	4.04158	2.01492	5.06151e-97	8.65905e-94
3	4952004	4953510	-	AT3G14740		protein_coding	4953185	4953749	4.58577	2.19716	7.84657e-97	1.33285e-93
4	11604986	11610651	+	AT4G21880		protein_coding	11604069	11605087	4.76276	2.2518	1.2638e-96	2.13138e-93
4	11603481	11604637	-	AT4G21870	HSP15.4	protein_coding	11604069	11605087	4.76276	2.2518	1.2638e-96	2.13138e-93
3	17989798	17992039	-	AT3G48540		protein_coding	17991716	17992476	4.44418	2.15192	1.65326e-96	2.77485e-93
4	16050456	16056526	-	AT4G33300	ADR1-L1	protein_coding	16056457	16056997	5.15934	2.36719	1.68958e-96	2.83446e-93
3	18324705	18329350	+	AT3G49410		protein_coding	18324054	18324811	5.15934	2.36719	1.68958e-96	2.83446e-93
3	18319060	18324624	-	AT3G49400		protein_coding	18324054	18324811	5.15934	2.36719	1.68958e-96	2.83446e-93
2	9195477	9195984	-	AT2G21465		protein_coding	9196099	9196653	5.15934	2.36719	1.68958e-96	2.83446e-93
3	1920137	1923738	-	AT3G06340		protein_coding	1923088	1924033	4.94227	2.30517	2.06624e-96	3.4378e-93
4	15640490	15646844	-	AT4G32410	CESA1	protein_coding	15646409	15647486	5.02439	2.32895	3.3512e-96	5.5335e-93
5	21029407	21029769	-	AT5G07815		lncRNA	21029552	21030169	4.52669	2.17846	3.60147e-96	5.93991e-93
3	21076505	21078443	+	AT3G56940	CRD1	protein_coding	21075919	21076569	4.77129	2.25438	3.97805e-96	6.55179e-93
4	11746490	11750698	-	AT4G22200	AKT2	protein_coding	11750145	11751479	4.0498	2.01785	4.00442e-96	6.59432e-93
1	12986823	12986908	+	AT1G06873		snRNA	12985605	12986919	4.38764	2.13345	4.01708e-96	6.61455e-93
3	6879524	6882315	-	AT3G19820	DIM	protein_coding	6882037	6882985	4.74734	2.24712	5.63871e-96	9.23975e-93
1	16926297	16929196	+	AT1G44820		protein_coding	16925570	16926328	4.66709	2.22252	5.69416e-96	9.32975e-93
5	648648	651979	+	AT5G02840	RVE4	protein_coding	648352	649115	5.10377	2.35156	7.23786e-96	1.18092e-92
5	644279	648538	-	AT5G02830		protein_coding	648352	649115	5.10377	2.35156	7.23786e-96	1.18092e-92
5	9764135	9769992	+	AT5G27610	ALY1	protein_coding	9763117	9764497	5.1391	2.36152	8.90533e-96	1.44784e-92
1	17090807	17091338	+	AT1G45165		protein_coding	17090464	17091133	4.85937	2.28077	1.67656e-95	2.68442e-92
1	17083077	17090588	-	AT1G45160		protein_coding	17090464	17091133	4.85937	2.28077	1.67656e-95	2.68442e-92
2	15903125	15905391	-	AT2G38000		protein_coding	15905231	15905958	4.96652	2.31224	1.7878e-95	2.85963e-92
5	17993535	17994722	-	AT5G44610	PCAP2	protein_coding	17994533	17995341	4.32203	2.11171	3.52355e-95	5.57738e-92
5	7627597	7630993	+	AT5G22830	MRS2-11	protein_coding	7626897	7627702	5.11887	2.35583	4.67531e-95	7.36648e-92
5	7622962	7627037	-	AT5G22820		protein_coding	7626897	7627702	5.11887	2.35583	4.67531e-95	7.36648e-92
4	13472579	13473309	+	AT4G26730		protein_coding	13472085	13472550	5.11887	2.35583	4.67531e-95	7.36648e-92
4	13470030	13472486	-	AT4G26720	PPX1	protein_coding	13472085	13472550	5.11887	2.35583	4.67531e-95	7.36648e-92
3	6850358	6855590	-	AT3G19720	ARC5	protein_coding	6855273	6855914	5.11887	2.35583	4.67531e-95	7.36648e-92
3	10968043	10969858	-	AT3G28940	AIG2B	protein_coding	10968994	10970038	5.11887	2.35583	4.67531e-95	7.36648e-92
1	24852509	24854153	-	AT1G66620		protein_coding	24853762	24854560	5.11887	2.35583	4.67531e-95	7.36648e-92
2	8911860	8913747	-	AT2G20670		protein_coding	8911556	8913930	4.50168	2.17046	5.56711e-95	8.70282e-92
2	12264928	12270763	-	AT2G28620		protein_coding	12270599	12271451	4.52741	2.17869	6.50205e-95	1.01421e-91
2	12270179	12270373	-	AT2G08275		miRNA	12270599	12271451	4.52741	2.17869	6.50205e-95	1.01421e-91
2	12270827	12271102	-	AT2G08280		lncRNA	12270599	12271451	4.52741	2.17869	6.50205e-95	1.01421e-91
1	8598624	8598990	+	AT1G05863		lncRNA	8598333	8599066	4.54747	2.18506	1.03148e-94	1.5975e-91
5	2940443	2941493	-	AT5G09443		lncRNA	2940921	2941387	3.63156	1.86059	1.04345e-94	1.61551e-91
1	3269539	3272110	-	AT1G10020		protein_coding	3271807	3273027	4.32037	2.11115	1.55389e-94	2.39166e-91
1	26938369	26939267	+	AT1G71520	ERF020	protein_coding	26937465	26938464	4.52097	2.17663	1.87111e-94	2.87111e-91
1	26382598	26382799	+	AT1G09133		lncRNA	26381819	26383335	4.54892	2.18552	2.00355e-94	3.07072e-91
1	26383216	26389916	+	AT1G70060	SNL4	protein_coding	26381819	26383335	4.54892	2.18552	2.00355e-94	3.07072e-91
5	3384245	3384543	-	AT5G01825		lncRNA	3383408	3385298	4.53014	2.17956	2.45539e-94	3.73629e-91
4	15237191	15239323	+	AT4G31400	CTF7	protein_coding	15237007	15237713	5.09864	2.35011	2.44495e-94	3.73629e-91
3	6200524	6204752	+	AT3G18100	MYB4R1	protein_coding	6200253	6200744	5.09864	2.35011	2.44495e-94	3.73629e-91
1	29887616	29890211	+	AT1G79450	ALIS5	protein_coding	29887264	29887874	5.09864	2.35011	2.44495e-94	3.73629e-91
1	29882121	29887414	-	AT1G79440	ALDH5F1	protein_coding	29887264	29887874	5.09864	2.35011	2.44495e-94	3.73629e-91
2	19551195	19552358	+	AT2G47690		protein_coding	19550813	19551422	4.92113	2.29899	2.84197e-94	4.31003e-91
2	19545656	19551171	-	AT2G47680		protein_coding	19550813	19551422	4.92113	2.29899	2.84197e-94	4.31003e-91
4	10304662	10307673	+	AT4G18750	DOT4	protein_coding	10304440	10305122	4.77742	2.25623	3.12493e-94	4.73358e-91
4	10303343	10304624	-	AT4G18740		protein_coding	10304440	10305122	4.77742	2.25623	3.12493e-94	4.73358e-91
3	649814	650921	+	AT3G02910		protein_coding	648234	649945	3.96967	1.98902	3.27891e-94	4.96238e-91
3	10053929	10055841	+	AT3G27230		protein_coding	10053483	10054058	4.50389	2.17117	4.42486e-94	6.66454e-91
3	10051069	10053761	-	AT3G27220		protein_coding	10053483	10054058	4.50389	2.17117	4.42486e-94	6.66454e-91
1	8614363	8620664	-	AT1G24300		protein_coding	8620609	8621898	5.05935	2.33895	5.36995e-94	8.06028e-91
1	584134	587327	+	AT1G02690	IMPA-6	protein_coding	583890	584356	5.05494	2.33769	6.43917e-94	9.64029e-91
1	583471	583860	-	AT1G04143		lncRNA	583890	584356	5.05494	2.33769	6.43917e-94	9.64029e-91
4	12170955	12174297	+	AT4G23270	CRK19	protein_coding	12170035	12171201	4.49618	2.1687	6.53431e-94	9.78048e-91
1	29284963	29286340	+	AT1G77870	MUB5	protein_coding	29284264	29284898	4.20631	2.07256	7.37344e-94	1.10167e-90
1	29282162	29284480	-	AT1G77860	KOM	protein_coding	29284264	29284898	4.20631	2.07256	7.37344e-94	1.10167e-90
5	13922418	13925454	-	AT5G35753		protein_coding	13925300	13925906	5.07841	2.34438	1.27353e-93	1.88682e-90
3	10324639	10324710	+	AT3G27845		tRNA	10324411	10324847	5.07841	2.34438	1.27353e-93	1.88682e-90
3	10324788	10325746	+	AT3G27850	RPL12C	protein_coding	10324411	10324847	5.07841	2.34438	1.27353e-93	1.88682e-90
3	5088093	5095965	-	AT3G15120		protein_coding	5095650	5096376	5.07841	2.34438	1.27353e-93	1.88682e-90
2	15179817	15185405	-	AT2G36200		protein_coding	15185012	15185718	4.56941	2.19201	1.39521e-93	2.05329e-90
3	10743769	10747202	+	AT3G28670		protein_coding	10743195	10743885	4.95779	2.3097	1.45529e-93	2.14013e-90
5	15065300	15069094	+	AT5G37850	SOS4	protein_coding	15064722	15065535	4.55334	2.18693	1.46798e-93	2.15849e-90
1	1953734	1954192	-	AT1G04453		lncRNA	1953296	1954908	3.83113	1.93777	1.67124e-93	2.45172e-90
4	7653594	7654969	+	AT4G13160		protein_coding	7653087	7653727	4.97196	2.31381	1.78822e-93	2.61933e-90
1	27264602	27265806	-	AT1G72430	SAUR78	protein_coding	27265547	27266647	3.66983	1.87571	1.83147e-93	2.6817e-90
5	19161009	19163980	-	AT5G47180	PVA21	protein_coding	19163539	19164295	4.15451	2.05468	1.9265e-93	2.81864e-90
4	7196364	7197226	+	AT4G12005		protein_coding	7195015	7196613	4.24935	2.08724	1.95898e-93	2.8655e-90
2	17562030	17562947	-	AT2G42110		protein_coding	17562578	17563194	4.68557	2.22822	2.17055e-93	3.17015e-90
4	1376306	1379747	-	AT4G03110	BRN1	protein_coding	1379254	1379929	3.95707	1.98443	2.5733e-93	3.74714e-90
4	7284474	7287578	+	AT4G12230		protein_coding	7283923	7284827	4.86711	2.28307	2.97955e-93	4.32972e-90
1	9273684	9275193	-	AT1G26790		protein_coding	9275097	9275665	4.67679	2.22552	3.27288e-93	4.74788e-90
5	1498438	1500784	-	AT5G05080	UBC22	protein_coding	1500596	1501220	4.26433	2.09232	3.36465e-93	4.8782e-90
1	30342394	30347048	+	AT1G80740	CMT1	protein_coding	30341799	30342376	4.91916	2.29841	3.3932e-93	4.91926e-90
4	10192909	10195662	+	AT4G18470	SNI1	protein_coding	10192551	10193211	4.50615	2.1719	3.51666e-93	5.09519e-90
1	25896854	25906714	+	AT1G68890	PHYLLO	protein_coding	25896009	25897035	4.72437	2.24012	3.54315e-93	5.13322e-90
4	15103120	15105979	+	AT4G31000	CBP60F	protein_coding	15102717	15103427	4.57585	2.19404	4.48332e-93	6.47456e-90
1	26970968	26973464	+	AT1G71697	CK1	protein_coding	26970457	26971602	4.71895	2.23847	4.54601e-93	6.56327e-90
2	18939262	18941034	+	AT2G46050	PCMP-E39	protein_coding	18937783	18939467	4.00677	2.00244	5.20439e-93	7.49635e-90
1	27029116	27030560	+	AT1G71865		protein_coding	27028826	27029375	4.60238	2.20238	5.50541e-93	7.92483e-90
5	2016566	2018968	+	AT5G06590		protein_coding	2016324	2016919	5.05817	2.33862	6.60724e-93	9.48047e-90
5	25599514	25606841	+	AT5G63960		protein_coding	25599163	25599874	5.05817	2.33862	6.60724e-93	9.48047e-90
5	2011245	2016583	-	AT5G06580	DLD	protein_coding	2016324	2016919	5.05817	2.33862	6.60724e-93	9.48047e-90
1	7209298	7214993	+	AT1G20760		protein_coding	7208888	7209494	5.05817	2.33862	6.60724e-93	9.48047e-90
1	7203302	7209013	-	AT1G20750		protein_coding	7208888	7209494	5.05817	2.33862	6.60724e-93	9.48047e-90
3	16758877	16761430	+	AT3G45650	NAXT1	protein_coding	16758643	16759305	4.64523	2.21575	6.77579e-93	9.67186e-90
5	24257723	24260043	+	AT5G60270	LECRK17	protein_coding	24256535	24257845	4.90285	2.29362	6.82999e-93	9.74743e-90
4	7953296	7955769	-	AT4G13690		protein_coding	7955208	7956755	4.59403	2.19976	8.22281e-93	1.16936e-89
4	15844576	15848552	-	AT4G32840	PFK6	protein_coding	15848296	15849184	5.05222	2.33692	8.42093e-93	1.19707e-89
1	30323882	30328880	+	AT1G80680	NUP96	protein_coding	30323459	30324214	4.97051	2.31339	2.13599e-92	2.99109e-89
1	30320525	30323902	-	AT1G80670	RAE1	protein_coding	30323459	30324214	4.97051	2.31339	2.13599e-92	2.99109e-89
4	8200334	8203251	-	AT4G14230	CBSDUF2	protein_coding	8203045	8203621	4.98288	2.31698	2.86299e-92	3.98961e-89
3	6876043	6877642	+	AT3G19800		protein_coding	6875682	6876332	5.03794	2.33283	3.41437e-92	4.74253e-89
3	6874603	6875911	-	AT3G19790		protein_coding	6875682	6876332	5.03794	2.33283	3.41437e-92	4.74253e-89
3	23091586	23092850	-	AT3G62420	BZIP53	protein_coding	23092589	23093349	3.97559	1.99117	3.56821e-92	4.93038e-89
1	4233717	4238795	-	AT1G12430	ARK3	protein_coding	4238465	4239439	4.20575	2.07236	4.38692e-92	6.04046e-89
2	19386966	19390234	+	AT2G47230	DUF6	protein_coding	19386601	19387146	4.84862	2.27757	7.08549e-92	9.68992e-89
5	23517256	23521067	+	AT5G58120		protein_coding	23516706	23517501	4.98028	2.31623	7.15468e-92	9.78363e-89
4	1382553	1382741	-	AT4G03113		protein_coding	1382157	1383032	3.92375	1.97223	7.39997e-92	1.01149e-88
2	15882295	15884013	-	AT2G37950		protein_coding	15883868	15884392	4.28113	2.09799	8.34565e-92	1.13841e-88
4	564760	566408	+	AT4G01360		protein_coding	564245	565114	4.71368	2.23685	1.23251e-91	1.67078e-88
3	7306180	7308434	+	AT3G20860	NEK6	protein_coding	7305032	7306156	4.98415	2.31735	1.36852e-91	1.85212e-88
4	11929359	11931750	+	AT4G22690	CYP706A1	protein_coding	11928782	11929852	4.21905	2.07692	1.59842e-91	2.1575e-88
3	19789038	19791695	-	AT3G53380	LECRK81	protein_coding	19791250	19792652	4.82884	2.27168	1.67117e-91	2.25388e-88
2	2141329	2146678	+	AT2G05710	ACO3	protein_coding	2141052	2141634	5.01771	2.32703	1.75736e-91	2.36848e-88
2	560695	563367	+	AT2G02180	TOM3	protein_coding	559232	560998	4.45575	2.15567	1.85943e-91	2.49086e-88
1	30158923	30161829	+	AT1G80190	PSF1	protein_coding	30158315	30159431	4.27745	2.09675	2.02708e-91	2.71194e-88
3	18686368	18700710	-	AT3G50380		protein_coding	18700264	18701555	4.74682	2.24696	2.76911e-91	3.68621e-88
3	2946239	2949017	+	AT3G09600	RVE8	protein_coding	2946079	2946635	4.45993	2.15702	3.10213e-91	4.12079e-88
3	22075815	22078361	-	AT3G59765		ncRNA	22077711	22078972	4.75878	2.25059	3.51536e-91	4.66058e-88
3	3725989	3727741	+	AT3G11800		protein_coding	3725390	3726297	4.65538	2.2189	3.8824e-91	5.13949e-88
3	3723894	3725618	-	AT3G11780		protein_coding	3725390	3726297	4.65538	2.2189	3.8824e-91	5.13949e-88
4	12079859	12084362	+	AT4G23050		protein_coding	12079404	12080208	4.4242	2.14542	4.42293e-91	5.84332e-88
4	12012408	12016012	+	AT4G22910	FZR2	protein_coding	12011411	12012781	4.65184	2.2178	4.57015e-91	6.03379e-88
1	20707307	20709027	+	AT1G55460	KIN17	protein_coding	20706224	20707503	4.85994	2.28094	4.62434e-91	6.10351e-88
1	20704915	20707071	-	AT1G55450		protein_coding	20706224	20707503	4.85994	2.28094	4.62434e-91	6.10351e-88
3	6840281	6842320	+	AT3G19680		protein_coding	6839921	6840497	3.4371	1.78119	5.51709e-91	7.26056e-88
2	6920369	6922161	-	AT2G15890	MEE14	protein_coding	6921781	6922436	4.94973	2.30735	5.66461e-91	7.45247e-88
5	20900859	20904647	+	AT5G51460	TPPA	protein_coding	20899194	20902065	3.93687	1.97705	7.38754e-91	9.67676e-88
5	2340623	2345545	+	AT5G07400		protein_coding	2339781	2340999	4.99748	2.3212	9.00866e-91	1.17644e-87
1	22305780	22308289	-	AT1G60550	MENB	protein_coding	22307985	22308598	4.99748	2.3212	9.00866e-91	1.17644e-87
5	4460840	4464737	+	AT5G13820	TRP4	protein_coding	4459690	4461110	3.99725	1.99901	1.53183e-90	1.97247e-87
1	26584729	26587628	-	AT1G70520	CRK2	protein_coding	26587300	26588349	4.2831	2.09866	2.36157e-90	3.02016e-87
2	2352145	2355597	-	AT2G06040		protein_coding	2355339	2356185	4.38223	2.13167	3.69462e-90	4.69062e-87
5	7664871	7667288	+	AT5G22920	RZPF34	protein_coding	7663849	7665176	4.33774	2.11694	4.36697e-90	5.52739e-87
4	532247	534984	+	AT4G01270		protein_coding	531958	532531	4.97724	2.31535	4.59949e-90	5.81728e-87
3	6577484	6577793	+	AT3G03795		lncRNA	6577175	6577930	4.97724	2.31535	4.59949e-90	5.81728e-87
3	6577724	6590253	+	AT3G19050	KIN12D	protein_coding	6577175	6577930	4.97724	2.31535	4.59949e-90	5.81728e-87
2	8791939	8794401	+	AT2G20370	MUR3	protein_coding	8790620	8792185	4.97724	2.31535	4.59949e-90	5.81728e-87
1	17466535	17473421	+	AT1G47560	SEC3B	protein_coding	17465009	17466637	4.97724	2.31535	4.59949e-90	5.81728e-87
1	6206871	6209528	-	AT1G18040	CDKD-3	protein_coding	6209191	6209786	4.97724	2.31535	4.59949e-90	5.81728e-87
1	16848308	16851271	-	AT1G44446	CAO	protein_coding	16851026	16852297	4.97724	2.31535	4.59949e-90	5.81728e-87
1	18704805	18706657	-	AT1G50490	UBC20	protein_coding	18706376	18707380	4.97724	2.31535	4.59949e-90	5.81728e-87
1	25752624	25756113	+	AT1G68580		protein_coding	25752127	25752955	3.76503	1.91266	5.11953e-90	6.4288e-87
4	12872379	12876734	+	AT4G25070		protein_coding	12872007	12872633	4.443	2.15153	6.21885e-90	7.78682e-87
3	23201032	23202988	+	AT3G62720	XXT1	protein_coding	23200713	23201567	4.51271	2.17399	7.7992e-90	9.73128e-87
3	23197574	23200723	-	AT3G62710		protein_coding	23200713	23201567	4.51271	2.17399	7.7992e-90	9.73128e-87
4	11968272	11971357	-	AT4G22780	ACR7	protein_coding	11971021	11972378	3.36474	1.7505	8.87871e-90	1.10517e-86
4	5775210	5777481	+	AT4G09000	GRF1	protein_coding	5774400	5775384	4.90242	2.29349	8.94643e-90	1.11345e-86
3	18262290	18266021	+	AT3G49260	iqd21	protein_coding	18261280	18262568	4.16903	2.05971	9.72747e-90	1.20882e-86
3	5920338	5927037	-	AT3G17340		protein_coding	5926630	5928485	4.61174	2.20531	1.3026e-89	1.61217e-86
1	29568961	29572572	-	AT1G78610	MSL6	protein_coding	29572147	29573797	4.33897	2.11735	1.66081e-89	2.04677e-86
1	7485636	7488780	-	AT1G21380	TOL3	protein_coding	7488565	7489217	4.13385	2.04749	1.81426e-89	2.23167e-86
5	2920827	2927480	+	AT5G09410	EICBP.B	protein_coding	2920781	2921501	4.95701	2.30947	2.33889e-89	2.86583e-86
4	8603424	8606141	-	AT4G15070		protein_coding	8606172	8607236	4.95701	2.30947	2.33889e-89	2.86583e-86
3	8528609	8531358	-	AT3G23690	BHLH77	protein_coding	8530773	8531565	4.95701	2.30947	2.33889e-89	2.86583e-86
3	20175370	20179070	-	AT3G54500		protein_coding	20178845	20179542	4.95701	2.30947	2.33889e-89	2.86583e-86
1	7865435	7866176	+	AT1G22270	TRM112A	protein_coding	7865061	7865609	4.95701	2.30947	2.33889e-89	2.86583e-86
1	7859630	7865263	-	AT1G22260	ZYP1A	protein_coding	7865061	7865609	4.95701	2.30947	2.33889e-89	2.86583e-86
1	22034423	22040126	+	AT1G59870	ABCG36	protein_coding	22033896	22034712	3.98842	1.99582	3.31436e-89	4.01698e-86
1	27940594	27943204	+	AT1G74320		protein_coding	27940186	27940928	4.92796	2.30099	3.42003e-89	4.14305e-86
1	27936508	27940369	-	AT1G74310	CLPB1	protein_coding	27940186	27940928	4.92796	2.30099	3.42003e-89	4.14305e-86
3	22361431	22362579	-	AT3G60520		protein_coding	22362326	22364045	3.92491	1.97266	3.51293e-89	4.25353e-86
1	712440	727553	-	AT1G03060	SPI	protein_coding	727176	728647	4.29358	2.10218	4.30626e-89	5.19733e-86
4	13851777	13854237	-	AT4G27800	PPH1	protein_coding	13853891	13854644	4.80676	2.26506	4.70197e-89	5.66709e-86
1	23408804	23411139	-	AT1G63120	RBL2	protein_coding	23410758	23411685	4.44148	2.15104	5.77697e-89	6.94608e-86
5	22907264	22909707	+	AT5G56590		protein_coding	22906387	22907565	4.57701	2.19441	6.48112e-89	7.77714e-86
5	22904622	22906764	-	AT5G56580	MKK6	protein_coding	22906387	22907565	4.57701	2.19441	6.48112e-89	7.77714e-86
2	518079	521737	-	AT2G02080	IDD4	protein_coding	521404	522127	4.11032	2.03925	6.7836e-89	8.13317e-86
4	14579563	14582057	+	AT4G29780		protein_coding	14579204	14580003	3.69855	1.88696	7.83989e-89	9.37519e-86
3	4242100	4244173	+	AT3G13200	EMB2769	protein_coding	4241436	4242474	4.49416	2.16805	8.14273e-89	9.73106e-86
2	13141290	13142676	+	AT2G30870	GSTF10	protein_coding	13140774	13141663	3.97287	1.99018	8.37298e-89	1.00012e-85
5	22326940	22332078	-	AT5G55040		protein_coding	22331613	22332307	4.07104	2.0254	8.7884e-89	1.04913e-85
2	14654157	14657634	+	AT2G34730	WAP	protein_coding	14653409	14654503	4.75591	2.24972	8.83751e-89	1.0548e-85
3	945077	949238	-	AT3G03770		protein_coding	948943	950877	4.33293	2.11534	9.15862e-89	1.09232e-85
2	8086572	8088302	-	AT2G18650	ATL49	protein_coding	8088094	8088743	4.22615	2.07934	9.65606e-89	1.15107e-85
1	12120886	12123576	-	AT1G33420		protein_coding	12123151	12124297	4.78884	2.25968	1.00981e-88	1.20287e-85
5	19953459	19956145	+	AT5G49215		protein_coding	19952704	19953707	4.53305	2.18048	1.15348e-88	1.37098e-85
4	18329094	18329699	-	AT4G39403	PLS	protein_coding	18328608	18330446	3.55704	1.83068	1.15894e-88	1.3774e-85
4	18329734	18330012	-	AT4G39404		ncRNA	18328608	18330446	3.55704	1.83068	1.15894e-88	1.3774e-85
5	23567300	23568859	+	AT5G58280		protein_coding	23567027	23567578	4.93678	2.30357	1.18451e-88	1.40738e-85
4	10118784	10121258	+	AT4G18300		protein_coding	10118296	10118993	4.93678	2.30357	1.18451e-88	1.40738e-85
5	22032038	22038052	+	AT5G54260	MRE11	protein_coding	22030596	22032192	4.49709	2.16899	1.46481e-88	1.726e-85
1	6385186	6388180	+	AT1G18560		protein_coding	6384418	6385764	4.15361	2.05437	1.68461e-88	1.9803e-85
1	26128288	26129602	+	AT1G69520		protein_coding	26127868	26128419	4.85888	2.28062	2.65412e-88	3.09778e-85
4	13232545	13235908	+	AT4G26110	NAP1;1	protein_coding	13231789	13232662	4.7837	2.25813	2.73193e-88	3.18757e-85
5	16722239	16725040	+	AT5G41780		protein_coding	16721954	16722853	3.82276	1.93461	2.8282e-88	3.29686e-85
1	4872856	4874907	+	AT1G14260		protein_coding	4872164	4873067	4.4357	2.14916	3.21307e-88	3.73629e-85
5	2940676	2941597	+	AT5G09445		protein_coding	2940214	2940638	3.37757	1.75599	5.28664e-88	6.10323e-85
4	12431097	12433912	+	AT4G23920	UGE2	protein_coding	12429554	12431342	4.4694	2.16008	5.4877e-88	6.33213e-85
4	5961979	5964054	-	AT4G09420		protein_coding	5963825	5965679	4.91654	2.29764	5.97448e-88	6.88462e-85
3	6752422	6754785	+	AT3G19480	PGDH3	protein_coding	6751906	6752786	4.91654	2.29764	5.97448e-88	6.88462e-85
2	9955092	9960386	+	AT2G23380	CLF	protein_coding	9955022	9955733	4.91654	2.29764	5.97448e-88	6.88462e-85
2	9952867	9955149	-	AT2G23370		protein_coding	9955022	9955733	4.91654	2.29764	5.97448e-88	6.88462e-85
1	7217021	7220842	+	AT1G20780	PUB44	protein_coding	7216577	7217548	4.91654	2.29764	5.97448e-88	6.88462e-85
1	7215010	7216897	-	AT1G20770		protein_coding	7216577	7217548	4.91654	2.29764	5.97448e-88	6.88462e-85
3	20865913	20868156	+	AT3G56250		protein_coding	20865657	20866311	4.01308	2.00471	6.76831e-88	7.74337e-85
4	7156150	7158047	+	AT4G11910	SGR2	protein_coding	7155361	7155959	4.75801	2.25036	8.17655e-88	9.32502e-85
4	12383164	12384496	-	AT4G23770		protein_coding	12384196	12384631	3.98671	1.9952	8.79184e-88	1.00161e-84
2	11196996	11201102	+	AT2G26300	GPA1	protein_coding	11196839	11197445	4.32887	2.11399	9.14282e-88	1.04114e-84
1	6463849	6465476	+	AT1G18740		protein_coding	6463342	6464203	3.54718	1.82667	1.24117e-87	1.40611e-84
5	4156501	4158554	+	AT5G13100		protein_coding	4156034	4156799	3.85713	1.94753	1.24391e-87	1.40916e-84
2	11433662	11436300	-	AT2G26810		protein_coding	11436290	11437095	4.27544	2.09607	1.73852e-87	1.95871e-84
1	4567935	4570598	+	AT1G13330	HOP2	protein_coding	4567577	4568308	4.6605	2.22048	2.65204e-87	2.96914e-84
1	4563428	4567849	-	AT1G13320	PP2AA3	protein_coding	4567577	4568308	4.6605	2.22048	2.65204e-87	2.96914e-84
4	324925	327008	+	AT4G00755		protein_coding	323949	325258	4.89631	2.29169	3.00103e-87	3.35351e-84
3	6034109	6037349	+	AT3G17650	YSL5	protein_coding	6033422	6034423	4.89631	2.29169	3.00103e-87	3.35351e-84
1	5890616	5895141	+	AT1G17230		protein_coding	5890318	5891298	4.89631	2.29169	3.00103e-87	3.35351e-84
1	19117032	19119382	-	AT1G51550		protein_coding	19119143	19119985	4.89631	2.29169	3.00103e-87	3.35351e-84
1	10581735	10584152	+	AT1G30110	NUDT25	protein_coding	10581045	10582217	4.33006	2.11439	3.47808e-87	3.85745e-84
5	3127828	3131803	+	AT5G10010	HIT4	protein_coding	3127417	3128109	4.10785	2.03838	4.03534e-87	4.46447e-84
2	10375439	10376265	+	AT2G24395		protein_coding	10374994	10375702	4.86787	2.28329	4.30923e-87	4.76245e-84
2	7643925	7646274	+	AT2G17570		protein_coding	7643465	7644135	3.83684	1.93992	4.40139e-87	4.86206e-84
2	7642117	7643739	-	AT2G17560	HMGB4	protein_coding	7643465	7644135	3.83684	1.93992	4.40139e-87	4.86206e-84
1	11611891	11617419	+	AT1G32230	RCD1	protein_coding	11611051	11612330	4.53032	2.17961	5.12755e-87	5.64872e-84
1	4970858	4973726	-	AT1G14530	THH1	protein_coding	4973620	4974162	3.81877	1.93311	7.44423e-87	8.15248e-84
4	7602989	7607155	+	AT4G13020	MHK	protein_coding	7602771	7603569	4.32177	2.11162	1.0583e-86	1.15284e-83
3	7821997	7826196	-	AT3G22170	FHY3	protein_coding	7825786	7827277	4.43457	2.14879	1.22183e-86	1.32779e-83
2	8399100	8402664	-	AT2G19400		protein_coding	8402704	8403472	4.49508	2.16835	1.26532e-86	1.37439e-83
4	15795901	15798254	-	AT4G32750		protein_coding	15798062	15799328	4.72987	2.2418	1.26564e-86	1.37464e-83
5	234851	241106	-	AT5G01630	BRCA2B	protein_coding	240953	241434	4.87608	2.28572	1.50127e-86	1.62607e-83
5	5781987	5783729	-	AT5G17540		protein_coding	5783845	5784461	4.87608	2.28572	1.50127e-86	1.62607e-83
3	6659155	6660852	+	AT3G19220	SCO2	protein_coding	6658601	6659376	4.87608	2.28572	1.50127e-86	1.62607e-83
3	6652695	6658988	-	AT3G19210	CHR25	protein_coding	6658601	6659376	4.87608	2.28572	1.50127e-86	1.62607e-83
2	5741592	5746833	+	AT2G13790	SERK4	protein_coding	5741356	5742118	4.87608	2.28572	1.50127e-86	1.62607e-83
2	10816749	10821168	+	AT2G25420		protein_coding	10816036	10816916	4.87608	2.28572	1.50127e-86	1.62607e-83
2	10815362	10815995	-	AT2G25409		protein_coding	10816036	10816916	4.87608	2.28572	1.50127e-86	1.62607e-83
1	5532298	5535060	+	AT1G16150	WAKL4	protein_coding	5531827	5532406	4.87608	2.28572	1.50127e-86	1.62607e-83
3	17384293	17384713	+	AT3G07665		lncRNA	17383622	17384365	4.10743	2.03824	1.53943e-86	1.65814e-83
3	19246936	19249200	-	AT3G51880	HMGB1	protein_coding	19248824	19249507	4.44208	2.15124	1.75045e-86	1.88174e-83
5	22594617	22596843	+	AT5G55830	LECRKS7	protein_coding	22593794	22594908	4.73637	2.24378	2.06885e-86	2.21631e-83
2	16665851	16672494	+	AT2G39930	ISA1	protein_coding	16664395	16666029	4.75289	2.24881	2.22254e-86	2.37815e-83
5	6682420	6684744	-	AT5G19770	TUBA3	protein_coding	6684447	6685400	4.66138	2.22076	2.46082e-86	2.62881e-83
4	13833807	13836661	-	AT4G27730	OPT6	protein_coding	13836454	13839036	3.84624	1.94345	2.79409e-86	2.97804e-83
1	2152798	2155269	+	AT1G07010		protein_coding	2152133	2152959	4.67493	2.22494	2.91259e-86	3.10177e-83
1	2150158	2152541	-	AT1G07000	ATEXO70B2	protein_coding	2152133	2152959	4.67493	2.22494	2.91259e-86	3.10177e-83
5	19701728	19709342	+	AT5G48600	ATSMC3	protein_coding	19701064	19702027	4.52301	2.17728	3.10585e-86	3.30423e-83
5	266640	266874	+	AT5G00785		lncRNA	265393	267315	3.56847	1.83531	3.85949e-86	4.09327e-83
3	3758452	3760751	+	AT3G11900	ANT1	protein_coding	3757876	3758690	4.43831	2.15001	4.29052e-86	4.5437e-83
5	7303506	7305870	-	AT5G22060	ATJ2	protein_coding	7305668	7307276	4.23939	2.08386	4.36787e-86	4.62424e-83
1	3093644	3094954	+	AT1G09560	GLP4	protein_coding	3092995	3094011	4.66546	2.22202	4.38975e-86	4.64665e-83
1	22053863	22057268	-	AT1G59910	FH7	protein_coding	22056702	22058116	4.56076	2.18927	5.06722e-86	5.35168e-83
3	8957884	8958491	-	AT3G04745		lncRNA	8957783	8958629	4.01543	2.00555	5.23866e-86	5.52917e-83
1	23923517	23924395	+	AT1G64405		protein_coding	23922684	23923774	4.51104	2.17346	5.38121e-86	5.67767e-83
1	21713842	21717380	-	AT1G58440	SQE1	protein_coding	21717084	21717737	4.6598	2.22027	5.61203e-86	5.91684e-83
3	23008653	23014030	-	AT3G62150	ABCB21	protein_coding	23013683	23014626	4.6408	2.21437	6.03865e-86	6.35785e-83
1	24938500	24938832	-	AT1G66852		protein_coding	24938815	24939580	4.37124	2.12804	6.20883e-86	6.53386e-83
2	15706285	15707224	+	AT2G37430	ZAT11	protein_coding	15705337	15706421	4.50422	2.17128	7.36071e-86	7.72254e-83
3	2782133	2782740	+	AT3G09085		protein_coding	2781661	2782312	4.85585	2.27972	7.47928e-86	7.84549e-83
3	2776150	2781901	-	AT3G09080		protein_coding	2781661	2782312	4.85585	2.27972	7.47928e-86	7.84549e-83
3	2782125	2782365	-	AT3G02095		lncRNA	2781661	2782312	4.85585	2.27972	7.47928e-86	7.84549e-83
3	3981880	3985625	-	AT3G12560	TRP3	protein_coding	3985251	3986340	4.18245	2.06435	1.10004e-85	1.13972e-82
4	15528425	15533279	+	AT4G32160	EREL1	protein_coding	15527536	15528933	3.97914	1.99246	1.15864e-85	1.19947e-82
5	2284830	2288855	+	AT5G07280	EMS1	protein_coding	2283973	2285189	4.82359	2.27011	1.25939e-85	1.30173e-82
3	18565134	18566834	-	AT3G50070	CYCD3-3	protein_coding	18566697	18567723	3.77625	1.91695	1.96521e-85	2.01646e-82
5	25056025	25062670	+	AT5G62410	SMC2-1	protein_coding	25055755	25056359	4.39093	2.13453	2.00558e-85	2.05741e-82
5	25054614	25055664	-	AT5G62400		protein_coding	25055755	25056359	4.39093	2.13453	2.00558e-85	2.05741e-82
2	9363109	9369461	-	AT2G22010	RKP	protein_coding	9369008	9370875	4.5139	2.17437	2.03367e-85	2.08574e-82
3	2510570	2512479	+	AT3G07870		protein_coding	2509626	2510899	4.46422	2.15841	2.26355e-85	2.31809e-82
1	20301072	20303949	-	AT1G54385	SINE1	protein_coding	20303515	20304326	4.59283	2.19938	2.34952e-85	2.40464e-82
4	16343057	16344818	-	AT4G34131	UGT73B3	protein_coding	16344706	16345449	4.05626	2.02015	2.55794e-85	2.61469e-82
3	1736307	1738749	+	AT3G05830		protein_coding	1735754	1736855	3.86988	1.95229	2.59149e-85	2.64844e-82
5	16213036	16224177	+	AT5G40480	GB210	protein_coding	16212803	16213373	4.7119	2.23631	2.69507e-85	2.75233e-82
3	10514634	10514762	-	AT3G28193		protein_coding	10515027	10516022	3.8289	1.93693	2.72848e-85	2.78529e-82
4	11336318	11339052	+	AT4G21300	PCMP-E36	protein_coding	11335919	11336620	4.5892	2.19824	2.75861e-85	2.8154e-82
1	10074359	10076457	-	AT1G28670	ARAB-1	protein_coding	10076333	10078385	4.53951	2.18254	2.75893e-85	2.81566e-82
4	17332269	17334355	-	AT4G36780	BEH2	protein_coding	17334175	17335649	3.67118	1.87624	2.82169e-85	2.87872e-82
1	2229444	2233017	-	AT1G07270	CDC6B	protein_coding	2232790	2233630	3.95118	1.98228	3.08283e-85	3.14065e-82
4	6024804	6027123	-	AT4G09520		protein_coding	6026948	6027592	4.47213	2.16096	3.23177e-85	3.28935e-82
4	4886962	4889224	+	AT4G08040	ACS11	protein_coding	4886484	4887058	4.41029	2.14087	3.30522e-85	3.36326e-82
3	10957887	10959610	+	AT3G28925		protein_coding	10956538	10957762	4.47046	2.16042	3.49213e-85	3.55059e-82
1	19463675	19464434	-	AT1G52270		protein_coding	19464188	19464980	4.47046	2.16042	3.49213e-85	3.55059e-82
3	18557607	18559326	-	AT3G50060	MYB77	protein_coding	18559085	18559895	3.65919	1.87152	3.52882e-85	3.5874e-82
2	14665667	14668250	+	AT2G34770	FAH1	protein_coding	14665086	14665891	4.51708	2.17539	3.65477e-85	3.71381e-82
5	5047515	5057666	-	AT5G15540	EMB2773	protein_coding	5057278	5058168	4.83561	2.2737	3.71074e-85	3.76964e-82
5	5639646	5642623	-	AT5G17160		protein_coding	5642312	5642939	4.83561	2.2737	3.71074e-85	3.76964e-82
1	27423385	27426215	-	AT1G72880		protein_coding	27426040	27426723	4.34729	2.12012	4.01292e-85	4.04949e-82
4	8422173	8424760	+	AT4G14700	ORC1A	protein_coding	8421901	8422426	4.54638	2.18472	4.22688e-85	4.26197e-82
3	2016246	2020103	+	AT3G06510	SFR2	protein_coding	2015538	2016255	3.87554	1.9544	6.30173e-85	6.30957e-82
2	18785990	18789113	+	AT2G45590		protein_coding	18784976	18786745	3.98722	1.99538	9.2651e-85	9.21743e-82
4	12571538	12573783	+	AT4G24240	WRKY7	protein_coding	12571417	12571931	3.79849	1.92543	9.71225e-85	9.65606e-82
4	12571211	12571431	-	AT4G07250		lncRNA	12571417	12571931	3.79849	1.92543	9.71225e-85	9.65606e-82
1	1647575	1659611	-	AT1G05570	CALS1	protein_coding	1659226	1661821	3.95208	1.98261	1.02984e-84	1.02287e-81
4	1081671	1088846	-	AT4G02480		protein_coding	1088647	1089795	4.70701	2.23481	1.52525e-84	1.50498e-81
2	19440923	19442053	+	AT2G47380		protein_coding	19440204	19441186	4.81538	2.26765	1.83333e-84	1.80347e-81
2	19438951	19440487	-	AT2G47370		protein_coding	19440204	19441186	4.81538	2.26765	1.83333e-84	1.80347e-81
1	9544410	9546285	+	AT1G27480	LCAT1	protein_coding	9544091	9544659	4.81538	2.26765	1.83333e-84	1.80347e-81
1	10596352	10597341	+	AT1G30135	TIFY5A	protein_coding	10595638	10597543	4.81538	2.26765	1.83333e-84	1.80347e-81
1	9540049	9544303	-	AT1G27470		protein_coding	9544091	9544659	4.81538	2.26765	1.83333e-84	1.80347e-81
4	11334352	11335815	+	AT4G21280	PSBQ1	protein_coding	11333841	11334552	4.77648	2.25595	1.87021e-84	1.82873e-81
4	11329319	11334168	-	AT4G21270	KIN14C	protein_coding	11333841	11334552	4.77648	2.25595	1.87021e-84	1.82873e-81
1	10349427	10353833	+	AT1G29630	EXO1	protein_coding	10349273	10349804	4.57827	2.1948	1.97142e-84	1.92628e-81
3	1513062	1515568	-	AT3G05320	OFUT23	protein_coding	1515227	1517255	3.86607	1.95087	2.04607e-84	1.99779e-81
1	27356459	27358863	-	AT1G72670	iqd8	protein_coding	27358660	27359293	4.35562	2.12288	2.20623e-84	2.15105e-81
1	2238017	2241471	+	AT1G07280		protein_coding	2237424	2238318	3.75541	1.90897	2.38715e-84	2.3245e-81
1	6966842	6969009	+	AT1G20090	ARAC4	protein_coding	6966595	6967184	3.95874	1.98504	2.47679e-84	2.41046e-81
1	29121226	29125204	+	AT1G77500		protein_coding	29120201	29121701	4.2135	2.07502	2.48674e-84	2.41997e-81
5	1129785	1138488	+	AT5G04140	GLU1	protein_coding	1128802	1130093	4.26768	2.09345	2.4981e-84	2.4308e-81
2	18919316	18921511	+	AT2G45990		protein_coding	18918960	18919434	3.79237	1.9231	2.57858e-84	2.50709e-81
2	18917272	18919198	-	AT2G45980	ATI1	protein_coding	18918960	18919434	3.79237	1.9231	2.57858e-84	2.50709e-81
2	18919458	18919640	-	AT2G09675		ncRNA	18918960	18919434	3.79237	1.9231	2.57858e-84	2.50709e-81
2	16437338	16440544	-	AT2G39360		protein_coding	16439987	16441865	3.86622	1.95092	3.74257e-84	3.61818e-81
5	9593904	9594434	-	AT5G27238	SPH7	protein_coding	9594386	9595288	4.37288	2.12858	3.95913e-84	3.82411e-81
5	3606385	3608628	+	AT5G11310		protein_coding	3605707	3606675	4.12098	2.04299	5.41726e-84	5.20727e-81
4	12649985	12655097	+	AT4G24480		protein_coding	12649342	12650217	4.55292	2.18679	6.01548e-84	5.77218e-81
5	19866231	19868877	+	AT5G49010	SLD5	protein_coding	19866047	19866716	4.46698	2.1593	7.37446e-84	7.04985e-81
4	8158436	8165214	-	AT4G14150	KIN12A	protein_coding	8164958	8166022	4.79515	2.26158	9.02007e-84	8.59409e-81
3	16291147	16292464	-	AT3G44735	PSK6	protein_coding	16291799	16293462	4.51072	2.17336	9.04087e-84	8.59409e-81
1	19945869	19951562	+	AT1G53440		protein_coding	19945292	19946784	4.79515	2.26158	9.02007e-84	8.59409e-81
1	5000986	5003637	-	AT1G14600		protein_coding	5003449	5004581	3.87191	1.95305	9.10479e-84	8.62164e-81
1	11057105	11059037	+	AT1G31020	ATO2	protein_coding	11056734	11057486	4.56721	2.19131	1.40712e-83	1.32303e-80
1	11054731	11056959	-	AT1G31010	OSB4	protein_coding	11056734	11057486	4.56721	2.19131	1.40712e-83	1.32303e-80
2	19336653	19340869	+	AT2G47070	SPL1	protein_coding	19334936	19336873	3.88427	1.95764	1.50747e-83	1.4157e-80
5	25266183	25266460	+	AT5G09095		lncRNA	25265962	25267728	4.20392	2.07174	1.56398e-83	1.46768e-80
1	28229026	28233134	-	AT1G75220		protein_coding	28232648	28234162	3.92442	1.97248	1.76096e-83	1.64911e-80
3	9640932	9642779	-	AT3G26310	CYP71B35	protein_coding	9642745	9643654	4.495	2.16832	1.82835e-83	1.71096e-80
1	16796400	16800321	-	AT1G44170	ALDH3H1	protein_coding	16800050	16801365	3.94234	1.97905	2.21304e-83	2.06443e-80
1	3827851	3831068	-	AT1G11370	PME56	protein_coding	3831028	3831892	4.41127	2.14119	2.26981e-83	2.11661e-80
4	7174886	7177888	-	AT4G11960	PGRL1B	protein_coding	7177645	7178623	4.38016	2.13098	2.33884e-83	2.17982e-80
1	29772510	29778016	-	AT1G79150		protein_coding	29778021	29778975	3.68273	1.88078	2.35489e-83	2.19447e-80
1	19441636	19443631	-	AT1G52200	PCR8	protein_coding	19443397	19444350	4.53837	2.18217	2.38413e-83	2.22121e-80
3	19287757	19289388	+	AT3G51990		protein_coding	19287428	19288068	4.5172	2.17543	2.92005e-83	2.711e-80
3	19285572	19287552	-	AT3G51980		protein_coding	19287428	19288068	4.5172	2.17543	2.92005e-83	2.711e-80
2	16051529	16051733	-	AT2G08945		lncRNA	16050957	16052873	3.0641	1.61546	3.49945e-83	3.2384e-80
4	8985701	8986135	-	AT4G06335		lncRNA	8985251	8986467	3.68509	1.8817	3.60272e-83	3.33227e-80
2	7122903	7123118	+	AT2G06625		lncRNA	7122665	7123437	4.13234	2.04696	4.21473e-83	3.88848e-80
2	7120372	7123079	-	AT2G16430	PAP10	protein_coding	7122665	7123437	4.13234	2.04696	4.21473e-83	3.88848e-80
5	23429291	23431198	-	AT5G57830		protein_coding	23430909	23431476	4.77492	2.25548	4.41937e-83	4.07333e-80
5	26972177	26972644	-	AT5G09965		lncRNA	26972436	26972966	4.77492	2.25548	4.41937e-83	4.07333e-80
2	10619531	10621307	-	AT2G24970		protein_coding	10620927	10621986	4.77492	2.25548	4.41937e-83	4.07333e-80
1	27589015	27590838	+	AT1G73380		protein_coding	27588437	27589188	4.77492	2.25548	4.41937e-83	4.07333e-80
1	27584364	27588978	-	AT1G73370	SUS6	protein_coding	27588437	27589188	4.77492	2.25548	4.41937e-83	4.07333e-80
5	16829113	16831618	-	AT5G42100	ATBG_PPAP	protein_coding	16831068	16831770	4.14302	2.05068	4.70728e-83	4.30814e-80
2	11380463	11383821	+	AT2G26710	CYP734A1	protein_coding	11379873	11380691	3.9926	1.99733	5.88505e-83	5.36513e-80
4	14211855	14213969	-	AT4G28770		protein_coding	14213499	14214236	4.46731	2.15941	6.34439e-83	5.7783e-80
2	16388691	16391176	-	AT2G39250	SNZ	protein_coding	16391032	16392159	4.48244	2.16428	6.63392e-83	6.03921e-80
4	9609910	9612655	-	AT4G17100		protein_coding	9612424	9613448	4.22892	2.08029	6.72342e-83	6.11871e-80
5	1121800	1128144	-	AT5G04130	GYRBM	protein_coding	1127885	1128677	4.24228	2.08484	6.85899e-83	6.23979e-80
3	3459939	3463484	+	AT3G11040		protein_coding	3459219	3460281	4.70352	2.23374	8.00092e-83	7.26006e-80
5	5560607	5565660	+	AT5G16910	CSLD2	protein_coding	5559814	5561434	4.68103	2.22683	9.45301e-83	8.55362e-80
2	7101269	7103928	-	AT2G16400	BLH7	protein_coding	7103751	7104982	4.52022	2.17639	1.10321e-82	9.95612e-80
1	30336097	30337716	+	AT1G80720		protein_coding	30335697	30336231	4.68743	2.2288	1.55085e-82	1.39114e-79
1	30333423	30335940	-	AT1G80710	DRS1	protein_coding	30335697	30336231	4.68743	2.2288	1.55085e-82	1.39114e-79
5	23826744	23830520	-	AT5G59020		protein_coding	23830345	23831074	3.59292	1.84516	1.6017e-82	1.43632e-79
5	13872479	13876876	-	AT5G35700	FIM5	protein_coding	13876727	13877468	4.54143	2.18315	1.89208e-82	1.69212e-79
5	17425840	17428237	-	AT5G43400		protein_coding	17428140	17429003	4.73799	2.24428	1.95474e-82	1.74739e-79
1	5448060	5450617	+	AT1G15830		protein_coding	5447632	5448673	4.09006	2.03212	1.98016e-82	1.76966e-79
1	5446462	5447880	-	AT1G15820	LHCB6	protein_coding	5447632	5448673	4.09006	2.03212	1.98016e-82	1.76966e-79
4	6840473	6845627	-	AT4G11230	RBOHI	protein_coding	6845463	6846111	4.75468	2.24935	2.15611e-82	1.92402e-79
3	18229747	18232004	+	AT3G49180	RID3	protein_coding	18229208	18229939	4.75468	2.24935	2.15611e-82	1.92402e-79
3	17872820	17875530	-	AT3G48260	WNK3	protein_coding	17875314	17875792	4.75468	2.24935	2.15611e-82	1.92402e-79
3	18226827	18229610	-	AT3G49170	EMB2261	protein_coding	18229208	18229939	4.75468	2.24935	2.15611e-82	1.92402e-79
2	2980820	2983657	-	AT2G07180	PBL17	protein_coding	2983266	2983944	4.75468	2.24935	2.15611e-82	1.92402e-79
2	3312873	3313502	-	AT2G07629		protein_coding	3313131	3314166	4.75468	2.24935	2.15611e-82	1.92402e-79
2	15307907	15314807	-	AT2G36490	ROS1	protein_coding	15314380	15315356	4.75468	2.24935	2.15611e-82	1.92402e-79
1	23650840	23655453	+	AT1G63750		protein_coding	23650085	23650989	4.75468	2.24935	2.15611e-82	1.92402e-79
5	684474	689955	-	AT5G02940		protein_coding	689518	690869	4.17733	2.06258	2.30261e-82	2.04131e-79
2	8118736	8121947	+	AT2G18730	DGK3	protein_coding	8117622	8119042	4.04469	2.01603	3.10392e-82	2.73817e-79
1	6577833	6579314	-	AT1G19050	ARR7	protein_coding	6578962	6580197	4.49355	2.16786	3.57446e-82	3.14507e-79
2	14849357	14852045	+	AT2G35260		protein_coding	14848710	14849650	3.97034	1.98926	3.79053e-82	3.33173e-79
1	18198227	18199168	+	AT1G49200	ATL75	protein_coding	18197619	18198254	4.27071	2.09448	5.26235e-82	4.59918e-79
1	2348915	2351799	+	AT1G07630	PLL5	protein_coding	2348574	2349151	3.66014	1.8719	5.63028e-82	4.91405e-79
1	2348027	2348447	-	AT1G04607		lncRNA	2348574	2349151	3.66014	1.8719	5.63028e-82	4.91405e-79
2	19232607	19235179	+	AT2G46790	APRR9	protein_coding	19231521	19232707	3.86978	1.95225	7.55301e-82	6.55828e-79
1	3607631	3610616	-	AT1G10840	TIF3H1	protein_coding	3610290	3612026	4.28987	2.10093	8.33067e-82	7.22237e-79
5	6458776	6461060	+	AT5G19200	TSC10B	protein_coding	6458012	6459099	4.26016	2.09091	8.76153e-82	7.58979e-79
5	21510095	21513620	-	AT5G53050		protein_coding	21513389	21514026	4.2179	2.07652	8.89365e-82	7.70087e-79
4	18126057	18126829	+	AT4G38850	SAUR15	protein_coding	18125513	18126114	3.59006	1.84401	1.03505e-81	8.9384e-79
4	18124978	18125559	-	AT4G38840		protein_coding	18125513	18126114	3.59006	1.84401	1.03505e-81	8.9384e-79
1	9039628	9043855	-	AT1G26150	PERK10	protein_coding	9043412	9044684	4.73445	2.2432	1.04749e-81	9.0444e-79
2	7864175	7867820	+	AT2G18090		protein_coding	7863667	7864412	3.80171	1.92665	1.06603e-81	9.14934e-79
5	2813870	2818139	+	AT5G08660		protein_coding	2813214	2814281	4.63198	2.21163	1.53695e-81	1.31141e-78
5	2806302	2813602	-	AT5G08650		protein_coding	2813214	2814281	4.63198	2.21163	1.53695e-81	1.31141e-78
4	382663	386850	-	AT4G00900	ECA2	protein_coding	386406	387906	4.52642	2.17837	1.57409e-81	1.34255e-78
2	18839435	18841403	+	AT2G45740	PEX11D	protein_coding	18839029	18839678	4.17883	2.0631	1.59827e-81	1.36286e-78
2	18836264	18839273	-	AT2G45730		protein_coding	18839029	18839678	4.17883	2.0631	1.59827e-81	1.36286e-78
3	19733766	19739232	+	AT3G53240	AtRLP45	protein_coding	19732873	19733838	3.86661	1.95107	1.67275e-81	1.42525e-78
1	26040689	26042741	-	AT1G69270	RPK1	protein_coding	26042547	26043507	3.62305	1.8572	1.97333e-81	1.67676e-78
2	17251819	17253194	+	AT2G41380		protein_coding	17251336	17252092	3.99762	1.99914	2.04531e-81	1.73648e-78
5	4553803	4554597	-	AT5G14110		protein_coding	4554459	4556285	3.745	1.90497	2.99261e-81	2.52412e-78
1	7615505	7618628	+	AT1G21690	EMB1968	protein_coding	7615310	7615988	4.19326	2.06807	2.99688e-81	2.52767e-78
5	26119859	26120581	-	AT5G65360	HTR2	protein_coding	26120542	26121041	3.64035	1.86408	3.53908e-81	2.9779e-78
1	24848320	24849543	+	AT1G66600	WRKY63	protein_coding	24846143	24848337	4.31693	2.11001	3.71296e-81	3.12148e-78
5	19612020	19615383	+	AT5G48390	ZIP4	protein_coding	19611786	19612272	4.40824	2.1402	3.81681e-81	3.20775e-78
3	1687583	1691821	-	AT3G05720	IMPA7	protein_coding	1691731	1692402	4.5554	2.18758	4.12259e-81	3.45995e-78
3	23229381	23230575	+	AT3G62820		protein_coding	23228787	23229298	3.96109	1.9859	4.1888e-81	3.5148e-78
4	16865304	16871527	+	AT4G35520	MLH3	protein_coding	16865054	16865599	4.71422	2.23702	5.06722e-81	4.2376e-78
4	16865248	16865370	-	AT4G35519		protein_coding	16865054	16865599	4.71422	2.23702	5.06722e-81	4.2376e-78
1	5249760	5250573	+	AT1G15260		protein_coding	5249296	5249853	4.71422	2.23702	5.06722e-81	4.2376e-78
1	12152519	12154921	+	AT1G33500		protein_coding	12152217	12152849	4.71422	2.23702	5.06722e-81	4.2376e-78
1	1246601	1248876	-	AT1G04570		protein_coding	1248734	1249759	4.71422	2.23702	5.06722e-81	4.2376e-78
1	5248664	5249676	-	AT1G15250	RPL37A	protein_coding	5249296	5249853	4.71422	2.23702	5.06722e-81	4.2376e-78
1	12150674	12152460	-	AT1G33490		protein_coding	12152217	12152849	4.71422	2.23702	5.06722e-81	4.2376e-78
1	10044337	10046552	-	AT1G28580		protein_coding	10046316	10047103	4.25027	2.08755	5.55035e-81	4.60808e-78
3	20402963	20407103	-	AT3G55060		protein_coding	20406856	20408417	4.47994	2.16348	5.73469e-81	4.75938e-78
5	26687986	26688547	-	AT5G09775		lncRNA	26687526	26689133	4.20362	2.07163	6.93873e-81	5.74011e-78
1	20250518	20252365	+	AT1G54230		protein_coding	20250205	20250887	4.27231	2.09502	7.63783e-81	6.30812e-78
1	20246026	20250345	-	AT1G54220		protein_coding	20250205	20250887	4.27231	2.09502	7.63783e-81	6.30812e-78
2	11941296	11941533	+	AT2G08215		lncRNA	11940521	11941766	4.2007	2.07063	8.00369e-81	6.6045e-78
1	29144025	29147646	-	AT1G77580	FPP1	protein_coding	29147500	29148278	4.53678	2.18167	9.11255e-81	7.50084e-78
1	27699871	27703449	+	AT1G73670	MPK15	protein_coding	27698675	27700218	4.12432	2.04416	1.26579e-80	1.0354e-77
1	4384304	4386651	+	AT1G12860	SCRM2	protein_coding	4383705	4384754	4.3501	2.12105	1.30695e-80	1.06856e-77
3	3857780	3860089	+	AT3G12110	ACT11	protein_coding	3857332	3858006	4.22627	2.07938	1.76279e-80	1.4346e-77
3	3854487	3857319	-	AT3G12100	MTPC2	protein_coding	3857332	3858006	4.22627	2.07938	1.76279e-80	1.4346e-77
4	13727370	13729002	-	AT4G27450		protein_coding	13728617	13729523	3.78362	1.91977	1.87491e-80	1.52423e-77
1	575922	580532	+	AT1G02670		protein_coding	574817	576684	3.61403	1.85361	1.91849e-80	1.55898e-77
3	23324479	23326973	+	AT3G63130	RANGAP1	protein_coding	23324033	23324919	4.19498	2.06866	2.07898e-80	1.68671e-77
3	23322359	23324283	-	AT3G63120	CYCU3-1	protein_coding	23324033	23324919	4.19498	2.06866	2.07898e-80	1.68671e-77
4	13690645	13692832	-	AT4G27350		protein_coding	13692506	13693809	4.65707	2.21942	2.36815e-80	1.91695e-77
4	10431515	10437564	-	AT4G19040	EDR2	protein_coding	10437257	10438155	4.69398	2.23081	2.4409e-80	1.97451e-77
2	16409539	16413874	-	AT2G39300		protein_coding	16412978	16414082	4.69398	2.23081	2.4409e-80	1.97451e-77
4	16428407	16431144	-	AT4G34350	ISPH	protein_coding	16430936	16431857	4.57971	2.19526	2.85509e-80	2.29066e-77
4	11172622	11174467	+	AT4G20860	FAD-OXR	protein_coding	11171258	11172881	3.81736	1.93258	2.86946e-80	2.30202e-77
5	22369007	22371867	+	AT5G55120	VTC5	protein_coding	22368458	22369337	4.52358	2.17746	3.33035e-80	2.6641e-77
4	17287496	17289728	-	AT4G36670	PLT6	protein_coding	17289695	17290607	3.84368	1.94249	3.88284e-80	3.09792e-77
1	1236754	1239199	+	AT1G04540		protein_coding	1236009	1236882	4.0733	2.0262	4.5712e-80	3.63572e-77
1	1234176	1236206	-	AT1G04530	TPR4	protein_coding	1236009	1236882	4.0733	2.0262	4.5712e-80	3.63572e-77
5	3862849	3863824	-	AT5G11970		protein_coding	3863532	3864840	3.67799	1.87892	5.69115e-80	4.50952e-77
5	25925173	25928879	-	AT5G64860	DPE1	protein_coding	25928765	25929556	3.9135	1.96846	5.71663e-80	4.52929e-77
2	17328886	17331173	-	AT2G41550		protein_coding	17330952	17331839	4.59715	2.20074	6.1259e-80	4.84808e-77
1	22645923	22650072	-	AT1G61380	SD129	protein_coding	22649377	22650320	4.52518	2.17798	6.47247e-80	5.11705e-77
3	2476306	2478715	+	AT3G07760		protein_coding	2475405	2476595	4.16601	2.05867	8.58618e-80	6.75367e-77
1	25781801	25784118	+	AT1G68670	HHO2	protein_coding	25780795	25782252	3.49742	1.80629	9.94535e-80	7.80369e-77
5	17489271	17495024	+	AT5G43530	RAD5B	protein_coding	17488778	17489573	4.67375	2.22458	1.17071e-79	9.15946e-77
5	19030844	19035959	+	AT5G46880	HDG5	protein_coding	19029905	19031429	4.3918	2.13481	1.3688e-79	1.06221e-76
4	14138321	14141054	-	AT4G28630	ABCB23	protein_coding	14140872	14142225	4.66825	2.22288	1.45844e-79	1.13055e-76
1	29966313	29971640	-	AT1G79640		protein_coding	29971284	29972458	4.22391	2.07858	1.51555e-79	1.17392e-76
5	24057378	24062082	+	AT5G59710	VIP2	protein_coding	24056829	24057611	4.42136	2.14449	1.53692e-79	1.19015e-76
5	19392166	19395287	+	AT5G47900		protein_coding	19391489	19392373	4.25187	2.0881	1.57402e-79	1.21832e-76
1	2242012	2244992	-	AT1G07290	GONST2	protein_coding	2244688	2245352	4.37229	2.12839	1.61246e-79	1.24753e-76
3	1471083	1475832	+	AT3G05190		protein_coding	1470458	1471217	4.35644	2.12315	1.62663e-79	1.25817e-76
3	1468398	1470624	-	AT3G05180		protein_coding	1470458	1471217	4.35644	2.12315	1.62663e-79	1.25817e-76
4	16983525	16986967	+	AT4G35850		protein_coding	16982399	16983493	4.0726	2.02595	1.74426e-79	1.34747e-76
4	15385280	15387097	+	AT4G31805	POLAR	protein_coding	15384670	15385462	3.33411	1.7373	1.859e-79	1.4345e-76
3	9839925	9842079	-	AT3G26750		protein_coding	9841622	9842839	4.35312	2.12205	1.88969e-79	1.45774e-76
2	18423374	18423671	+	AT2G09535		lncRNA	18422927	18423966	3.6115	1.8526	2.1419e-79	1.64888e-76
5	17934287	17936554	-	AT5G44520		protein_coding	17936217	17937005	4.47959	2.16337	2.18157e-79	1.67884e-76
3	5731519	5737854	+	AT3G16830	TPR2	protein_coding	5730655	5731719	4.31733	2.11014	2.37378e-79	1.82385e-76
3	5731068	5731268	-	AT3G03375		lncRNA	5730655	5731719	4.31733	2.11014	2.37378e-79	1.82385e-76
5	5352572	5355070	+	AT5G16350		protein_coding	5350974	5352659	4.41095	2.14109	2.43002e-79	1.86651e-76
5	21875263	21875796	+	AT5G08035		lncRNA	21875316	21875924	3.71078	1.89172	2.4756e-79	1.90073e-76
5	21875460	21875694	-	AT5G08045		lncRNA	21875316	21875924	3.71078	1.89172	2.4756e-79	1.90073e-76
3	2126312	2127467	+	AT3G06740	GATA15	protein_coding	2126056	2126502	3.27597	1.71192	2.74676e-79	2.10528e-76
1	23412518	23415155	+	AT1G63130		protein_coding	23411953	23412754	4.11526	2.04098	2.79737e-79	2.14304e-76
1	8049090	8050784	+	AT1G22740	RABG3B	protein_coding	8048763	8049372	4.31248	2.10852	2.96401e-79	2.26825e-76
5	272839	276426	+	AT5G01732		lncRNA	272107	272753	3.8726	1.9533	2.9718e-79	2.27405e-76
1	13696042	13698739	-	AT1G36370	SHM7	protein_coding	13698461	13699092	4.41373	2.142	4.38622e-79	3.33396e-76
1	17634697	17637809	+	AT1G47870	E2FC	protein_coding	17634497	17635021	4.24448	2.08559	4.4153e-79	3.35544e-76
4	17679168	17681264	+	AT4G37630	CYCD5-1	protein_coding	17678772	17679429	3.67178	1.87648	4.68684e-79	3.5582e-76
5	2132350	2133587	+	AT5G06860	PGIP1	protein_coding	2131855	2132650	4.10415	2.03708	4.87035e-79	3.69556e-76
3	9573263	9575215	-	AT3G26170	CYP71B19	protein_coding	9575151	9575829	3.97705	1.9917	5.25182e-79	3.97924e-76
3	124319	126876	-	AT3G01330	E2FF	protein_coding	126745	127408	4.31469	2.10926	5.37032e-79	4.06659e-76
2	14203401	14209192	-	AT2G33540	CPL3	protein_coding	14208897	14209650	4.33001	2.11437	5.37267e-79	4.06799e-76
5	16441655	16444023	+	AT5G41080	GDPD2	protein_coding	16439992	16441949	3.44909	1.78622	5.47835e-79	4.14668e-76
1	22011305	22020386	+	AT1G59820	ALA3	protein_coding	22010718	22011556	4.65352	2.21832	5.59101e-79	4.23039e-76
1	27478970	27481561	+	AT1G73060	LPA3	protein_coding	27478400	27479049	4.65352	2.21832	5.59101e-79	4.23039e-76
1	19600227	19600467	-	AT1G07833		lncRNA	19600247	19600865	4.65352	2.21832	5.59101e-79	4.23039e-76
1	27476565	27478534	-	AT1G73050		protein_coding	27478400	27479049	4.65352	2.21832	5.59101e-79	4.23039e-76
1	29111948	29114548	-	AT1G77470	RFC5	protein_coding	29114082	29114717	4.65352	2.21832	5.59101e-79	4.23039e-76
5	18228768	18231588	+	AT5G45110	NPR3	protein_coding	18227969	18229116	4.01208	2.00435	5.65562e-79	4.25667e-76
3	5138684	5142873	+	AT3G15260		protein_coding	5138038	5138928	4.29799	2.10366	5.75904e-79	4.33281e-76
1	23033403	23039787	-	AT1G62310		protein_coding	23039558	23040805	4.61526	2.20641	5.78629e-79	4.35261e-76
3	2373913	2376975	-	AT3G07420	SYNC2	protein_coding	2376747	2377478	4.19101	2.0673	7.3151e-79	5.48088e-76
5	23080647	23083988	+	AT5G57035		protein_coding	23080121	23080872	4.32019	2.11109	8.389e-79	6.26946e-76
2	17615843	17616356	+	AT2G09360		lncRNA	17615589	17616261	3.65022	1.86798	9.97218e-79	7.42882e-76
2	17615843	17616187	-	AT2G09355		lncRNA	17615589	17616261	3.65022	1.86798	9.97218e-79	7.42882e-76
1	1969658	1974526	+	AT1G06470		protein_coding	1969275	1969931	4.33068	2.11459	1.048e-78	7.79956e-76
1	1967087	1969656	-	AT1G06460	ACD32.1	protein_coding	1969275	1969931	4.33068	2.11459	1.048e-78	7.79956e-76
4	10813183	10817070	+	AT4G19960	KUP9	protein_coding	10812808	10813651	3.95164	1.98245	1.0755e-78	8.00092e-76
2	8989275	8993275	-	AT2G20900	DGK5	protein_coding	8992756	8993911	4.63579	2.21282	1.13509e-78	8.43607e-76
1	27192740	27198379	+	AT1G72250		protein_coding	27192387	27192928	3.99794	1.99926	1.18076e-78	8.76981e-76
3	21446856	21448842	-	AT3G57930		protein_coding	21448487	21449549	4.61538	2.20645	1.21644e-78	9.03025e-76
5	14978566	14981620	+	AT5G37710		protein_coding	14978155	14978993	4.19407	2.06835	1.23902e-78	9.1956e-76
3	16525245	16529352	+	AT3G45140	LOX2	protein_coding	16524090	16525465	4.3241	2.1124	1.41081e-78	1.0445e-75
1	13122082	13125328	-	AT1G35580	CINV1	protein_coding	13125232	13125736	3.91157	1.96775	1.41965e-78	1.05095e-75
4	17504428	17506504	+	AT4G37180	HHO5	protein_coding	17503768	17504686	3.92553	1.97289	2.32333e-78	1.70577e-75
5	17097564	17099595	-	AT5G42650	CYP74A	protein_coding	17099211	17099916	3.79215	1.92302	2.46899e-78	1.81067e-75
5	9792509	9793560	-	AT5G27670	HTA7	protein_coding	9793177	9793967	4.63329	2.21204	2.65858e-78	1.94751e-75
4	9017256	9023026	+	AT4G15890		protein_coding	9017060	9017617	4.63329	2.21204	2.65858e-78	1.94751e-75
4	9016451	9016978	-	AT4G15885		protein_coding	9017060	9017617	4.63329	2.21204	2.65858e-78	1.94751e-75
3	2803528	2805922	+	AT3G09150	HY2	protein_coding	2802829	2803471	4.63329	2.21204	2.65858e-78	1.94751e-75
3	2800853	2802795	-	AT3G09140		protein_coding	2802829	2803471	4.63329	2.21204	2.65858e-78	1.94751e-75
2	10364451	10366902	-	AT2G24360	STY13	protein_coding	10366748	10367910	4.63329	2.21204	2.65858e-78	1.94751e-75
1	17031211	17033269	+	AT1G45050	UBC15	protein_coding	17030752	17031467	4.63329	2.21204	2.65858e-78	1.94751e-75
1	22678092	22679302	+	AT1G61470	CAF1-5	protein_coding	22677281	22678201	4.63329	2.21204	2.65858e-78	1.94751e-75
1	16275108	16278742	-	AT1G43190	PTB3	protein_coding	16278740	16279384	4.63329	2.21204	2.65858e-78	1.94751e-75
1	27798237	27799695	-	AT1G73940		protein_coding	27799426	27799956	4.63329	2.21204	2.65858e-78	1.94751e-75
1	136090	138162	+	AT1G01350		protein_coding	135581	136359	4.41871	2.14363	3.00365e-78	2.18509e-75
1	132270	135924	-	AT1G01340	CNGC10	protein_coding	135581	136359	4.41871	2.14363	3.00365e-78	2.18509e-75
5	8213626	8214689	-	AT5G24206		ncRNA	8214654	8215252	4.01692	2.00609	3.01134e-78	2.19053e-75
5	332330	334543	+	AT5G01850		protein_coding	331652	332422	3.67868	1.87919	3.0739e-78	2.23553e-75
1	75390	76845	+	AT1G01180		protein_coding	75189	75728	3.96688	1.988	3.18112e-78	2.31206e-75
3	4658039	4660945	-	AT3G14067	SBT1.4	protein_coding	4660656	4661147	4.04099	2.01471	3.18743e-78	2.31654e-75
4	10498748	10500809	+	AT4G19200		protein_coding	10498059	10499113	3.98964	1.99626	3.43977e-78	2.49655e-75
1	3325799	3327614	+	AT1G10150	PP2A10	protein_coding	3325336	3326127	3.75209	1.90769	4.18851e-78	3.0288e-75
1	1832941	1834861	+	AT1G06060		protein_coding	1832398	1833008	4.37838	2.1304	4.20853e-78	3.04285e-75
1	1830471	1832555	-	AT1G06050		protein_coding	1832398	1833008	4.37838	2.1304	4.20853e-78	3.04285e-75
2	2067061	2069255	+	AT2G05590		protein_coding	2065967	2067149	4.31322	2.10877	4.62456e-78	3.33695e-75
5	4977470	4979076	+	AT5G15320		protein_coding	4976911	4977642	3.94641	1.98054	4.98965e-78	3.596e-75
5	6498743	6503692	+	AT5G19310	CHR23	protein_coding	6498338	6499163	4.38967	2.13411	5.21003e-78	3.75249e-75
1	30308696	30310667	-	AT1G80630		protein_coding	30310585	30311905	4.20647	2.07261	5.21339e-78	3.75474e-75
1	7654088	7655981	+	AT1G21790		protein_coding	7653946	7654547	4.5954	2.20019	5.73548e-78	4.12401e-75
5	22114304	22115539	-	AT5G54470		protein_coding	22115378	22116248	3.59423	1.84568	6.02352e-78	4.32703e-75
1	28098464	28101896	+	AT1G74790	HIPL1	protein_coding	28098174	28099000	4.32208	2.11173	6.22831e-78	4.47116e-75
5	7307894	7310367	+	AT5G22070		protein_coding	7307392	7308109	4.06396	2.02289	6.98345e-78	5.00518e-75
3	7071193	7074697	+	AT3G20280		protein_coding	7071022	7071617	4.56961	2.19207	7.74159e-78	5.54013e-75
3	21339274	21343965	-	AT3G57630		protein_coding	21343102	21344634	4.18226	2.06428	8.35026e-78	5.96802e-75
5	4013424	4021591	+	AT5G12400		protein_coding	4013011	4013700	4.42806	2.14667	8.38861e-78	5.99446e-75
1	29992705	29993059	+	AT1G09907		lncRNA	29992316	29993289	3.82277	1.93462	8.82125e-78	6.29941e-75
5	26012775	26014739	+	AT5G65120		protein_coding	26012438	26013182	3.85248	1.94579	1.04708e-77	7.45538e-75
5	26009521	26012684	-	AT5G65110	ACX2	protein_coding	26012438	26013182	3.85248	1.94579	1.04708e-77	7.45538e-75
2	9976590	9978090	-	AT2G23430	KRP1	protein_coding	9977461	9978574	3.65717	1.87073	1.13183e-77	8.04748e-75
3	8203393	8207419	+	AT3G23070	CFM3A	protein_coding	8203100	8203680	4.55977	2.18896	1.15398e-77	8.20087e-75
4	1579929	1585980	+	AT4G03560	TPC1	protein_coding	1579542	1580201	4.61305	2.20572	1.25869e-77	8.93079e-75
3	17399757	17401871	-	AT3G47250		protein_coding	17401526	17402054	4.61305	2.20572	1.25869e-77	8.93079e-75
1	19125583	19128161	+	AT1G51580		protein_coding	19124824	19125613	4.61305	2.20572	1.25869e-77	8.93079e-75
1	17808988	17812106	-	AT1G48240	NPSN12	protein_coding	17811738	17812300	4.61305	2.20572	1.25869e-77	8.93079e-75
1	19122161	19125375	-	AT1G51570		protein_coding	19124824	19125613	4.61305	2.20572	1.25869e-77	8.93079e-75
1	17098475	17101954	+	AT1G45180		protein_coding	17097836	17098664	4.46628	2.15907	1.43008e-77	1.00716e-74
1	17095980	17098041	-	AT1G45170	OEP24A	protein_coding	17097836	17098664	4.46628	2.15907	1.43008e-77	1.00716e-74
4	7160243	7163427	-	AT4G11920	FZR1	protein_coding	7163123	7164593	4.41557	2.1426	1.43334e-77	1.00944e-74
1	18463998	18466085	+	AT1G49880	ERV1	protein_coding	18463703	18464095	4.41557	2.1426	1.43334e-77	1.00944e-74
3	23273065	23276630	-	AT3G62980	TIR1	protein_coding	23276268	23276976	3.50989	1.81143	1.65752e-77	1.16429e-74
1	24884681	24892046	+	AT1G66730	LIG6	protein_coding	24884529	24885261	4.26573	2.09279	1.99531e-77	1.39624e-74
2	1376694	1379130	-	AT2G04100	DTX6	protein_coding	1379084	1380200	4.42382	2.14529	2.05603e-77	1.43771e-74
2	15758601	15761262	+	AT2G37560	ORC2	protein_coding	15758312	15758810	4.24473	2.08567	2.62954e-77	1.83118e-74
1	28181275	28183517	-	AT1G75060		protein_coding	28183294	28184678	3.81267	1.9308	2.83707e-77	1.9731e-74
1	293246	295086	+	AT1G01800		protein_coding	292705	293495	4.38111	2.1313	3.11666e-77	2.16401e-74
5	14620732	14623093	-	AT5G37010		protein_coding	14622885	14623902	4.39434	2.13565	3.57429e-77	2.47651e-74
2	250245	251806	-	AT2G01560		protein_coding	251704	252496	3.74502	1.90497	3.70237e-77	2.56348e-74
3	5558445	5561126	-	AT3G16380	PAB6	protein_coding	5561039	5561881	3.84922	1.94457	4.23926e-77	2.9282e-74
4	11201864	11202683	+	AT4G20935		protein_coding	11200963	11202355	4.52666	2.17845	4.44652e-77	3.06902e-74
1	24093496	24095485	+	AT1G64840		protein_coding	24092685	24093676	4.48914	2.16644	4.83582e-77	3.33296e-74
5	20216332	20221382	+	AT5G49760		protein_coding	20215200	20216690	4.41956	2.1439	5.03837e-77	3.46984e-74
4	11769668	11772599	-	AT4G22260	AOX4	protein_coding	11772368	11773368	3.71841	1.89469	5.36068e-77	3.68663e-74
4	7009769	7011406	-	AT4G11600	GPX6	protein_coding	7011072	7012067	4.59282	2.19938	5.93321e-77	4.07305e-74
2	6034282	6035375	+	AT2G14247		protein_coding	6033850	6034595	4.59282	2.19938	5.93321e-77	4.07305e-74
2	15264211	15270092	+	AT2G36390	SBE2.1	protein_coding	15263579	15264401	4.59282	2.19938	5.93321e-77	4.07305e-74
1	11962746	11964832	+	AT1G33020		protein_coding	11962047	11962571	4.59282	2.19938	5.93321e-77	4.07305e-74
2	17566014	17568226	+	AT2G42130	PAP13	protein_coding	17565740	17566170	4.14081	2.04991	6.01769e-77	4.10979e-74
2	17563133	17566237	-	AT2G42120	POLD2	protein_coding	17565740	17566170	4.14081	2.04991	6.01769e-77	4.10979e-74
5	3166343	3168346	-	AT5G10110		protein_coding	3167976	3168649	3.90991	1.96714	6.44822e-77	4.39805e-74
5	26710302	26712971	+	AT5G66880	SRK2I	protein_coding	26709712	26710707	4.00675	2.00243	6.5527e-77	4.46766e-74
5	20646680	20648725	-	AT5G50770	HSD6	protein_coding	20648875	20649635	4.46156	2.15755	7.38516e-77	5.02435e-74
2	15886548	15889258	-	AT2G37960		protein_coding	15889081	15889759	3.83883	1.94067	7.49221e-77	5.09589e-74
3	20213406	20217653	+	AT3G54610	HAG1	protein_coding	20212929	20213802	4.49442	2.16813	8.04415e-77	5.46298e-74
3	10281230	10283935	-	AT3G27740	CARA	protein_coding	10283867	10284830	4.10499	2.03738	8.99643e-77	6.09762e-74
2	11746004	11746186	+	AT2G08205		ncRNA	11746005	11746711	4.30233	2.10512	1.21071e-76	8.16394e-74
2	11746683	11748051	+	AT2G27480	CML48	protein_coding	11746005	11746711	4.30233	2.10512	1.21071e-76	8.16394e-74
2	11744981	11746455	-	AT2G27470	NF-YB11	protein_coding	11746005	11746711	4.30233	2.10512	1.21071e-76	8.16394e-74
5	6956573	6958338	-	AT5G20570	ROC1	protein_coding	6958102	6958724	4.53591	2.18139	1.32428e-76	8.91477e-74
3	1317245	1321294	+	AT3G04810	NEK2	protein_coding	1316377	1317422	4.2374	2.08318	1.43959e-76	9.67676e-74
5	25387411	25390227	-	AT5G63380	4CLL9	protein_coding	25389871	25390408	4.13628	2.04833	1.45041e-76	9.74833e-74
1	30286956	30287741	+	AT1G80555		protein_coding	30286613	30287295	4.44493	2.15216	1.48054e-76	9.94787e-74
1	30284890	30286798	-	AT1G80550		protein_coding	30286613	30287295	4.44493	2.15216	1.48054e-76	9.94787e-74
1	3205579	3208714	+	AT1G09870		protein_coding	3205294	3205802	4.36112	2.1247	1.5012e-76	1.00837e-73
1	3204016	3205411	-	AT1G09860	PUP16	protein_coding	3205294	3205802	4.36112	2.1247	1.5012e-76	1.00837e-73
3	9832667	9835279	-	AT3G26744	SCRM	protein_coding	9834822	9835589	3.69679	1.88627	1.89662e-76	1.26864e-73
1	23283912	23286797	-	AT1G62870		protein_coding	23286644	23287947	3.75686	1.90953	1.99292e-76	1.33208e-73
2	10736261	10737800	-	AT2G25200		protein_coding	10737502	10738065	3.97212	1.98991	2.02656e-76	1.35407e-73
1	6676210	6677680	-	AT1G19310		protein_coding	6677525	6678095	3.3526	1.74528	2.72584e-76	1.81109e-73
5	2876698	2878753	+	AT5G09260	VPS20.2	protein_coding	2876398	2876972	4.57259	2.19301	2.78458e-76	1.8494e-73
5	5686299	5686895	+	AT5G17280		protein_coding	5685980	5686650	4.57259	2.19301	2.78458e-76	1.8494e-73
5	15942764	15945897	+	AT5G39830	DEGP8	protein_coding	15942460	15942937	4.57259	2.19301	2.78458e-76	1.8494e-73
5	24217982	24223532	+	AT5G60150		protein_coding	24217678	24218266	4.57259	2.19301	2.78458e-76	1.8494e-73
5	2875136	2876609	-	AT5G09250	KIWI	protein_coding	2876398	2876972	4.57259	2.19301	2.78458e-76	1.8494e-73
5	24215947	24217749	-	AT5G60142		protein_coding	24217678	24218266	4.57259	2.19301	2.78458e-76	1.8494e-73
4	756348	758725	+	AT4G01750	RGXT2	protein_coding	755885	756553	4.57259	2.19301	2.78458e-76	1.8494e-73
3	2543603	2551360	-	AT3G07980	MAP3KE2	protein_coding	2550990	2552546	4.57259	2.19301	2.78458e-76	1.8494e-73
2	11581214	11594397	+	AT2G27120	POL2B	protein_coding	11580710	11581271	4.57259	2.19301	2.78458e-76	1.8494e-73
2	11576668	11580817	-	AT2G27110	FRS3	protein_coding	11580710	11581271	4.57259	2.19301	2.78458e-76	1.8494e-73
1	8420265	8422985	+	AT1G23820	SPDSYN1	protein_coding	8419905	8420424	4.57259	2.19301	2.78458e-76	1.8494e-73
1	11738118	11739326	+	AT1G32460		protein_coding	11737378	11738829	4.57259	2.19301	2.78458e-76	1.8494e-73
1	13089816	13097286	+	AT1G35530		protein_coding	13088463	13090038	4.57259	2.19301	2.78458e-76	1.8494e-73
3	18037046	18038234	-	AT3G48690	CXE12	protein_coding	18038087	18038652	4.41096	2.14109	3.02385e-76	1.99558e-73
4	12362166	12365203	+	AT4G23730		protein_coding	12361585	12362861	3.51213	1.81235	3.70903e-76	2.43882e-73
3	8309209	8310910	+	AT3G23250	MYB15	protein_coding	8308817	8309381	3.56205	1.83271	4.19035e-76	2.7491e-73
4	7044401	7053148	-	AT4G11670		protein_coding	7052957	7053542	4.47127	2.16068	4.31231e-76	2.82755e-73
1	5596633	5598447	+	AT1G16370	2020-10-06	protein_coding	5595982	5596865	4.22816	2.08003	4.33521e-76	2.8421e-73
4	10355994	10356333	+	AT4G06855		lncRNA	10355375	10356013	3.61454	1.85381	4.68965e-76	3.07001e-73
4	16846138	16849183	+	AT4G35470	PIRL4	protein_coding	16845084	16846442	3.64999	1.86789	5.36204e-76	3.50203e-73
3	2489387	2491180	-	AT3G07800	TK1A	protein_coding	2490856	2491704	4.05321	2.01906	5.84225e-76	3.80987e-73
2	7713234	7716505	+	AT2G17760	APF1	protein_coding	7712487	7713424	3.9943	1.99794	8.33297e-76	5.39983e-73
2	11388298	11391682	+	AT2G26730		protein_coding	11387898	11388720	3.92823	1.97388	1.03552e-75	6.68313e-73
1	8075996	8079137	+	AT1G22830	PCMP-E24	protein_coding	8074963	8076785	3.95075	1.98213	1.137e-75	7.32639e-73
5	4110171	4121489	-	AT5G13000	CALS3	protein_coding	4121325	4122555	4.55236	2.18661	1.30113e-75	8.3645e-73
4	7071672	7075537	+	AT4G11740	PUX8	protein_coding	7071009	7071727	4.55236	2.18661	1.30113e-75	8.3645e-73
2	16086514	16090274	-	AT2G38410	TOL6	protein_coding	16090007	16091011	4.55236	2.18661	1.30113e-75	8.3645e-73
1	883683	885611	+	AT1G03540	PCMP-E4	protein_coding	883307	883830	4.55236	2.18661	1.30113e-75	8.3645e-73
1	19664023	19665631	+	AT1G52800		protein_coding	19663390	19664049	4.55236	2.18661	1.30113e-75	8.3645e-73
1	30054552	30057181	+	AT1G79910		protein_coding	30054163	30055630	4.55236	2.18661	1.30113e-75	8.3645e-73
1	880384	883599	-	AT1G03530	ATNAF1	protein_coding	883307	883830	4.55236	2.18661	1.30113e-75	8.3645e-73
1	19662194	19663301	-	AT1G52790		protein_coding	19663390	19664049	4.55236	2.18661	1.30113e-75	8.3645e-73
1	28299786	28302728	-	AT1G75410	BLH3	protein_coding	28302380	28304951	4.03662	2.01315	1.3195e-75	8.43607e-73
3	23116274	23116904	+	AT3G09775		lncRNA	23115825	23117259	4.49475	2.16824	1.45533e-75	9.28817e-73
3	17778282	17779601	+	AT3G48140		protein_coding	17778028	17778565	4.45567	2.15564	1.68651e-75	1.0734e-72
4	14828712	14830224	-	AT4G30290	XTH19	protein_coding	14829934	14830446	3.87663	1.9548	2.39558e-75	1.51572e-72
3	21261046	21262763	+	AT3G57450		protein_coding	21260964	21262987	3.51632	1.81407	2.49109e-75	1.57496e-72
1	28145978	28147485	+	AT1G74940	FLZ13	protein_coding	28144773	28146225	3.12867	1.64555	2.51785e-75	1.59155e-72
2	14985470	14988362	+	AT2G35650	CSLA7	protein_coding	14984928	14985717	4.10371	2.03693	2.56047e-75	1.61782e-72
5	7097868	7103206	+	AT5G20930	TOUSLED	protein_coding	7097102	7098176	4.38958	2.13408	3.08695e-75	1.94429e-72
5	7094649	7097145	-	AT5G20920	EIF2B	protein_coding	7097102	7098176	4.38958	2.13408	3.08695e-75	1.94429e-72
5	16085635	16087543	+	AT5G40250	ATL46	protein_coding	16085191	16085877	4.05891	2.02109	3.09778e-75	1.95101e-72
5	16081988	16085213	-	AT5G40240		protein_coding	16085191	16085877	4.05891	2.02109	3.09778e-75	1.95101e-72
5	19561319	19563832	-	AT5G48250	COL10	protein_coding	19563589	19564577	4.23882	2.08366	4.0863e-75	2.56142e-72
5	25784115	25784188	+	AT5G64505		tRNA	25784004	25784664	4.30011	2.10437	4.27464e-75	2.67732e-72
5	25784404	25786385	+	AT5G64510	TIN1	protein_coding	25784004	25784664	4.30011	2.10437	4.27464e-75	2.67732e-72
5	7842607	7844649	+	AT5G23280	TCP7	protein_coding	7842452	7843030	3.71274	1.89248	4.41144e-75	2.76147e-72
2	15860627	15861665	+	AT2G37880		protein_coding	15860277	15860833	4.43134	2.14774	4.59473e-75	2.87462e-72
5	22895616	22896734	-	AT5G56550	OXS3	protein_coding	22896445	22898580	3.52157	1.81622	5.30713e-75	3.31291e-72
1	1478923	1479063	+	AT1G05136		protein_coding	1478752	1479462	3.62909	1.85961	5.79402e-75	3.61077e-72
5	20090648	20093346	+	AT5G49520	WRKY48	protein_coding	20090329	20090897	3.07881	1.62237	5.79482e-75	3.61119e-72
3	18367897	18368900	+	AT3G49550		protein_coding	18367458	18367939	4.01961	2.00706	5.79509e-75	3.61135e-72
1	20903053	20905853	+	AT1G55900	TIM50	protein_coding	20902688	20903087	4.43817	2.14996	7.10395e-75	4.38541e-72
5	8776926	8777236	-	AT5G03955		lncRNA	8776249	8777914	3.21652	1.6855	8.55224e-75	5.26223e-72
5	25798697	25801302	-	AT5G64540		protein_coding	25800712	25801535	3.67809	1.87896	1.01076e-74	6.19998e-72
3	22810041	22811024	-	AT3G61640	AGP20	protein_coding	22810583	22811864	3.33658	1.73837	1.0592e-74	6.49098e-72
1	24016643	24019380	+	AT1G64625	BHLH157	protein_coding	24016218	24016766	4.12947	2.04596	1.06665e-74	6.53537e-72
5	5289401	5290506	-	AT5G16200		protein_coding	5290112	5290884	3.80196	1.92674	1.14514e-74	7.006e-72
1	7630107	7636658	+	AT1G21730	KIN7C	protein_coding	7629409	7630507	4.4432	2.1516	1.18563e-74	7.24953e-72
1	26432297	26434538	-	AT1G70200		protein_coding	26434499	26435417	3.71411	1.89302	1.30909e-74	7.99043e-72
1	28089172	28094956	-	AT1G74770		protein_coding	28094846	28095809	4.30296	2.10533	1.51192e-74	9.20428e-72
5	4050691	4053669	-	AT5G12840	NFYA1	protein_coding	4053482	4054274	3.96118	1.98593	1.56243e-74	9.50539e-72
3	5175948	5177721	+	AT3G15351		protein_coding	5175442	5176227	3.98632	1.99506	1.58227e-74	9.62365e-72
3	5174402	5175523	-	AT3G15356	LEC	protein_coding	5175442	5176227	3.98632	1.99506	1.58227e-74	9.62365e-72
3	10225486	10228264	-	AT3G27610		protein_coding	10228155	10228779	3.76278	1.9118	1.6311e-74	9.91585e-72
5	22792730	22793272	+	AT5G08465		lncRNA	22791844	22792923	4.13382	2.04748	1.68962e-74	1.02655e-71
5	23275110	23277488	+	AT5G57460		protein_coding	23274482	23275239	4.23614	2.08275	1.80065e-74	1.09302e-71
5	23273067	23274976	-	AT5G57450	XRCC3	protein_coding	23274482	23275239	4.23614	2.08275	1.80065e-74	1.09302e-71
5	3783930	3784963	+	AT5G11740	AGP15	protein_coding	3782949	3786021	3.62881	1.8595	1.82738e-74	1.10882e-71
1	13071165	13074984	+	AT1G35510	OFUT9	protein_coding	13070889	13071469	3.72845	1.89858	1.87871e-74	1.13941e-71
1	3055231	3057543	-	AT1G09470	NEAP3	protein_coding	3056889	3057978	4.21969	2.07714	1.89688e-74	1.15014e-71
4	9865103	9867022	+	AT4G17730	SYP23	protein_coding	9864385	9865460	4.18915	2.06666	1.93785e-74	1.17449e-71
4	9862365	9864663	-	AT4G17720		protein_coding	9864385	9865460	4.18915	2.06666	1.93785e-74	1.17449e-71
1	4044370	4044669	+	AT1G11970		protein_coding	4043764	4045116	4.1443	2.05113	2.02102e-74	1.22383e-71
1	4039566	4044046	-	AT1G11960		protein_coding	4043764	4045116	4.1443	2.05113	2.02102e-74	1.22383e-71
2	19100909	19101260	-	AT2G09730		lncRNA	19100691	19101419	3.62485	1.85792	2.30797e-74	1.39473e-71
2	18007629	18008665	+	AT2G43340		protein_coding	18007202	18007809	3.37721	1.75583	2.32423e-74	1.40443e-71
3	593207	596562	-	AT3G02750		protein_coding	595790	597398	4.16879	2.05963	2.49701e-74	1.50709e-71
2	18425111	18426121	+	AT2G44670	FLZ3	protein_coding	18424317	18425045	3.4227	1.77513	2.51866e-74	1.51981e-71
4	106250	111005	-	AT4G00240	PLDBETA2	protein_coding	110776	111888	4.51189	2.17373	2.8033e-74	1.68838e-71
4	16720944	16723665	-	AT4G35130	PCMP-H27	protein_coding	16723066	16723819	4.51189	2.17373	2.8033e-74	1.68838e-71
4	16955415	16960407	-	AT4G35790	PLDDELTA	protein_coding	16960227	16960878	4.51189	2.17373	2.8033e-74	1.68838e-71
2	13726781	13731956	+	AT2G32320	THG2	protein_coding	13726298	13726903	4.51189	2.17373	2.8033e-74	1.68838e-71
2	13726299	13726700	-	AT2G32315		lncRNA	13726298	13726903	4.51189	2.17373	2.8033e-74	1.68838e-71
1	12144440	12147208	+	AT1G33470		protein_coding	12143602	12144791	4.51189	2.17373	2.8033e-74	1.68838e-71
3	9295175	9298746	+	AT3G25585	AAPT2	protein_coding	9294388	9295513	3.99988	1.99996	2.89634e-74	1.73376e-71
2	12634437	12638043	+	AT2G29510		protein_coding	12633894	12634709	4.06578	2.02353	2.99488e-74	1.79168e-71
2	12633065	12634120	-	AT2G29500	HSP17.6B	protein_coding	12633894	12634709	4.06578	2.02353	2.99488e-74	1.79168e-71
4	16136749	16138287	+	AT4G33565		protein_coding	16135625	16137043	3.80529	1.92801	3.18024e-74	1.9006e-71
5	16130881	16135393	-	AT5G40340		protein_coding	16134819	16135983	3.86135	1.94911	3.36535e-74	2.0096e-71
3	11382214	11384145	-	AT3G29575	AFP3	protein_coding	11383798	11385689	3.91876	1.9704	3.80408e-74	2.26616e-71
5	8436352	8436895	+	AT5G24640		protein_coding	8435608	8436370	4.44959	2.15367	3.85097e-74	2.29367e-71
5	8432384	8436193	-	AT5G24630	BIN4	protein_coding	8435608	8436370	4.44959	2.15367	3.85097e-74	2.29367e-71
2	6983846	6985620	-	AT2G16070	PDV2	protein_coding	6985243	6985895	4.19885	2.06999	4.81837e-74	2.85838e-71
2	11270082	11271074	+	AT2G26500		protein_coding	11269651	11270236	4.10983	2.03908	5.15324e-74	3.05373e-71
5	6798832	6800977	-	AT5G20140		protein_coding	6800933	6802769	3.68975	1.88352	5.21315e-74	3.08873e-71
5	2621974	2622900	-	AT5G08150	SOB5	protein_coding	2622706	2623911	3.60912	1.85165	5.85167e-74	3.45947e-71
5	8323895	8326705	+	AT5G24380	YSL2	protein_coding	8322524	8324037	4.28302	2.09863	7.14052e-74	4.2062e-71
1	26400694	26402815	+	AT1G70090	GATL9	protein_coding	26399015	26400957	3.43079	1.77854	7.16226e-74	4.21862e-71
1	6799969	6802906	-	AT1G19660	BBD2	protein_coding	6802527	6803557	3.68135	1.88023	8.40543e-74	4.93753e-71
3	6977472	6977911	+	AT3G03935		lncRNA	6977133	6978600	4.21362	2.07506	9.64562e-74	5.6521e-71
4	4197666	4199511	-	AT4G07400	FBL8	protein_coding	4199195	4200375	4.34121	2.1181	9.66607e-74	5.66383e-71
5	6414488	6415907	+	AT5G19120		protein_coding	6413931	6414734	3.47506	1.79704	1.00261e-73	5.87205e-71
5	2227439	2233587	-	AT5G07180	ERL2	protein_coding	2233367	2234193	4.45998	2.15704	1.07063e-73	6.26253e-71
5	3816080	3821170	-	AT5G11850		protein_coding	3821000	3821566	4.01176	2.00424	1.1039e-73	6.45372e-71
4	14768784	14769771	+	AT4G30180	BHLH146	protein_coding	14768228	14768843	3.74893	1.90648	1.14009e-73	6.66116e-71
3	3069090	3071531	+	AT3G09980		protein_coding	3068403	3069277	3.61661	1.85464	1.15993e-73	6.77517e-71
3	4908731	4910521	+	AT3G14595		protein_coding	4907796	4909041	4.25392	2.08879	1.26713e-73	7.39129e-71
3	4904270	4908067	-	AT3G14590	NTMC2TYPE6.2	protein_coding	4907796	4909041	4.25392	2.08879	1.26713e-73	7.39129e-71
4	289779	293492	+	AT4G00710	BSK3	protein_coding	289610	290465	4.49166	2.16725	1.29253e-73	7.53668e-71
4	15155751	15159594	+	AT4G31180	IBI1	protein_coding	15155499	15155931	4.49166	2.16725	1.29253e-73	7.53668e-71
4	15153154	15155742	-	AT4G31170		protein_coding	15155499	15155931	4.49166	2.16725	1.29253e-73	7.53668e-71
3	17606359	17611065	+	AT3G47750	ABCA4	protein_coding	17605532	17606501	4.49166	2.16725	1.29253e-73	7.53668e-71
2	1483839	1484090	-	AT2G04765		lncRNA	1484184	1485177	4.49166	2.16725	1.29253e-73	7.53668e-71
1	23527570	23531226	+	AT1G63440	HMA5	protein_coding	23526812	23527830	4.49166	2.16725	1.29253e-73	7.53668e-71
1	23863066	23866045	+	AT1G64300		protein_coding	23862594	23863260	4.49166	2.16725	1.29253e-73	7.53668e-71
1	21478590	21487839	-	AT1G58050		protein_coding	21487620	21488174	4.49166	2.16725	1.29253e-73	7.53668e-71
1	30059302	30062824	-	AT1G79920		protein_coding	30062607	30063176	4.49166	2.16725	1.29253e-73	7.53668e-71
5	7651868	7652714	-	AT5G22880	H2B	protein_coding	7652603	7653075	3.57294	1.83711	1.6536e-73	9.54267e-71
3	4310544	4311629	-	AT3G13310		protein_coding	4310093	4312760	3.34632	1.74258	1.88756e-73	1.08628e-70
1	6680423	6683559	-	AT1G19330		protein_coding	6683290	6683989	3.36799	1.75189	2.01948e-73	1.16051e-70
4	6021160	6024042	-	AT4G09510	CINV2	protein_coding	6023581	6024329	4.1363	2.04834	2.14008e-73	1.22857e-70
1	19206615	19211971	-	AT1G51790		protein_coding	19212062	19212888	3.87186	1.95303	2.26219e-73	1.2973e-70
5	23957430	23957501	+	AT5G59395		tRNA	23957324	23957894	4.23893	2.0837	2.43523e-73	1.3946e-70
5	23957737	23959707	+	AT5G59400		protein_coding	23957324	23957894	4.23893	2.0837	2.43523e-73	1.3946e-70
4	8827600	8831573	+	AT4G15430		protein_coding	8827118	8828181	3.93071	1.97479	2.5247e-73	1.44487e-70
4	841989	843531	-	AT4G01940	NIFU1	protein_coding	843327	843985	3.82159	1.93417	2.71556e-73	1.55203e-70
5	19221274	19224652	-	AT5G47380		protein_coding	19224540	19225799	3.33318	1.7369	2.78445e-73	1.59052e-70
1	8332862	8336414	+	AT1G23480	CSLA3	protein_coding	8332324	8333154	4.01895	2.00682	2.81313e-73	1.60679e-70
1	6352325	6356113	+	AT1G18460		protein_coding	6351898	6352537	4.40048	2.13766	2.83002e-73	1.61618e-70
5	6597971	6601971	+	AT5G19550	ASP2	protein_coding	6597767	6598306	4.01754	2.00631	3.00905e-73	1.71617e-70
3	4886973	4887286	+	AT3G02985		lncRNA	4887124	4888411	3.7969	1.92482	3.01571e-73	1.71981e-70
3	4884563	4887487	-	AT3G14550	GGPS3	protein_coding	4887124	4888411	3.7969	1.92482	3.01571e-73	1.71981e-70
3	17783331	17786160	+	AT3G48160	E2FE	protein_coding	17783181	17783817	4.39675	2.13644	3.29541e-73	1.87681e-70
5	24988214	24990331	-	AT5G62220	XLT2	protein_coding	24990072	24991442	3.46449	1.79264	3.34118e-73	1.90257e-70
1	22508524	22512333	-	AT1G61100		protein_coding	22512085	22512701	3.95009	1.98189	3.3707e-73	1.91885e-70
3	8621986	8623214	-	AT3G23880		protein_coding	8623059	8623634	3.90959	1.96702	3.91147e-73	2.22055e-70
5	23998164	24000166	-	AT5G59550		protein_coding	23999513	24000762	3.61425	1.8537	4.10951e-73	2.33131e-70
2	801527	803521	+	AT2G02810	UTR1	protein_coding	800603	801763	3.79107	1.92261	4.11576e-73	2.33469e-70
4	11963579	11965769	-	AT4G22770	AHL2	protein_coding	11965524	11966185	3.51142	1.81205	4.48064e-73	2.53822e-70
1	19783185	19786902	+	AT1G53090	SPA4	protein_coding	19782311	19783628	4.0899	2.03207	4.83693e-73	2.73621e-70
2	17360374	17363788	+	AT2G41640		protein_coding	17359529	17360678	3.61127	1.85251	4.89159e-73	2.76656e-70
1	29430052	29432764	+	AT1G78230		protein_coding	29428896	29430450	3.63849	1.86334	5.50757e-73	3.10849e-70
5	8794252	8797349	-	AT5G25350	EBF2	protein_coding	8796878	8797595	3.32957	1.73534	5.90391e-73	3.32774e-70
5	7014662	7016698	+	AT5G20720	CPN20	protein_coding	7014346	7014852	4.47143	2.16074	5.9328e-73	3.3438e-70
5	9722416	9727454	+	AT5G27540	MIRO1	protein_coding	9722106	9722599	4.47143	2.16074	5.9328e-73	3.3438e-70
5	4296688	4299264	-	AT5G13400	NPF6.1	protein_coding	4299068	4299721	4.47143	2.16074	5.9328e-73	3.3438e-70
5	7014727	7015030	-	AT5G03195		lncRNA	7014346	7014852	4.47143	2.16074	5.9328e-73	3.3438e-70
3	8836256	8836384	+	AT3G04655		miRNA	8835616	8836860	4.47143	2.16074	5.9328e-73	3.3438e-70
3	20955404	20956867	+	AT3G56560	anac065	protein_coding	20954122	20955357	4.47143	2.16074	5.9328e-73	3.3438e-70
3	8831935	8835829	-	AT3G24340	CLSY4	protein_coding	8835616	8836860	4.47143	2.16074	5.9328e-73	3.3438e-70
3	20951340	20954701	-	AT3G56550	PCMP-H80	protein_coding	20954122	20955357	4.47143	2.16074	5.9328e-73	3.3438e-70
2	1610506	1612960	-	AT2G04620		protein_coding	1612915	1613494	4.47143	2.16074	5.9328e-73	3.3438e-70
1	20588397	20589199	+	AT1G55190	PRA1F2	protein_coding	20587819	20588588	4.47143	2.16074	5.9328e-73	3.3438e-70
1	25941164	25941235	+	AT1G69000		tRNA	25940832	25941842	4.47143	2.16074	5.9328e-73	3.3438e-70
1	25941629	25944265	+	AT1G69010	BIM2	protein_coding	25940832	25941842	4.47143	2.16074	5.9328e-73	3.3438e-70
1	20585008	20587723	-	AT1G55180	PLDALPHA4	protein_coding	20587819	20588588	4.47143	2.16074	5.9328e-73	3.3438e-70
5	7998197	8002848	+	AT5G23720	PHS1	protein_coding	7997269	7998384	4.38188	2.13155	6.04825e-73	3.38875e-70
5	7996338	7997505	-	AT5G23710		protein_coding	7997269	7998384	4.38188	2.13155	6.04825e-73	3.38875e-70
3	6474710	6477204	+	AT3G18780	ACT2	protein_coding	6474351	6475112	3.68577	1.88197	6.58309e-73	3.68273e-70
3	18919327	18922301	+	AT3G50910		protein_coding	18918504	18919573	3.72644	1.8978	7.05472e-73	3.94149e-70
5	2755144	2758540	-	AT5G08520	SRM1	protein_coding	2758117	2759453	3.98626	1.99504	7.1877e-73	4.01365e-70
1	4423540	4425936	+	AT1G12970	PIRL3	protein_coding	4423026	4423696	3.95919	1.98521	7.58525e-73	4.23185e-70
1	4422707	4423155	-	AT1G12960	RPL27AA	protein_coding	4423026	4423696	3.95919	1.98521	7.58525e-73	4.23185e-70
3	4458389	4461844	-	AT3G13640	ABCE1	protein_coding	4461746	4462960	4.1961	2.06905	8.09133e-73	4.50837e-70
2	19039024	19042348	+	AT2G46380		protein_coding	19038525	19039348	4.09978	2.03555	1.13831e-72	6.30435e-70
5	3888549	3888894	-	AT5G12043		protein_coding	3887927	3888949	3.53148	1.82027	1.16062e-72	6.42569e-70
1	6345764	6345835	+	AT1G18430		tRNA	6345543	6346202	4.31423	2.1091	1.2111e-72	6.69962e-70
1	6345974	6347918	+	AT1G18440		protein_coding	6345543	6346202	4.31423	2.1091	1.2111e-72	6.69962e-70
1	6342940	6345787	-	AT1G18415		lncRNA	6345543	6346202	4.31423	2.1091	1.2111e-72	6.69962e-70
3	15357217	15357805	+	AT3G06615		lncRNA	15356845	15357625	4.04094	2.01469	1.29793e-72	7.17018e-70
1	24637196	24638608	+	AT1G66160	PUB20	protein_coding	24635966	24637419	3.2659	1.70748	1.48977e-72	8.20881e-70
3	21428496	21430398	-	AT3G57870	SCE1	protein_coding	21429994	21430847	3.73244	1.90012	1.64108e-72	9.0263e-70
2	16160108	16160431	+	AT2G08975		lncRNA	16159699	16160450	3.9557	1.98393	1.68982e-72	9.29095e-70
2	16160564	16160809	+	AT2G38646		protein_coding	16159699	16160450	3.9557	1.98393	1.68982e-72	9.29095e-70
4	681862	682601	-	AT4G01575		protein_coding	682432	683215	4.22451	2.07878	1.77959e-72	9.77417e-70
4	13067186	13069762	-	AT4G25620		protein_coding	13069307	13070357	3.14472	1.65293	1.90537e-72	1.04532e-69
2	12903208	12905338	-	AT2G30250	WRKY25	protein_coding	12904965	12905603	4.19134	2.06741	1.95803e-72	1.07374e-69
5	2983448	2985760	-	AT5G09620		protein_coding	2985219	2985935	4.14512	2.05141	2.04682e-72	1.12171e-69
3	23190265	23195917	-	AT3G62700	ABCC14	protein_coding	23195371	23196364	4.29658	2.10319	2.53782e-72	1.3851e-69
3	3876339	3879068	-	AT3G12150		protein_coding	3878701	3879342	3.824	1.93508	2.68547e-72	1.46433e-69
5	10674712	10677234	+	AT5G28646	WVD2	protein_coding	10674070	10674655	4.45119	2.15419	2.711e-72	1.47798e-69
3	4419960	4421751	+	AT3G13540	MYB5	protein_coding	4419167	4420094	4.45119	2.15419	2.711e-72	1.47798e-69
2	7965635	7969108	+	AT2G18330		protein_coding	7964908	7965803	4.45119	2.15419	2.711e-72	1.47798e-69
2	16969673	16972113	+	AT2G40670	ARR16	protein_coding	16969166	16970246	4.45119	2.15419	2.711e-72	1.47798e-69
1	13835620	13836954	-	AT1G36622		protein_coding	13836845	13838113	4.45119	2.15419	2.711e-72	1.47798e-69
5	8359836	8360226	+	AT5G03755		lncRNA	8358668	8360205	3.66933	1.87552	2.94252e-72	1.59338e-69
1	7157826	7160590	-	AT1G20650	PBL21	protein_coding	7160184	7161447	3.91884	1.97043	2.96292e-72	1.60428e-69
3	634465	637284	+	AT3G02880		protein_coding	633935	634822	3.36474	1.7505	3.25162e-72	1.75752e-69
3	8901154	8902835	-	AT3G24480	LRX4	protein_coding	8902606	8903188	3.26158	1.70557	3.29731e-72	1.78189e-69
3	1676504	1679061	-	AT3G05690	UNE8	protein_coding	1678918	1679696	3.72652	1.89783	4.06893e-72	2.19013e-69
5	23443962	23447244	+	AT5G57880	MPS1	protein_coding	23443591	23444200	4.42136	2.14449	4.30993e-72	2.31761e-69
4	242461	246804	-	AT4G00570	NAD-ME2	protein_coding	246535	247604	4.34779	2.12028	4.93628e-72	2.64752e-69
1	10109500	10111738	-	AT1G28960	ATNUDT15	protein_coding	10111481	10112147	4.39916	2.13723	5.12755e-72	2.74821e-69
3	2425884	2433113	+	AT3G07610	IBM1	protein_coding	2425111	2426212	4.09466	2.03374	5.34774e-72	2.86398e-69
1	25151211	25156389	-	AT1G67230	CRWN1	protein_coding	25156100	25157238	4.0511	2.01831	5.61759e-72	3.00608e-69
3	5226161	5227935	-	AT3G15480		protein_coding	5227627	5228542	3.43563	1.78057	5.99004e-72	3.20147e-69
1	19699159	19699526	-	AT1G07843		lncRNA	19699157	19699662	3.47808	1.79829	6.00606e-72	3.20981e-69
5	957611	961047	+	AT5G03680	PTL	protein_coding	957121	957866	3.84249	1.94204	6.3844e-72	3.40832e-69
1	28187447	28189765	-	AT1G75090		protein_coding	28189551	28190327	3.73598	1.90149	7.88497e-72	4.1944e-69
5	23582495	23585148	+	AT5G58340		protein_coding	23582100	23582691	4.08407	2.03001	8.66862e-72	4.6049e-69
5	23579722	23582395	-	AT5G58330		protein_coding	23582100	23582691	4.08407	2.03001	8.66862e-72	4.6049e-69
1	25496928	25500584	+	AT1G68020	TPS6	protein_coding	25496006	25497423	4.17196	2.06073	8.9809e-72	4.76793e-69
3	6174239	6178534	+	AT3G18040	MPK9	protein_coding	6173653	6174386	3.64931	1.86762	9.05274e-72	4.80529e-69
3	8283003	8285081	-	AT3G23210	BHLH34	protein_coding	8284960	8285505	3.5801	1.84	9.22635e-72	4.89644e-69
3	1585272	1589292	+	AT3G05480	ATRAD9	protein_coding	1584470	1585547	3.72169	1.89596	9.48965e-72	5.03338e-69
1	28215836	28218801	-	AT1G75180		protein_coding	28218236	28219163	3.72058	1.89553	1.00821e-71	5.34109e-69
2	14435854	14435949	-	AT2G34186		protein_coding	14435814	14436334	3.94459	1.97988	1.02094e-71	5.40779e-69
2	16735563	16735801	+	AT2G09110		lncRNA	16734780	16735439	4.29596	2.10298	1.04064e-71	5.5096e-69
2	16734294	16734953	-	AT2G40080	ELF4	protein_coding	16734780	16735439	4.29596	2.10298	1.04064e-71	5.5096e-69
5	6261311	6263721	+	AT5G18770		protein_coding	6260744	6261572	4.43096	2.14762	1.23322e-71	6.50639e-69
5	6258263	6261016	-	AT5G18760		protein_coding	6260744	6261572	4.43096	2.14762	1.23322e-71	6.50639e-69
4	16002466	16014981	-	AT4G33200	XI-I	protein_coding	16014694	16015570	4.43096	2.14762	1.23322e-71	6.50639e-69
3	8729354	8734624	-	AT3G24170	ATGR1	protein_coding	8734357	8735025	4.43096	2.14762	1.23322e-71	6.50639e-69
3	9632608	9634822	-	AT3G26290	CYP71B26	protein_coding	9634485	9635478	4.43096	2.14762	1.23322e-71	6.50639e-69
3	22306488	22311244	-	AT3G60350	ARABIDILLO-2	protein_coding	22311113	22312060	4.43096	2.14762	1.23322e-71	6.50639e-69
1	19242294	19242437	+	AT1G51823		protein_coding	19241748	19242710	4.43096	2.14762	1.23322e-71	6.50639e-69
1	19237219	19241965	-	AT1G51820		protein_coding	19241748	19242710	4.43096	2.14762	1.23322e-71	6.50639e-69
1	2929217	2931850	-	AT1G09080	MED37B	protein_coding	2931766	2932693	3.69376	1.88509	1.35772e-71	7.11017e-69
4	8084162	8086788	+	AT4G13990	GT14	protein_coding	8083519	8084304	4.22354	2.07845	1.42475e-71	7.45315e-69
3	10192294	10193500	+	AT3G27520		protein_coding	10191264	10192689	4.09863	2.03514	1.65901e-71	8.65307e-69
3	6427403	6429692	+	AT3G18680		protein_coding	6426659	6427525	4.1276	2.0453	1.68916e-71	8.80745e-69
5	24115354	24116220	-	AT5G59870	HTA6	protein_coding	24116121	24116611	3.82034	1.9337	1.98738e-71	1.0334e-68
4	345911	347293	-	AT4G00810	RPP1B	protein_coding	347184	348039	4.19832	2.06981	2.1422e-71	1.11258e-68
2	19617986	19622301	-	AT2G47940	DEGP2	protein_coding	19622036	19623104	4.05014	2.01797	2.14427e-71	1.11365e-68
1	5922332	5926400	+	AT1G17290	ALAAT1	protein_coding	5921971	5923032	3.6295	1.85977	2.76166e-71	1.4281e-68
1	29788466	29794251	+	AT1G79190		protein_coding	29788128	29788778	4.14629	2.05182	2.78003e-71	1.43751e-68
1	18215800	18218339	+	AT1G49240	ACT8	protein_coding	18215518	18216051	3.70167	1.88818	2.81216e-71	1.45392e-68
4	18469255	18472048	-	AT4G39800	IPS1	protein_coding	18471944	18472961	3.57552	1.83815	3.6594e-71	1.88404e-68
4	11997281	12001631	+	AT4G22860		protein_coding	11996183	11997548	4.1227	2.04359	4.06977e-71	2.09103e-68
5	5939994	5944481	-	AT5G17930		protein_coding	5944193	5944757	4.38224	2.13167	4.1639e-71	2.13855e-68
5	5944553	5944959	-	AT5G17950		protein_coding	5944193	5944757	4.38224	2.13167	4.1639e-71	2.13855e-68
1	21746354	21766048	+	AT1G58602		protein_coding	21745525	21746724	3.75988	1.91069	4.21415e-71	2.16396e-68
3	20336687	20338598	-	AT3G54880		protein_coding	20338329	20339155	4.19678	2.06928	4.4948e-71	2.30542e-68
5	23500061	23501416	-	AT5G58070	TIL	protein_coding	23500701	23501741	4.41073	2.14102	5.58432e-71	2.85246e-68
4	17097405	17098906	+	AT4G36130	RPL8C	protein_coding	17096636	17097605	4.41073	2.14102	5.58432e-71	2.85246e-68
4	17093074	17097301	-	AT4G36120	FPP5	protein_coding	17096636	17097605	4.41073	2.14102	5.58432e-71	2.85246e-68
3	23450536	23452794	+	AT3G63510		protein_coding	23450066	23450672	4.41073	2.14102	5.58432e-71	2.85246e-68
3	23446230	23450284	-	AT3G63500	OBE4	protein_coding	23450066	23450672	4.41073	2.14102	5.58432e-71	2.85246e-68
1	3631	5899	+	AT1G01010	NAC001	protein_coding	2864	3851	4.41073	2.14102	5.58432e-71	2.85246e-68
1	29056427	29062978	+	AT1G77320	MEI1	protein_coding	29056246	29056834	4.41073	2.14102	5.58432e-71	2.85246e-68
3	543346	545602	-	AT3G02570	PMI1	protein_coding	545536	547039	3.65754	1.87087	5.61707e-71	2.85305e-68
2	11481326	11488270	+	AT2G26910	ABCG32	protein_coding	11479947	11481629	3.97356	1.99043	5.94224e-71	3.0153e-68
1	1081024	1084431	-	AT1G04150		protein_coding	1084388	1086444	3.83398	1.93884	6.09088e-71	3.08901e-68
1	1807960	1815568	-	AT1G05960		protein_coding	1815255	1815939	3.95904	1.98515	6.30275e-71	3.19433e-68
5	1785845	1788600	+	AT5G05940	ROPGEF5	protein_coding	1784453	1786097	3.88031	1.95617	6.89446e-71	3.48835e-68
1	20101299	20103690	+	AT1G53840	PME1	protein_coding	20100708	20101506	3.43671	1.78103	7.80369e-71	3.94003e-68
1	10887607	10890407	+	AT1G30690	PATL4	protein_coding	10886314	10887895	4.05917	2.02118	9.91996e-71	4.98907e-68
2	17611185	17613660	-	AT2G42280		protein_coding	17613315	17614052	3.72135	1.89583	1.0018e-70	5.03744e-68
5	20442613	20446050	+	AT5G50210	QS	protein_coding	20441806	20442774	3.92122	1.9713	1.10815e-70	5.5616e-68
1	21413981	21418115	-	AT1G57820	ORTH2	protein_coding	21417748	21418476	4.27221	2.09498	1.10979e-70	5.56968e-68
4	8103521	8105637	-	AT4G14050	PCMP-H13	protein_coding	8105473	8105941	4.28693	2.09994	1.20393e-70	6.03226e-68
4	5196787	5198238	+	AT4G08250	SCL26	protein_coding	5196318	5196774	4.38814	2.13361	1.35919e-70	6.7972e-68
5	815610	816670	-	AT5G03350	LLP	protein_coding	816672	817143	3.90214	1.96427	1.50418e-70	7.51017e-68
1	5421188	5421431	+	AT1G05197		lncRNA	5420769	5421824	3.39842	1.76486	1.79213e-70	8.9199e-68
1	6244298	6247830	-	AT1G18150	MPK8	protein_coding	6247535	6248824	4.1476	2.05228	1.93264e-70	9.60594e-68
5	10862016	10864946	-	AT5G28840	GME	protein_coding	10864701	10865664	4.24203	2.08475	1.96327e-70	9.75574e-68
5	5497524	5500985	+	AT5G16730		protein_coding	5496955	5497828	3.93293	1.9756	2.19761e-70	1.08961e-67
5	20063331	20068793	+	AT5G49470		protein_coding	20062442	20063533	4.39049	2.13438	2.51721e-70	1.2448e-67
5	242450	244111	-	AT5G01650		protein_coding	244045	244552	4.39049	2.13438	2.51721e-70	1.2448e-67
2	9162516	9168556	+	AT2G21410	VHA-A2	protein_coding	9162039	9162625	4.39049	2.13438	2.51721e-70	1.2448e-67
3	3717894	3721251	+	AT3G11760		protein_coding	3717199	3718390	3.95323	1.98303	2.92894e-70	1.43658e-67
1	27484240	27488204	+	AT1G73080	PEPR1	protein_coding	27483615	27484610	4.29888	2.10396	2.94625e-70	1.44497e-67
3	15952008	15953346	-	AT3G44260	CAF1-9	protein_coding	15951331	15953992	3.79095	1.92256	2.98421e-70	1.46315e-67
2	18962743	18964689	+	AT2G46160	ATL67	protein_coding	18962632	18963121	3.35737	1.74733	3.14449e-70	1.54078e-67
5	419091	419773	+	AT5G02120	OHP1	protein_coding	418582	419210	4.3834	2.13205	3.32667e-70	1.62858e-67
4	7769716	7773827	-	AT4G13350	NIG	protein_coding	7773437	7774548	4.16541	2.05846	3.39367e-70	1.66089e-67
1	18542061	18544034	+	AT1G50040		protein_coding	18541684	18542245	3.79938	1.92576	3.53167e-70	1.72703e-67
5	17798262	17800926	+	AT5G44190	GLK2	protein_coding	17797665	17798495	3.49952	1.80716	3.54544e-70	1.73364e-67
5	7249014	7250770	-	AT5G21940		protein_coding	7248888	7252288	3.0629	1.6149	4.00175e-70	1.95223e-67
1	5727622	5729115	+	AT1G16740		protein_coding	5727061	5727785	4.28982	2.10092	4.26098e-70	2.0762e-67
1	5726368	5727406	-	AT1G16730	UP6	protein_coding	5727061	5727785	4.28982	2.10092	4.26098e-70	2.0762e-67
5	14751344	14753088	-	AT5G37260	RVE2	protein_coding	14753013	14753797	3.70172	1.8882	5.11611e-70	2.48479e-67
3	3729305	3731251	-	AT3G11820	SYP121	protein_coding	3730715	3731510	4.13778	2.04886	5.75678e-70	2.79062e-67
2	6653663	6655501	+	AT2G15310	ATARFB1A	protein_coding	6652907	6653646	4.26424	2.09229	6.0986e-70	2.95325e-67
5	15423980	15426576	+	AT5G38530	TSBtype2	protein_coding	15423390	15424244	4.19725	2.06944	6.54455e-70	3.16468e-67
1	8346827	8350068	-	AT1G23540	PERK12	protein_coding	8349856	8350904	4.19725	2.06944	6.54455e-70	3.16468e-67
5	20800473	20801437	-	AT5G51190	ERF105	protein_coding	20801304	20802183	4.26246	2.09169	6.561e-70	3.17249e-67
4	15707425	15713662	+	AT4G32551	LUG	protein_coding	15706789	15707727	4.1187	2.04219	6.82056e-70	3.29557e-67
4	12342376	12346051	-	AT4G23700	CHX17	protein_coding	12344872	12346589	3.56322	1.83318	6.82307e-70	3.29663e-67
5	3550300	3552255	+	AT5G11160	APT5	protein_coding	3550129	3550819	4.04467	2.01602	6.99488e-70	3.378e-67
4	12761233	12763900	-	AT4G24760		protein_coding	12763676	12764990	4.13294	2.04717	7.10444e-70	3.4302e-67
3	21948501	21949796	-	AT3G59400	GUN4	protein_coding	21949684	21950574	4.36227	2.12508	7.64276e-70	3.68579e-67
5	19135952	19138025	+	AT5G47120	BI-1	protein_coding	19135416	19136185	3.73804	1.90228	7.77696e-70	3.74921e-67
5	19133986	19135414	-	AT5G47110	LIL3.2	protein_coding	19135416	19136185	3.73804	1.90228	7.77696e-70	3.74921e-67
3	2285777	2287592	-	AT3G07190		protein_coding	2287461	2288346	4.02579	2.00927	8.6447e-70	4.15987e-67
1	3165370	3167924	-	AT1G09780	PGM1	protein_coding	3167679	3168329	4.30559	2.10621	8.98773e-70	4.32215e-67
4	8520782	8524217	-	AT4G14900	FRL4B	protein_coding	8523540	8524573	3.96763	1.98828	9.86847e-70	4.73849e-67
4	18448865	18451305	-	AT4G39770	TPPH	protein_coding	18451233	18451776	3.42757	1.77719	1.12645e-69	5.39585e-67
4	2229649	2230851	+	AT4G04480		protein_coding	2229156	2229593	4.37026	2.12772	1.12948e-69	5.41016e-67
2	1869853	1873997	+	AT2G05170	VPS11	protein_coding	1869297	1870053	4.37026	2.12772	1.12948e-69	5.41016e-67
2	8415046	8417994	+	AT2G19430	THO6	protein_coding	8414726	8415193	4.37026	2.12772	1.12948e-69	5.41016e-67
2	8725541	8727742	+	AT2G20230	TOM2AH2	protein_coding	8724911	8725858	4.37026	2.12772	1.12948e-69	5.41016e-67
2	8721325	8725127	-	AT2G20210		protein_coding	8724911	8725858	4.37026	2.12772	1.12948e-69	5.41016e-67
1	28020548	28023905	+	AT1G74580		protein_coding	28019953	28020731	4.37026	2.12772	1.12948e-69	5.41016e-67
1	28017584	28020059	-	AT1G74560	NRP1	protein_coding	28019953	28020731	4.37026	2.12772	1.12948e-69	5.41016e-67
1	28020383	28020463	-	AT1G74570		tRNA	28019953	28020731	4.37026	2.12772	1.12948e-69	5.41016e-67
1	22769364	22772426	+	AT1G61670		protein_coding	22768297	22769382	3.65351	1.86928	1.2207e-69	5.80778e-67
3	385237	387051	-	AT3G02140	AFP4	protein_coding	386445	387620	3.08358	1.62461	1.22205e-69	5.81407e-67
2	17470865	17472984	-	AT2G41870	REM4.2	protein_coding	17472622	17473562	3.64224	1.86483	1.27603e-69	6.06736e-67
5	14284832	14288409	-	AT5G36260		protein_coding	14288156	14288739	4.34892	2.12066	1.29399e-69	6.15092e-67
1	19871116	19873727	+	AT1G53290	B3GALT14	protein_coding	19870596	19871522	3.62017	1.85606	1.38315e-69	6.56795e-67
3	10911132	10913190	+	AT3G28910	MYB30	protein_coding	10909949	10911290	3.18261	1.67021	1.40848e-69	6.6859e-67
4	12977192	12979721	+	AT4G25390		protein_coding	12976481	12977443	3.77022	1.91465	1.56596e-69	7.42045e-67
4	12975848	12976638	-	AT4G25380	SAP10	protein_coding	12976481	12977443	3.77022	1.91465	1.56596e-69	7.42045e-67
5	23340746	23343489	-	AT5G57630	CIPK21	protein_coding	23343136	23344389	3.71295	1.89257	1.61544e-69	7.64997e-67
2	15082855	15084559	-	AT2G35930	PUB23	protein_coding	15084361	15085159	3.06655	1.61662	1.81226e-69	8.56229e-67
1	1294627	1299023	-	AT1G04650		protein_coding	1298702	1299809	3.99556	1.9984	1.81652e-69	8.58203e-67
1	29085575	29086925	+	AT1G77400		protein_coding	29085139	29085961	4.1089	2.03875	2.02386e-69	9.54355e-67
2	10617116	10620034	+	AT2G24960		protein_coding	10616600	10617285	4.01777	2.00639	2.36685e-69	1.11263e-66
2	18031268	18035182	-	AT2G43420	3BETAHSD/D3	protein_coding	18034815	18035422	4.05993	2.02145	2.46394e-69	1.15755e-66
2	15744670	15750135	-	AT2G37520		protein_coding	15749880	15750888	3.73741	1.90204	2.60501e-69	1.22245e-66
5	18401908	18403947	-	AT5G45410		protein_coding	18403572	18404223	3.7038	1.88901	2.61728e-69	1.22806e-66
1	7466694	7467359	+	AT1G21323		protein_coding	7466051	7466699	3.9251	1.97273	3.88267e-69	1.80917e-66
1	7462327	7466164	-	AT1G21320	NSRB	protein_coding	7466051	7466699	3.9251	1.97273	3.88267e-69	1.80917e-66
2	15228714	15230663	+	AT2G36320	SAP4	protein_coding	15228486	15229195	3.4501	1.78664	3.99936e-69	1.86264e-66
1	17957942	17960916	-	AT1G48580		protein_coding	17960846	17961323	4.33456	2.11589	4.59589e-69	2.13535e-66
3	4667308	4669194	+	AT3G14080	LSM1B	protein_coding	4666791	4667539	3.89433	1.96138	4.84328e-69	2.24823e-66
3	4663569	4667079	-	AT3G14075		protein_coding	4666791	4667539	3.89433	1.96138	4.84328e-69	2.24823e-66
5	18412059	18413617	-	AT5G45440		protein_coding	18413448	18413917	4.35003	2.12103	5.04475e-69	2.33991e-66
4	14990286	14993085	+	AT4G30780		protein_coding	14989981	14990575	4.35003	2.12103	5.04475e-69	2.33991e-66
4	2385038	2388105	-	AT4G04700	CPK27	protein_coding	2387961	2389330	4.35003	2.12103	5.04475e-69	2.33991e-66
3	20849762	20852104	+	AT3G56200	AVT6C	protein_coding	20849220	20850285	4.35003	2.12103	5.04475e-69	2.33991e-66
1	7292389	7294746	-	AT1G20930	CDKB2-2	protein_coding	7294521	7295141	4.35003	2.12103	5.04475e-69	2.33991e-66
1	27943243	27947886	-	AT1G74330		protein_coding	27947126	27948050	4.02853	2.01025	5.2626e-69	2.42678e-66
2	8313671	8318596	-	AT2G19170	SBT2.5	protein_coding	8318563	8319233	4.13246	2.047	5.30017e-69	2.44388e-66
4	481569	484524	-	AT4G01120	GBF2	protein_coding	484268	485662	3.5465	1.8264	5.33998e-69	2.4619e-66
2	7898012	7899242	-	AT2G18160	BZIP2	protein_coding	7899080	7899615	3.07395	1.62009	6.22874e-69	2.86325e-66
3	1684946	1687664	+	AT3G05710	SYP43	protein_coding	1684401	1685213	4.15865	2.05612	6.56266e-69	3.0137e-66
3	1681817	1684597	-	AT3G05700	DI19-3	protein_coding	1684401	1685213	4.15865	2.05612	6.56266e-69	3.0137e-66
1	20363393	20366123	+	AT1G54520		protein_coding	20362479	20363703	4.20637	2.07258	6.65932e-69	3.05738e-66
2	15415077	15416845	-	AT2G36770	UGT73C4	protein_coding	15416623	15417639	4.25476	2.08908	7.03461e-69	3.22656e-66
5	7856039	7858319	+	AT5G23340		protein_coding	7855717	7856274	4.34108	2.11805	7.16226e-69	3.28435e-66
4	13718007	13723461	+	AT4G27430	CIP7	protein_coding	13717191	13718785	4.10838	2.03857	7.7277e-69	3.53802e-66
2	1007542	1007945	+	AT2G03320		protein_coding	1007047	1007548	4.23305	2.0817	8.6149e-69	3.93577e-66
2	1006256	1007186	-	AT2G03310		protein_coding	1007047	1007548	4.23305	2.0817	8.6149e-69	3.93577e-66
4	7617428	7619657	+	AT4G13050	FATA2	protein_coding	7617160	7617739	4.07571	2.02705	8.6453e-69	3.9493e-66
5	24264488	24268029	+	AT5G60300	LECRK19	protein_coding	24264096	24264817	4.30008	2.10436	8.98173e-69	4.10034e-66
1	9938600	9939013	+	AT1G06147		lncRNA	9938709	9939266	3.58571	1.84226	9.35061e-69	4.26619e-66
2	977654	977901	+	AT2G04505		lncRNA	977322	978185	3.61377	1.8535	1.06763e-68	4.85959e-66
2	972756	977531	-	AT2G03240	PHO1-H5	protein_coding	977322	978185	3.61377	1.8535	1.06763e-68	4.85959e-66
1	10190137	10195213	-	AT1G29170	SCAR3	protein_coding	10194992	10195746	4.02643	2.0095	1.10015e-68	5.00518e-66
5	23359349	23359818	+	AT5G08755		lncRNA	23359256	23360146	3.09989	1.63222	1.36113e-68	6.16822e-66
5	23359260	23359672	-	AT5G08745		lncRNA	23359256	23360146	3.09989	1.63222	1.36113e-68	6.16822e-66
2	9863855	9866562	-	AT2G23170	GH3.3	protein_coding	9866567	9867149	3.61837	1.85534	1.45925e-68	6.60602e-66
5	4746264	4747934	+	AT5G14710		protein_coding	4745581	4746348	3.43718	1.78123	1.47639e-68	6.68236e-66
2	528179	529186	+	AT2G02100	PDF2.2	protein_coding	527290	528610	4.20306	2.07144	1.50155e-68	6.79438e-66
2	17269158	17270542	+	AT2G41430	ERD15	protein_coding	17268868	17269828	3.38256	1.75812	1.81067e-68	8.16413e-66
1	18378634	18379901	-	AT1G49660	CXE5	protein_coding	18379734	18380205	4.24616	2.08616	1.97692e-68	8.89979e-66
2	151057	151971	-	AT2G01300		protein_coding	151061	152090	4.11433	2.04066	2.23373e-68	1.00323e-65
4	16054583	16056611	+	AT4G08785		lncRNA	16053850	16054685	4.3298	2.1143	2.2428e-68	1.00712e-65
4	12154091	12156881	-	AT4G23220	CRK14	protein_coding	12156779	12157640	4.3298	2.1143	2.2428e-68	1.00712e-65
3	2105399	2113698	-	AT3G06670		protein_coding	2113185	2114068	4.3298	2.1143	2.2428e-68	1.00712e-65
1	4953017	4953522	+	AT1G05093		lncRNA	4952775	4954348	4.3298	2.1143	2.2428e-68	1.00712e-65
1	18987702	18989267	+	AT1G51210		protein_coding	18986923	18987583	4.3298	2.1143	2.2428e-68	1.00712e-65
1	27389948	27393327	+	AT1G72770	HAB1	protein_coding	27389445	27390239	3.66316	1.87309	2.24962e-68	1.00712e-65
1	27959527	27961487	+	AT1G74380	XXT5	protein_coding	27959166	27959902	4.3298	2.1143	2.2428e-68	1.00712e-65
1	4948638	4953284	-	AT1G14460		protein_coding	4952775	4954348	4.3298	2.1143	2.2428e-68	1.00712e-65
1	22334540	22336994	-	AT1G60630		protein_coding	22336729	22337400	4.3298	2.1143	2.2428e-68	1.00712e-65
1	27958086	27959400	-	AT1G74370		protein_coding	27959166	27959902	4.3298	2.1143	2.2428e-68	1.00712e-65
3	17716864	17720169	-	AT3G48000	ALDH2B4	protein_coding	17719864	17721306	3.86221	1.94943	2.2623e-68	1.01058e-65
1	27982453	27984280	+	AT1G74450		protein_coding	27981502	27982749	3.29613	1.72077	2.74309e-68	1.22112e-65
1	6219399	6219615	+	AT1G05373		lncRNA	6219164	6220272	3.56616	1.83437	2.77786e-68	1.2364e-65
1	6219474	6219730	-	AT1G05377		lncRNA	6219164	6220272	3.56616	1.83437	2.77786e-68	1.2364e-65
5	24063950	24066215	+	AT5G59732		lncRNA	24063558	24064534	3.32688	1.73417	2.81035e-68	1.25063e-65
1	11423906	11426818	+	AT1G31840		protein_coding	11423696	11424371	3.86905	1.95198	3.00663e-68	1.33629e-65
1	11422636	11423684	-	AT1G31835		protein_coding	11423696	11424371	3.86905	1.95198	3.00663e-68	1.33629e-65
5	25686193	25692339	+	AT5G64220	CAMTA2	protein_coding	25685668	25686497	4.10298	2.03667	3.63454e-68	1.60987e-65
5	25683770	25685731	-	AT5G64210	AOX2	protein_coding	25685668	25686497	4.10298	2.03667	3.63454e-68	1.60987e-65
3	8044410	8048263	+	AT3G22760	TCX3	protein_coding	8044161	8044755	3.68638	1.8822	3.71638e-68	1.64539e-65
5	2988314	2991156	+	AT5G09640	SCPL19	protein_coding	2987642	2988256	3.98239	1.99363	4.21968e-68	1.86363e-65
5	2985766	2987699	-	AT5G09630		protein_coding	2987642	2988256	3.98239	1.99363	4.21968e-68	1.86363e-65
4	14545915	14546278	+	AT4G08205		lncRNA	14545491	14546193	3.54878	1.82732	4.23331e-68	1.86948e-65
4	7531141	7533587	+	AT4G12830		protein_coding	7530550	7531461	4.3133	2.10879	4.27858e-68	1.88921e-65
2	9844134	9845385	+	AT2G23130	AGP17	protein_coding	9843433	9844520	3.19477	1.67571	4.31459e-68	1.90498e-65
2	18617862	18620451	-	AT2G45160	SCL27	protein_coding	18619977	18620547	3.10617	1.63514	5.32795e-68	2.34428e-65
5	25290913	25291912	-	AT5G09125		lncRNA	25291279	25292614	4.20512	2.07215	5.3331e-68	2.34639e-65
4	13749328	13749896	+	AT4G07865		lncRNA	13748812	13750390	3.50623	1.80992	5.34355e-68	2.35072e-65
4	13746176	13749131	-	AT4G27510		protein_coding	13748812	13750390	3.50623	1.80992	5.34355e-68	2.35072e-65
5	5195593	5199697	+	AT5G15920	SMC5	protein_coding	5195322	5195904	4.30762	2.10689	5.34577e-68	2.35169e-65
2	18922533	18932055	+	AT2G46020	BRM	protein_coding	18922135	18923091	4.01915	2.00689	5.50225e-68	2.4193e-65
4	16186791	16189123	+	AT4G33740		protein_coding	16186146	16187101	4.30384	2.10562	6.19998e-68	2.72082e-65
2	14152706	14154578	-	AT2G33400		protein_coding	14154327	14155005	3.95984	1.98544	6.24885e-68	2.74202e-65
1	3809795	3813809	+	AT1G11330		protein_coding	3809498	3810426	3.55913	1.83152	7.14644e-68	3.12831e-65
2	17891503	17894635	+	AT2G43020	PAO2	protein_coding	17890798	17891602	3.6946	1.88542	7.70478e-68	3.36822e-65
3	7577712	7579789	-	AT3G21510	AHP1	protein_coding	7579530	7580272	4.21233	2.07462	7.81466e-68	3.41523e-65
2	15043973	15048611	+	AT2G35800		protein_coding	15043298	15044187	4.22856	2.08017	7.97389e-68	3.48377e-65
2	17800312	17802816	+	AT2G42780		protein_coding	17799930	17800562	3.78605	1.92069	8.28877e-68	3.61843e-65
2	17798266	17800072	-	AT2G42770		protein_coding	17799930	17800562	3.78605	1.92069	8.28877e-68	3.61843e-65
1	6319450	6324378	-	AT1G18370	KIN7A	protein_coding	6324198	6325817	3.87349	1.95363	8.30501e-68	3.62518e-65
3	17523367	17525540	+	AT3G47550		protein_coding	17522878	17523653	3.53671	1.82241	8.34545e-68	3.64242e-65
2	17450109	17457130	-	AT2G41830		protein_coding	17456859	17458005	4.22499	2.07895	9.21446e-68	4.01412e-65
2	17294978	17296565	-	AT2G41475	ATS3A	protein_coding	17295976	17296833	4.09621	2.03429	9.37281e-68	4.08169e-65
5	7957249	7960446	-	AT5G23610		protein_coding	7959982	7960642	4.30956	2.10754	9.92476e-68	4.31758e-65
1	4348498	4350993	+	AT1G12760		protein_coding	4347983	4348738	4.30956	2.10754	9.92476e-68	4.31758e-65
1	2011885	2013545	-	AT1G06570	HPD	protein_coding	2013321	2014017	4.30956	2.10754	9.92476e-68	4.31758e-65
1	4344943	4348390	-	AT1G12750	RBL6	protein_coding	4347983	4348738	4.30956	2.10754	9.92476e-68	4.31758e-65
3	3405800	3407921	+	AT3G10880		protein_coding	3405424	3406035	4.017	2.00612	1.15001e-67	4.96569e-65
3	5671018	5675438	+	AT3G16650	PRL2	protein_coding	5670601	5671300	4.15166	2.05369	1.26876e-67	5.46915e-65
3	5669317	5670842	-	AT3G16640	TCTP1	protein_coding	5670601	5671300	4.15166	2.05369	1.26876e-67	5.46915e-65
2	14066125	14067576	+	AT2G33180		protein_coding	14064664	14066222	3.37508	1.75492	1.3466e-67	5.79856e-65
5	26753469	26757402	-	AT5G67030	ZEP	protein_coding	26757114	26757719	3.79336	1.92348	1.91183e-67	8.18107e-65
5	834859	836751	+	AT5G03390		protein_coding	834290	834969	3.3284	1.73483	1.9196e-67	8.2141e-65
5	832035	834549	-	AT5G03380	HIPP06	protein_coding	834290	834969	3.3284	1.73483	1.9196e-67	8.2141e-65
4	16675377	16678206	+	AT4G35030		protein_coding	16675207	16675846	3.64408	1.86555	1.93807e-67	8.29201e-65
4	16675528	16675749	-	AT4G35025		protein_coding	16675207	16675846	3.64408	1.86555	1.93807e-67	8.29201e-65
3	18893739	18895587	-	AT3G50830	COR413PM2	protein_coding	18895361	18896095	3.62231	1.85691	1.98445e-67	8.48731e-65
5	17330945	17331646	-	AT5G43170	AZF3	protein_coding	17331566	17332164	4.06296	2.02253	2.03803e-67	8.71264e-65
3	5802493	5804282	-	AT3G17020		protein_coding	5804070	5804718	4.10866	2.03867	2.054e-67	8.78031e-65
5	817835	820008	+	AT5G03355		protein_coding	817342	817975	3.81631	1.93218	2.07687e-67	8.87708e-65
4	9871761	9873398	+	AT4G17760		protein_coding	9871476	9872057	3.65351	1.86928	2.08492e-67	8.91066e-65
4	9869818	9871646	-	AT4G17750	HSFA1A	protein_coding	9871476	9872057	3.65351	1.86928	2.08492e-67	8.91066e-65
5	16757951	16758718	+	AT5G41860		protein_coding	16757591	16758188	4.23815	2.08343	2.11719e-67	9.04628e-65
5	16756698	16758220	-	AT5G41850		protein_coding	16757591	16758188	4.23815	2.08343	2.11719e-67	9.04628e-65
3	2484454	2487126	+	AT3G07780	OBE1	protein_coding	2484082	2484778	4.03112	2.01118	2.2327e-67	9.53147e-65
3	7946408	7949177	+	AT3G22420	WNK2	protein_coding	7945754	7946505	4.09101	2.03246	2.25429e-67	9.62144e-65
2	13306431	13307572	-	AT2G31230	ERF15	protein_coding	13307379	13308063	3.38186	1.75782	2.49241e-67	1.06209e-64
4	9049328	9051370	+	AT4G15970		protein_coding	9048641	9049060	3.88925	1.95949	2.50657e-67	1.06807e-64
3	2083394	2087793	+	AT3G66652	FIPS3	protein_coding	2083062	2084020	4.26643	2.09303	2.70483e-67	1.15104e-64
3	2079033	2083472	-	AT3G06650	ACLB-1	protein_coding	2083062	2084020	4.26643	2.09303	2.70483e-67	1.15104e-64
2	9926378	9926518	+	AT2G23321		protein_coding	9926110	9927386	3.26811	1.70846	2.7817e-67	1.18307e-64
3	6563928	6564424	-	AT3G19030		protein_coding	6563290	6566018	3.48677	1.80189	2.80008e-67	1.1908e-64
4	7239200	7241675	+	AT4G12080	AHL1	protein_coding	7238575	7239307	3.56258	1.83292	3.09778e-67	1.31498e-64
1	20252718	20254708	+	AT1G54240		protein_coding	20252330	20253055	3.92111	1.97126	3.68112e-67	1.55744e-64
1	10289998	10294630	-	AT1G29400	ML5	protein_coding	10294298	10296590	3.52871	1.81914	3.90346e-67	1.64987e-64
1	24677121	24678580	+	AT1G66230	MYB20	protein_coding	24676833	24677305	3.6183	1.85531	4.32355e-67	1.82427e-64
5	5568388	5571859	+	AT5G16930		protein_coding	5568005	5568537	4.28933	2.10075	4.3715e-67	1.84408e-64
5	25493707	25497764	-	AT5G63700		protein_coding	25497561	25498291	4.28933	2.10075	4.3715e-67	1.84408e-64
2	14990540	14990685	+	AT2G08745		ncRNA	14990678	14991648	4.28933	2.10075	4.3715e-67	1.84408e-64
2	19641351	19643899	+	AT2G48010	RKF3	protein_coding	19640796	19641698	4.28933	2.10075	4.3715e-67	1.84408e-64
2	7651015	7653219	-	AT2G17590		protein_coding	7653274	7654082	4.28933	2.10075	4.3715e-67	1.84408e-64
2	14990325	14990935	-	AT2G35658		protein_coding	14990678	14991648	4.28933	2.10075	4.3715e-67	1.84408e-64
2	19638812	19641022	-	AT2G48000		protein_coding	19640796	19641698	4.28933	2.10075	4.3715e-67	1.84408e-64
1	6305814	6308243	-	AT1G18330	RVE7	protein_coding	6307713	6309003	4.28933	2.10075	4.3715e-67	1.84408e-64
3	3271217	3274176	+	AT3G10500	NAC053	protein_coding	3270949	3271637	4.14978	2.05303	5.19852e-67	2.17606e-64
4	8480634	8484976	-	AT4G14770	TCX2	protein_coding	8484742	8485386	3.27273	1.71049	5.51747e-67	2.30707e-64
1	22628264	22630020	+	AT1G61340		protein_coding	22627628	22628376	3.21236	1.68363	5.97943e-67	2.49678e-64
5	18398832	18402284	+	AT5G45400	RPA1C	protein_coding	18398040	18399046	4.08254	2.02947	6.22243e-67	2.59645e-64
1	6697874	6698858	+	AT1G19380		protein_coding	6697498	6699163	3.78053	1.91859	6.51568e-67	2.71694e-64
1	4877506	4879307	+	AT1G14280	PKS2	protein_coding	4877114	4877728	3.43495	1.78029	6.74512e-67	2.81067e-64
1	4874875	4877256	-	AT1G14270		protein_coding	4877114	4877728	3.43495	1.78029	6.74512e-67	2.81067e-64
5	2271907	2272237	-	AT5G01375		lncRNA	2272319	2272934	3.81625	1.93216	6.95713e-67	2.89781e-64
5	15641442	15643216	+	AT5G39080		protein_coding	15640861	15641809	4.12623	2.04482	7.1141e-67	2.96224e-64
1	2025356	2025428	+	AT1G06610		tRNA	2024493	2025762	4.04822	2.01729	7.36716e-67	3.06606e-64
1	2025544	2027413	+	AT1G06620		protein_coding	2024493	2025762	4.04822	2.01729	7.36716e-67	3.06606e-64
1	2016306	2024749	-	AT1G06590	APC5	protein_coding	2024493	2025762	4.04822	2.01729	7.36716e-67	3.06606e-64
5	17734706	17737859	+	AT5G44070	PCS1	protein_coding	17734083	17734892	3.60631	1.85052	8.19823e-67	3.40526e-64
2	10444479	10446434	-	AT2G24580		protein_coding	10446160	10446660	3.61646	1.85458	8.38147e-67	3.48057e-64
2	2924360	2930751	+	AT2G07050	CAS1	protein_coding	2923690	2924675	4.1048	2.03731	9.01405e-67	3.73801e-64
3	3387078	3391003	+	AT3G10820	MED26A	protein_coding	3386195	3387376	4.13618	2.0483	9.12851e-67	3.7846e-64
3	3384807	3386533	-	AT3G10815		protein_coding	3386195	3387376	4.13618	2.0483	9.12851e-67	3.7846e-64
5	9490556	9493964	+	AT5G26990	DI19-6	protein_coding	9490698	9491314	3.88704	1.95867	9.54421e-67	3.95303e-64
5	9488133	9491092	-	AT5G26980	SYP41	protein_coding	9490698	9491314	3.88704	1.95867	9.54421e-67	3.95303e-64
3	1347559	1350122	+	AT3G04890		protein_coding	1347302	1347878	4.0696	2.02489	1.0792e-66	4.46108e-64
3	1346273	1347377	-	AT3G04880	DRT102	protein_coding	1347302	1347878	4.0696	2.02489	1.0792e-66	4.46108e-64
1	10029083	10031990	+	AT1G28520	VOZ1	protein_coding	10028721	10029338	4.21313	2.07489	1.13776e-66	4.69808e-64
3	5520880	5525150	-	AT3G16290	FTSHI2	protein_coding	5525060	5525546	4.06799	2.02432	1.1559e-66	4.772e-64
5	26573964	26574959	+	AT5G66590		protein_coding	26573275	26574269	3.39801	1.76469	1.25118e-66	5.15692e-64
2	19404802	19407098	-	AT2G47260	WRKY23	protein_coding	19406517	19407270	3.47872	1.79856	1.2982e-66	5.34687e-64
5	23719695	23723175	-	AT5G58720	PIPC	protein_coding	23722979	23723676	3.82809	1.93662	1.32215e-66	5.44365e-64
1	21540584	21548119	+	AT1G58190	AtRLP9	protein_coding	21539748	21540663	3.63872	1.86343	1.41537e-66	5.82009e-64
1	21537577	21540038	-	AT1G58180	BCA6	protein_coding	21539748	21540663	3.63872	1.86343	1.41537e-66	5.82009e-64
1	26101407	26105328	-	AT1G69440	AGO7	protein_coding	26105104	26106757	3.86475	1.95038	1.45747e-66	5.99018e-64
1	18507922	18513340	+	AT1G49980	POLK	protein_coding	18507542	18508190	4.04452	2.01597	1.6498e-66	6.76597e-64
2	12744116	12749596	+	AT2G29890	VLN1	protein_coding	12743710	12744341	4.2691	2.09393	1.91642e-66	7.83772e-64
1	4855533	4856762	+	AT1G14205		protein_coding	4854932	4855636	4.2691	2.09393	1.91642e-66	7.83772e-64
1	6662417	6666032	+	AT1G19270	DA1	protein_coding	6661214	6662987	4.2691	2.09393	1.91642e-66	7.83772e-64
1	8083184	8089273	+	AT1G22860	VPS3	protein_coding	8082726	8083463	4.2691	2.09393	1.91642e-66	7.83772e-64
1	19559880	19563113	+	AT1G52500	FPG1	protein_coding	19559530	19560271	4.2691	2.09393	1.91642e-66	7.83772e-64
1	4854224	4855287	-	AT1G14200		protein_coding	4854932	4855636	4.2691	2.09393	1.91642e-66	7.83772e-64
1	8080482	8082882	-	AT1G22850		protein_coding	8082726	8083463	4.2691	2.09393	1.91642e-66	7.83772e-64
1	4880030	4882265	-	AT1G14290	SBH2	protein_coding	4881880	4882473	3.58686	1.84272	2.32097e-66	9.4189e-64
4	5636479	5640952	-	AT4G08850	MIK2	protein_coding	5640365	5640984	3.54311	1.82502	2.71663e-66	1.09951e-63
2	16356041	16359943	-	AT2G39200	MLO12	protein_coding	16359727	16360371	3.3175	1.7301	2.84328e-66	1.14993e-63
3	19349600	19353728	-	AT3G52180	DSP4	protein_coding	19353451	19354126	3.78258	1.91937	3.52964e-66	1.42171e-63
3	19406853	19409457	+	AT3G52340	SPP2	protein_coding	19406372	19407188	3.82015	1.93363	3.53216e-66	1.42269e-63
5	26785106	26786431	-	AT5G67110	ALC	protein_coding	26786342	26787082	4.08467	2.03022	4.04511e-66	1.62532e-63
5	6695174	6701355	-	AT5G19820	emb2734	protein_coding	6701052	6701938	4.23208	2.08137	4.11718e-66	1.65375e-63
1	10379020	10382153	-	AT1G29690	CAD1	protein_coding	10381897	10383110	3.84163	1.94172	4.30447e-66	1.72751e-63
1	12188678	12190461	+	AT1G33610		protein_coding	12188136	12189016	3.59492	1.84596	4.61583e-66	1.85012e-63
5	19005547	19007770	+	AT5G46840		protein_coding	19005317	19005797	3.87921	1.95576	4.70132e-66	1.88382e-63
2	15479281	15481412	-	AT2G36880	METK3	protein_coding	15481108	15481982	3.55261	1.82888	4.85959e-66	1.94608e-63
3	11075651	11077572	-	AT3G29100	VTI13	protein_coding	11077438	11077916	3.86511	1.95051	4.88e-66	1.95407e-63
1	27713233	27713416	-	AT1G73687	MIR159A	miRNA	27713530	27714408	3.62568	1.85825	4.93435e-66	1.97533e-63
1	6971424	6975130	+	AT1G20110	FREE1	protein_coding	6970698	6971648	3.64348	1.86532	6.08723e-66	2.42778e-63
1	6969025	6971036	-	AT1G20100		protein_coding	6970698	6971648	3.64348	1.86532	6.08723e-66	2.42778e-63
4	14753232	14760236	+	AT4G30160	VLN4	protein_coding	14752108	14753808	3.85823	1.94794	6.71723e-66	2.67473e-63
5	758374	760382	+	AT5G03190	CPUORF47	protein_coding	757693	758522	4.04183	2.01501	6.74326e-66	2.68485e-63
1	17686990	17688859	+	AT1G47970		protein_coding	17686832	17687327	4.04024	2.01444	7.21822e-66	2.87098e-63
3	4156054	4158004	+	AT3G12990	RRP45A	protein_coding	4155929	4156395	4.24887	2.08708	8.362e-66	3.31742e-63
2	9892181	9895430	+	AT2G23230		protein_coding	9891720	9892452	4.24887	2.08708	8.362e-66	3.31742e-63
2	13757593	13761152	+	AT2G32410	AXL1	protein_coding	13756720	13757822	4.24887	2.08708	8.362e-66	3.31742e-63
2	13752263	13756893	-	AT2G32400	GLR3.7	protein_coding	13756720	13757822	4.24887	2.08708	8.362e-66	3.31742e-63
1	23716643	23719337	+	AT1G63900	SP1	protein_coding	23715931	23716889	4.24887	2.08708	8.362e-66	3.31742e-63
1	23712216	23716206	-	AT1G63880	RLM1B	protein_coding	23715931	23716889	4.24887	2.08708	8.362e-66	3.31742e-63
1	4467094	4469033	+	AT1G13110	CYP71B7	protein_coding	4466377	4467443	3.76343	1.91205	8.92833e-66	3.52111e-63
4	2578594	2582290	+	AT4G05040		protein_coding	2577529	2578730	4.21192	2.07448	9.11402e-66	3.59294e-63
4	2576677	2577974	-	AT4G05030		protein_coding	2577529	2578730	4.21192	2.07448	9.11402e-66	3.59294e-63
1	23603791	23607275	-	AT1G63660		protein_coding	23606937	23607430	3.84999	1.94485	9.84623e-66	3.87686e-63
5	6449704	6450258	-	AT5G19175		protein_coding	6450432	6450850	3.80952	1.92961	1.06873e-65	4.20223e-63
3	19880504	19883743	+	AT3G53620	PPA4	protein_coding	19879724	19880869	3.59983	1.84793	1.09061e-65	4.28647e-63
1	17451553	17454461	+	AT1G47530	DTX33	protein_coding	17451301	17452305	4.08889	2.03171	1.2556e-65	4.92176e-63
2	14216771	14219252	+	AT2G33570	GALS1	protein_coding	14216466	14217401	3.87106	1.95273	1.26456e-65	4.95644e-63
5	6687030	6689171	+	AT5G19780	TUBA3	protein_coding	6686409	6687242	4.12031	2.04275	1.27976e-65	5.01545e-63
5	4056086	4059580	+	AT5G12850		protein_coding	4055765	4056378	3.77838	1.91777	1.42459e-65	5.5716e-63
5	542318	544955	-	AT5G02470	DPA	protein_coding	544652	545582	3.38319	1.75838	1.42705e-65	5.58123e-63
1	2334333	2334599	+	AT1G04597		lncRNA	2333266	2334668	3.53911	1.82339	1.75259e-65	6.82747e-63
1	2331136	2333767	-	AT1G07570	APK1A	protein_coding	2333266	2334668	3.53911	1.82339	1.75259e-65	6.82747e-63
5	24764256	24765511	-	AT5G61590	ERF107	protein_coding	24765152	24765793	3.12067	1.64186	1.8423e-65	7.16968e-63
5	24878507	24884852	-	AT5G61960	ML1	protein_coding	24884163	24885072	3.45036	1.78675	1.89684e-65	7.37751e-63
5	17585523	17588733	+	AT5G43760	KCS20	protein_coding	17584995	17585846	3.32583	1.73371	2.10659e-65	8.17937e-63
3	3860251	3863250	-	AT3G12120	FAD2	protein_coding	3863107	3864166	3.49535	1.80544	2.19356e-65	8.51079e-63
2	5909100	5914374	+	AT2G14050	MCM9	protein_coding	5908152	5909489	4.2197	2.07714	2.60633e-65	1.00811e-62
1	4378832	4379607	-	AT1G12845		protein_coding	4379328	4379745	3.81609	1.9321	2.61571e-65	1.01165e-62
3	22630331	22635155	+	AT3G61150	HDG1	protein_coding	22630245	22630802	3.37249	1.75381	2.69073e-65	1.04016e-62
1	1973834	1974407	-	AT1G06475		protein_coding	1974367	1975089	4.13366	2.04742	2.79062e-65	1.07808e-62
1	898480	899794	+	AT1G03600	PSB27-1	protein_coding	897354	898762	3.00894	1.58926	2.79068e-65	1.0781e-62
5	694783	697732	+	AT5G02970		protein_coding	694525	695303	3.7756	1.91671	2.95189e-65	1.13936e-62
5	693079	694515	-	AT5G02960	RPS23B	protein_coding	694525	695303	3.7756	1.91671	2.95189e-65	1.13936e-62
5	6813762	6815873	+	AT5G20190		protein_coding	6813121	6814231	3.40581	1.768	3.00905e-65	1.16105e-62
3	8097678	8100932	-	AT3G22880	DMC1	protein_coding	8100626	8101074	3.87571	1.95446	3.49213e-65	1.34406e-62
5	6578890	6581945	+	AT5G19500		protein_coding	6578212	6578968	4.22863	2.08019	3.63145e-65	1.39679e-62
5	6576510	6578508	-	AT5G19490		protein_coding	6578212	6578968	4.22863	2.08019	3.63145e-65	1.39679e-62
3	5200639	5201514	+	AT3G15395		protein_coding	5200200	5200824	4.22863	2.08019	3.63145e-65	1.39679e-62
3	16475957	16477524	+	AT3G45050		protein_coding	16475403	16476067	4.22863	2.08019	3.63145e-65	1.39679e-62
3	5196522	5200394	-	AT3G15390	SDE5	protein_coding	5200200	5200824	4.22863	2.08019	3.63145e-65	1.39679e-62
3	16472538	16475830	-	AT3G45040	EVN	protein_coding	16475403	16476067	4.22863	2.08019	3.63145e-65	1.39679e-62
2	6743528	6744835	-	AT2G15440		protein_coding	6744643	6745935	4.22863	2.08019	3.63145e-65	1.39679e-62
1	16982904	16984444	-	AT1G44920		protein_coding	16984378	16985040	4.22863	2.08019	3.63145e-65	1.39679e-62
4	578028	579287	+	AT4G01410		protein_coding	577299	578277	3.95554	1.98387	4.13628e-65	1.58034e-62
5	14629453	14634454	+	AT5G37020	ARF8	protein_coding	14628953	14629766	4.04337	2.01556	4.39107e-65	1.67583e-62
1	24631338	24634781	+	AT1G66150	TMK1	protein_coding	24630935	24631535	3.18035	1.66919	5.45884e-65	2.07525e-62
1	116784	118845	+	AT1G01300	APF2	protein_coding	115982	117225	3.30983	1.72676	5.60325e-65	2.12936e-62
3	5358601	5361185	+	AT3G15850	ADS3	protein_coding	5358439	5359128	3.96071	1.98576	6.20026e-65	2.35142e-62
3	5356587	5358596	-	AT3G15840	PIFI	protein_coding	5358439	5359128	3.96071	1.98576	6.20026e-65	2.35142e-62
3	2423051	2424594	+	AT3G07590	SMD1A	protein_coding	2422638	2423114	3.67404	1.87737	7.06334e-65	2.67288e-62
3	2420838	2422825	-	AT3G07580		protein_coding	2422638	2423114	3.67404	1.87737	7.06334e-65	2.67288e-62
1	6759859	6762847	+	AT1G19520	NFD5	protein_coding	6759582	6760087	3.9266	1.97328	7.89169e-65	2.98016e-62
1	2105048	2106749	+	AT1G06850	AtbZIP52	protein_coding	2103287	2105196	3.70634	1.89	8.07124e-65	3.04663e-62
4	507648	512852	-	AT4G01210		protein_coding	512550	513584	4.12308	2.04372	8.30501e-65	3.133e-62
1	26248118	26253687	-	AT1G69770	CMT3	protein_coding	26253379	26253940	3.77783	1.91756	8.73816e-65	3.29375e-62
1	28335502	28336990	+	AT1G75490	DREB2D	protein_coding	28335034	28335654	3.29897	1.72202	1.09006e-64	4.09308e-62
3	22675061	22676851	-	AT3G61260		protein_coding	22676650	22677390	3.56622	1.8344	1.12008e-64	4.20417e-62
4	14858444	14859503	-	AT4G30370	ATL14	protein_coding	14859122	14860118	3.53291	1.82086	1.26546e-64	4.74002e-62
5	14282059	14284684	+	AT5G36250		protein_coding	14281832	14282356	4.14372	2.05093	1.36565e-64	5.10822e-62
4	9457079	9459454	-	AT4G16807		protein_coding	9459103	9459902	3.83103	1.93773	1.46713e-64	5.48088e-62
1	5051656	5055299	-	AT1G14690	MAP65-7	protein_coding	5055135	5055830	3.89833	1.96286	1.48655e-64	5.55239e-62
5	23533375	23539741	+	AT5G58160	FH13	protein_coding	23532564	23533803	4.2084	2.07327	1.56957e-64	5.85679e-62
5	26433964	26437222	+	AT5G66130	RAD17	protein_coding	26433616	26434238	4.2084	2.07327	1.56957e-64	5.85679e-62
5	26431376	26433900	-	AT5G66120	DHQS	protein_coding	26433616	26434238	4.2084	2.07327	1.56957e-64	5.85679e-62
4	17886869	17888237	-	AT4G38100	CURT1D	protein_coding	17888045	17888569	4.2084	2.07327	1.56957e-64	5.85679e-62
3	2280194	2282339	+	AT3G07170		protein_coding	2279684	2280411	4.2084	2.07327	1.56957e-64	5.85679e-62
3	2264862	2279916	-	AT3G07160	ATGSL10	protein_coding	2279684	2280411	4.2084	2.07327	1.56957e-64	5.85679e-62
2	1717833	1720526	+	AT2G04880	WRKY1	protein_coding	1716982	1718052	4.2084	2.07327	1.56957e-64	5.85679e-62
1	19154323	19156338	+	AT1G51660	MKK4	protein_coding	19153742	19154576	4.2084	2.07327	1.56957e-64	5.85679e-62
1	20629698	20633007	+	AT1G55310	SR33	protein_coding	20629655	20630263	4.2084	2.07327	1.56957e-64	5.85679e-62
1	2952597	2955745	-	AT1G09160		protein_coding	2955390	2956680	4.2084	2.07327	1.56957e-64	5.85679e-62
1	20627907	20629692	-	AT1G55300	TAF7	protein_coding	20629655	20630263	4.2084	2.07327	1.56957e-64	5.85679e-62
5	20498476	20501786	-	AT5G50350		protein_coding	20501681	20502342	3.89688	1.96232	1.58602e-64	5.8883e-62
3	22860127	22860199	+	AT3G61755		tRNA	22859324	22860238	3.78538	1.92044	2.0173e-64	7.45865e-62
3	22857577	22859669	-	AT3G61750		protein_coding	22859324	22860238	3.78538	1.92044	2.0173e-64	7.45865e-62
5	4958303	4962102	+	AT5G15270		protein_coding	4957880	4958372	3.8634	1.94987	2.08224e-64	7.69485e-62
1	2173952	2175038	-	AT1G07090	LSH6	protein_coding	2174804	2175433	3.38065	1.7573	2.18469e-64	8.06696e-62
4	13076444	13079256	-	AT4G25640	ATDTX35	protein_coding	13079000	13080083	3.80789	1.92899	2.33808e-64	8.62184e-62
1	24494678	24498826	+	AT1G65850		protein_coding	24493675	24494891	3.87356	1.95366	2.4326e-64	8.96252e-62
2	12712879	12715852	+	AT2G29760	PCMP-H33	protein_coding	12712373	12713243	3.73082	1.89949	2.53513e-64	9.3334e-62
5	25008843	25011666	+	AT5G62260	AHL6	protein_coding	25008442	25009040	3.92755	1.97363	2.63943e-64	9.70845e-62
5	2265233	2267012	-	AT5G07220	BAG3	protein_coding	2266556	2267329	3.53825	1.82304	2.84426e-64	1.0447e-61
5	15543115	15545448	+	AT5G38820		protein_coding	15542753	15543317	4.14182	2.05026	2.86358e-64	1.05162e-61
2	2025991	2027283	+	AT2G05520	GRP3	protein_coding	2025070	2026251	3.27256	1.71042	3.378e-64	1.23683e-61
2	19595079	19595439	+	AT2G47844		protein_coding	19594972	19595824	4.07054	2.02522	3.65082e-64	1.33475e-61
2	19595529	19598664	+	AT2G47850		protein_coding	19594972	19595824	4.07054	2.02522	3.65082e-64	1.33475e-61
2	19594187	19595001	-	AT2G47840	TIC20-II	protein_coding	19594972	19595824	4.07054	2.02522	3.65082e-64	1.33475e-61
5	22639813	22642414	-	AT5G55910	D6PK	protein_coding	22642002	22642721	3.34567	1.7423	3.66454e-64	1.33965e-61
4	14870984	14872267	-	AT4G30410	IBL1	protein_coding	14871967	14872625	3.32777	1.73456	3.86074e-64	1.40991e-61
1	26326216	26327965	-	AT1G69900		protein_coding	26327817	26328558	3.05754	1.61237	3.93133e-64	1.43526e-61
1	8240145	8242261	+	AT1G23210	AtGH9B6	protein_coding	8239795	8240478	3.80782	1.92897	4.27977e-64	1.56041e-61
5	25345542	25348800	+	AT5G63190		protein_coding	25344934	25345650	3.71948	1.8951	4.38218e-64	1.59709e-61
5	23626826	23632223	+	AT5G58450	NAA25	protein_coding	23626638	23627245	4.14703	2.05208	4.52939e-64	1.64995e-61
5	23623794	23626957	-	AT5G58440	SNX2A	protein_coding	23626638	23627245	4.14703	2.05208	4.52939e-64	1.64995e-61
2	18941099	18945112	-	AT2G46060		protein_coding	18944997	18945905	3.80647	1.92845	4.5567e-64	1.6597e-61
2	19647523	19650313	-	AT2G48030		protein_coding	19649954	19651255	3.75416	1.90849	4.86049e-64	1.76848e-61
5	23106298	23108883	-	AT5G57100		protein_coding	23108572	23109376	3.63514	1.86201	4.97989e-64	1.81101e-61
1	25129647	25132283	+	AT1G67180		protein_coding	25129401	25129937	3.92353	1.97215	5.87395e-64	2.13079e-61
4	7108884	7112480	-	AT4G11820	HMGS	protein_coding	7111811	7113154	3.82695	1.9362	5.94101e-64	2.15447e-61
3	1632213	1634205	+	AT3G05625		protein_coding	1632066	1632702	3.46387	1.79238	6.24683e-64	2.26345e-61
1	8996714	8999917	-	AT1G25580	SOG1	protein_coding	8999333	9000990	3.59735	1.84693	6.26585e-64	2.27028e-61
4	18215542	18217616	-	AT4G39090	RD19A	protein_coding	18217232	18218194	3.54154	1.82438	7.15435e-64	2.57377e-61
5	6774102	6775935	+	AT5G20050		protein_coding	6772618	6774394	3.61392	1.85356	8.27466e-64	2.96852e-61
3	3155223	3156187	+	AT3G10190	CML36	protein_coding	3154346	3155402	4.16491	2.05829	8.52315e-64	3.05598e-61
3	3146129	3154815	-	AT3G10180	KIN7O	protein_coding	3154346	3155402	4.16491	2.05829	8.52315e-64	3.05598e-61
1	5851860	5853987	+	AT1G17120	CAT8	protein_coding	5850669	5851967	3.89789	1.96269	9.71091e-64	3.47272e-61
3	508886	511561	+	AT3G02470	SAMDC1	protein_coding	508037	509212	3.17921	1.66867	1.00469e-63	3.59104e-61
4	16441086	16445017	+	AT4G34390	XLG2	protein_coding	16440236	16441476	3.73867	1.90253	1.01436e-63	3.62468e-61
1	225665	227543	-	AT1G01620	PIP1-3	protein_coding	227326	228839	3.22345	1.68861	1.03533e-63	3.69803e-61
3	4330772	4330843	+	AT3G13335		tRNA	4330040	4331961	4.01397	2.00503	1.03758e-63	3.70544e-61
3	4319490	4330218	-	AT3G13330	PA200	protein_coding	4330040	4331961	4.01397	2.00503	1.03758e-63	3.70544e-61
5	21560601	21562709	+	AT5G53160	PYL8	protein_coding	21560406	21560916	3.42472	1.77599	1.12863e-63	4.02439e-61
4	10580893	10585861	-	AT4G19410		protein_coding	10585546	10586459	3.46163	1.79145	1.20359e-63	4.28578e-61
3	6352447	6355463	+	AT3G18500		protein_coding	6352262	6352706	3.34175	1.7406	1.27509e-63	4.53576e-61
1	27061461	27064530	+	AT1G71900		protein_coding	27061060	27061677	3.64716	1.86677	1.50422e-63	5.33593e-61
1	7894807	7897761	-	AT1G22360	UGT85A2	protein_coding	7897523	7898060	3.52659	1.81827	1.5767e-63	5.5883e-61
4	9759203	9760391	+	AT4G17500	ERF1A	protein_coding	9758510	9759521	3.20069	1.67838	1.68326e-63	5.95923e-61
2	19316345	19316551	+	AT2G09780		lncRNA	19315080	19317061	3.33645	1.73831	1.74201e-63	6.16382e-61
4	12686139	12686220	+	AT4G24565		tRNA	12685951	12687918	3.99945	1.9998	1.90174e-63	6.71877e-61
4	12686459	12687650	+	AT4G24570	PUMP4	protein_coding	12685951	12687918	3.99945	1.9998	1.90174e-63	6.71877e-61
1	9191503	9192590	+	AT1G26600	CLE9	protein_coding	9191194	9191688	3.81451	1.9315	1.91752e-63	6.77392e-61
4	11133095	11134075	-	AT4G20780	CML42	protein_coding	11133879	11134760	4.14321	2.05075	1.99187e-63	7.03121e-61
2	803656	807895	-	AT2G02820	MYB88	protein_coding	807417	807960	3.3952	1.7635	2.10567e-63	7.42557e-61
1	6355695	6360344	-	AT1G18470		protein_coding	6359976	6361831	3.85251	1.9458	2.12731e-63	7.50032e-61
1	24149208	24154412	+	AT1G65010		protein_coding	24148522	24149507	4.02732	2.00982	2.15531e-63	7.59731e-61
3	21070558	21072878	+	AT3G56920	PAT01	protein_coding	21070248	21070910	4.10637	2.03786	2.27112e-63	7.99797e-61
3	21069411	21070356	-	AT3G56910	PSRP5	protein_coding	21070248	21070910	4.10637	2.03786	2.27112e-63	7.99797e-61
2	10350397	10350998	+	AT2G08005		lncRNA	10349685	10350678	4.10637	2.03786	2.27112e-63	7.99797e-61
2	10347018	10349921	-	AT2G24330		protein_coding	10349685	10350678	4.10637	2.03786	2.27112e-63	7.99797e-61
4	13200861	13204057	-	AT4G26020		protein_coding	13203818	13204490	3.45838	1.7901	2.44923e-63	8.61311e-61
5	26416126	26416924	+	AT5G66052		protein_coding	26415744	26416204	3.68339	1.88103	2.51681e-63	8.84484e-61
5	26416132	26416339	-	AT5G09565		lncRNA	26415744	26416204	3.68339	1.88103	2.51681e-63	8.84484e-61
5	18047733	18051896	-	AT5G44740	POLH	protein_coding	18051488	18052850	3.93255	1.97547	2.58958e-63	9.09599e-61
5	721778	723400	+	AT5G03080	LPPG	protein_coding	721285	721992	4.03827	2.01374	2.61794e-63	9.1939e-61
5	718136	721559	-	AT5G03070	IMPA9	protein_coding	721285	721992	4.03827	2.01374	2.61794e-63	9.1939e-61
5	2862006	2862210	-	AT5G01605		lncRNA	2859898	2862332	3.4861	1.80161	2.70041e-63	9.47698e-61
5	9050660	9054143	+	AT5G25930		protein_coding	9049959	9051097	3.42686	1.77689	2.86108e-63	1.00304e-60
5	4776733	4779526	+	AT5G14780	FDH1	protein_coding	4776282	4777044	4.16793	2.05933	2.89021e-63	1.01307e-60
5	26437170	26438771	-	AT5G66140	PAD2	protein_coding	26438692	26439192	4.16793	2.05933	2.89021e-63	1.01307e-60
4	1359655	1365498	-	AT4G03080	BSL1	protein_coding	1365248	1365746	4.16793	2.05933	2.89021e-63	1.01307e-60
3	15402321	15402899	-	AT3G43505	LCR30	protein_coding	15402956	15403821	4.16793	2.05933	2.89021e-63	1.01307e-60
3	18314006	18318041	-	AT3G49390	CID10	protein_coding	18317783	18318552	4.16793	2.05933	2.89021e-63	1.01307e-60
2	7584372	7588127	-	AT2G17470		protein_coding	7588011	7588638	4.16793	2.05933	2.89021e-63	1.01307e-60
1	6774683	6777568	+	AT1G19580	GAMMACA1	protein_coding	6774332	6774918	4.16793	2.05933	2.89021e-63	1.01307e-60
1	6773302	6774523	-	AT1G19570	DHAR1	protein_coding	6774332	6774918	4.16793	2.05933	2.89021e-63	1.01307e-60
3	3602036	3605172	+	AT3G11440	ATMYB65	protein_coding	3600424	3602227	3.90006	1.9635	3.04593e-63	1.06192e-60
3	20056664	20059583	+	AT3G54170	FIP37	protein_coding	20056040	20056760	3.7649	1.91261	3.13509e-63	1.09252e-60
1	28274588	28276589	+	AT1G75360		protein_coding	28273724	28275092	4.11312	2.04023	3.35846e-63	1.1688e-60
1	27137102	27139384	+	AT1G72130	NPF5.11	protein_coding	27136362	27137466	3.93921	1.97791	3.64116e-63	1.26532e-60
3	2901199	2903217	+	AT3G09430		protein_coding	2900908	2901487	4.02998	2.01077	3.67748e-63	1.27776e-60
3	2897638	2901055	-	AT3G09410	PAE5	protein_coding	2900908	2901487	4.02998	2.01077	3.67748e-63	1.27776e-60
2	10427856	10429487	-	AT2G24550		protein_coding	10429143	10430076	3.38398	1.75872	3.98474e-63	1.38207e-60
5	26148150	26150593	-	AT5G65430	GRF8	protein_coding	26150194	26151790	3.36569	1.7509	4.05639e-63	1.4065e-60
3	9132068	9134099	+	AT3G25070	RIN4	protein_coding	9131901	9132556	3.7165	1.89394	5.22745e-63	1.80397e-60
2	621058	623526	+	AT2G02370		protein_coding	620741	621406	3.92847	1.97397	5.76527e-63	1.98596e-60
2	619323	620793	-	AT2G02360	PP2B10	protein_coding	620741	621406	3.92847	1.97397	5.76527e-63	1.98596e-60
3	21109059	21111567	+	AT3G57040	ARR9	protein_coding	21108694	21109920	3.3154	1.72918	6.0249e-63	2.07353e-60
3	21109074	21109304	-	AT3G08825		lncRNA	21108694	21109920	3.3154	1.72918	6.0249e-63	2.07353e-60
1	19682773	19683565	-	AT1G52855		protein_coding	19683426	19684273	3.68724	1.88254	6.63361e-63	2.27866e-60
5	7164560	7167351	+	AT5G21090	LRR1	protein_coding	7163703	7164787	3.56062	1.83213	7.20709e-63	2.47224e-60
5	7163708	7163953	-	AT5G03295		lncRNA	7163703	7164787	3.56062	1.83213	7.20709e-63	2.47224e-60
3	1818732	1822858	-	AT3G06030	ANP3	protein_coding	1822521	1823217	3.94965	1.98172	8.19823e-63	2.80563e-60
3	7412445	7413727	-	AT3G21150	BBX32	protein_coding	7413473	7413945	4.07338	2.02623	8.46798e-63	2.89601e-60
2	13549861	13553844	-	AT2G31870	PARG1	protein_coding	13553730	13555173	3.94809	1.98115	8.7575e-63	2.99357e-60
2	18820265	18821944	+	AT2G45685		lncRNA	18819374	18820749	3.02606	1.59744	8.818e-63	3.01391e-60
4	10600216	10600423	+	AT4G06890		lncRNA	10599515	10600254	3.53522	1.8218	8.92463e-63	3.04937e-60
1	25132498	25134470	+	AT1G67190		protein_coding	25132179	25132705	3.53522	1.8218	8.92463e-63	3.04937e-60
2	15765698	15767878	+	AT2G37585	GLCAT14C	protein_coding	15765225	15765998	3.59993	1.84797	9.05128e-63	3.09186e-60
4	10030529	10033044	+	AT4G18070		protein_coding	10029831	10031139	3.86015	1.94866	9.47502e-63	3.23407e-60
4	10026650	10030033	-	AT4G18060	SH3P3	protein_coding	10029831	10031139	3.86015	1.94866	9.47502e-63	3.23407e-60
2	16219220	16220928	-	AT2G38810	HTA8	protein_coding	16220675	16222147	3.8186	1.93304	9.73711e-63	3.32131e-60
3	23089596	23090821	+	AT3G62400		protein_coding	23089075	23089621	3.41388	1.77141	9.94855e-63	3.39242e-60
3	23086989	23089357	-	AT3G62390	TBL6	protein_coding	23089075	23089621	3.41388	1.77141	9.94855e-63	3.39242e-60
2	7033940	7034317	-	AT2G16225	ESFL7	protein_coding	7034448	7035065	4.06822	2.0244	1.04102e-62	3.54601e-60
1	28065014	28067423	+	AT1G74700	TRZ1	protein_coding	28064567	28065401	3.76174	1.9114	1.18872e-62	4.03952e-60
1	28061159	28064771	-	AT1G74690	IQD31	protein_coding	28064567	28065401	3.76174	1.9114	1.18872e-62	4.03952e-60
5	26157535	26161331	+	AT5G65450	UBP17	protein_coding	26156888	26157791	4.1477	2.05231	1.23132e-62	4.18109e-60
5	26157189	26157270	-	AT5G65445		tRNA	26156888	26157791	4.1477	2.05231	1.23132e-62	4.18109e-60
4	1072376	1073779	+	AT4G02440	EID1	protein_coding	1072097	1072727	4.1477	2.05231	1.23132e-62	4.18109e-60
4	13048367	13051273	+	AT4G25550	CFIS2	protein_coding	13047971	13048454	4.1477	2.05231	1.23132e-62	4.18109e-60
4	13042455	13048262	-	AT4G25540	MSH3	protein_coding	13047971	13048454	4.1477	2.05231	1.23132e-62	4.18109e-60
4	16986840	16989047	-	AT4G35860	RABB1B	protein_coding	16988890	16989547	4.1477	2.05231	1.23132e-62	4.18109e-60
2	14516083	14518326	+	AT2G34400	PCMP-E23	protein_coding	14515854	14516685	4.1477	2.05231	1.23132e-62	4.18109e-60
2	14514487	14515988	-	AT2G34390	NIP2-1	protein_coding	14515854	14516685	4.1477	2.05231	1.23132e-62	4.18109e-60
1	1906963	1911056	+	AT1G06230	GTE4	protein_coding	1906559	1907272	4.1477	2.05231	1.23132e-62	4.18109e-60
1	7444749	7448483	+	AT1G21270	WAK2	protein_coding	7443672	7444965	4.1477	2.05231	1.23132e-62	4.18109e-60
1	27383320	27384524	+	AT1G72750	TIM23-2	protein_coding	27382709	27383710	4.1477	2.05231	1.23132e-62	4.18109e-60
1	27380260	27382924	-	AT1G72740		protein_coding	27382709	27383710	4.1477	2.05231	1.23132e-62	4.18109e-60
5	25002358	25004783	-	AT5G62240		protein_coding	25004668	25005239	3.9213	1.97133	1.46268e-62	4.92879e-60
5	25518404	25523621	+	AT5G63770	DGK2	protein_coding	25517764	25518848	3.81999	1.93357	1.67352e-62	5.6251e-60
2	8093220	8094823	+	AT2G18670	ATL56	protein_coding	8092612	8093505	3.2972	1.72124	1.76811e-62	5.93677e-60
5	15847065	15849141	-	AT5G39580	PER62	protein_coding	15849018	15850409	3.75241	1.90782	1.82936e-62	6.13889e-60
1	26038905	26040720	+	AT1G69260	AFP1	protein_coding	26037501	26039125	3.06621	1.61646	1.88265e-62	6.31408e-60
5	8118317	8122914	-	AT5G24030	SLAH3	protein_coding	8122693	8123159	3.12698	1.64477	1.91329e-62	6.41461e-60
1	18179250	18182510	-	AT1G49160	WNK7	protein_coding	18182239	18183207	4.10192	2.0363	1.94886e-62	6.53176e-60
2	17838121	17838596	-	AT2G09405		lncRNA	17838112	17838664	3.1994	1.6778	1.98651e-62	6.65549e-60
3	17974853	17976774	-	AT3G48520	CYP94B3	protein_coding	17976497	17978301	3.60636	1.85054	2.01646e-62	6.75476e-60
1	4433605	4436102	+	AT1G12990		protein_coding	4432866	4433857	3.81578	1.93198	2.02162e-62	6.77174e-60
1	20850977	20851664	-	AT1G55770		protein_coding	20851478	20852346	3.84139	1.94163	2.17005e-62	7.26006e-60
1	18649706	18657400	+	AT1G50360	VIII-A	protein_coding	18649350	18649989	4.06602	2.02362	2.17947e-62	7.29088e-60
1	28417052	28419635	-	AT1G75680	AtGH9B7	protein_coding	28419360	28420145	3.71048	1.89161	2.23188e-62	7.46311e-60
1	30260818	30267125	-	AT1G80490	TPR1	protein_coding	30266647	30268125	3.54853	1.82722	2.3275e-62	7.77768e-60
1	3995158	3997965	+	AT1G11840	ATGLX1	protein_coding	3994699	3995509	3.52655	1.81826	2.41941e-62	8.07811e-60
5	3052062	3054691	+	AT5G09810	ACT7	protein_coding	3051620	3052275	3.16628	1.66279	2.44236e-62	8.15286e-60
5	922048	924728	-	AT5G03630	MDAR2	protein_coding	924528	926004	3.82281	1.93463	2.70029e-62	8.99829e-60
1	27508444	27509272	-	AT1G73165	CLE1	protein_coding	27509323	27509957	3.93464	1.97623	2.89628e-62	9.63962e-60
3	20018656	20020926	-	AT3G54060		protein_coding	20020722	20021221	3.99475	1.99811	2.96422e-62	9.86121e-60
4	18268031	18269212	+	AT4G39235		protein_coding	18267674	18268106	3.55195	1.82861	3.38829e-62	1.12435e-59
4	18265735	18267829	-	AT4G39230	PCBER1	protein_coding	18267674	18268106	3.55195	1.82861	3.38829e-62	1.12435e-59
1	7032070	7033329	+	AT1G20310		protein_coding	7031497	7032379	3.9015	1.96403	3.41177e-62	1.13196e-59
2	320433	323963	+	AT2G01730	CPSF73-II	protein_coding	320169	320729	3.98823	1.99575	3.87543e-62	1.28277e-59
2	317030	320308	-	AT2G01720	OST1B	protein_coding	320169	320729	3.98823	1.99575	3.87543e-62	1.28277e-59
3	22650159	22651636	-	AT3G61190	BAP1	protein_coding	22651214	22652405	3.21896	1.68659	3.99687e-62	1.32227e-59
4	17604094	17604944	-	AT4G37445		protein_coding	17605027	17606085	3.24191	1.69684	4.17782e-62	1.38115e-59
4	16357421	16359565	+	AT4G34160	CYCD3-1	protein_coding	16356944	16357692	3.0476	1.60767	4.32126e-62	1.42787e-59
3	8718849	8719084	+	AT3G04625		lncRNA	8719053	8719591	3.49353	1.80469	4.59346e-62	1.516e-59
3	2120324	2124166	+	AT3G06720	IMPA1	protein_coding	2120062	2120633	4.12747	2.04526	5.22035e-62	1.71937e-59
3	17420397	17424342	+	AT3G47290	ATPLC8	protein_coding	17419396	17420639	4.12747	2.04526	5.22035e-62	1.71937e-59
3	18713676	18717409	+	AT3G50430		protein_coding	18713207	18713705	4.12747	2.04526	5.22035e-62	1.71937e-59
3	18710871	18713649	-	AT3G50420	PCMP-E85	protein_coding	18713207	18713705	4.12747	2.04526	5.22035e-62	1.71937e-59
1	17796258	17796784	+	AT1G48195		protein_coding	17795894	17796316	4.12747	2.04526	5.22035e-62	1.71937e-59
2	205775	211963	+	AT2G01460		protein_coding	205499	205967	3.60702	1.85081	6.00468e-62	1.96336e-59
3	21629072	21632116	+	AT3G58480	IQM6	protein_coding	21628534	21629192	4.10664	2.03796	6.04157e-62	1.97515e-59
3	21626671	21628569	-	AT3G58470		protein_coding	21628534	21629192	4.10664	2.03796	6.04157e-62	1.97515e-59
4	15959906	15964819	+	AT4G33080		protein_coding	15959376	15960007	3.31524	1.72911	7.47997e-62	2.43545e-59
5	15268674	15271456	+	AT5G38220		protein_coding	15268530	15269097	3.85333	1.94611	7.99374e-62	2.59932e-59
4	10578635	10578772	+	AT4G19395	MIR168A	miRNA	10577957	10578633	3.32164	1.7319	8.54044e-62	2.77338e-59
5	26836139	26839597	+	AT5G67260	CYCD3;2	protein_coding	26835416	26836162	3.23769	1.69496	8.7793e-62	2.84957e-59
3	21020501	21024131	-	AT3G56760	CRK7	protein_coding	21023907	21024672	3.58687	1.84273	9.31387e-62	3.01974e-59
1	25464376	25470189	+	AT1G67900		protein_coding	25463893	25464663	3.39802	1.76469	1.14272e-61	3.69105e-59
5	26636589	26638794	+	AT5G66710		protein_coding	26636168	26636685	3.4358	1.78065	1.1801e-61	3.80987e-59
1	8593536	8596123	-	AT1G24260	2020-09-03	protein_coding	8596256	8596910	3.66303	1.87304	1.19116e-61	3.84477e-59
3	9212862	9214283	+	AT3G25400		protein_coding	9212591	9213265	3.626	1.85838	1.2852e-61	4.14257e-59
4	14730215	14733628	-	AT4G30120	HMA3	protein_coding	14733565	14734909	3.80019	1.92607	1.35133e-61	4.35191e-59
1	30217116	30220595	+	AT1G80380	GLYK	protein_coding	30216712	30217526	3.56826	1.83522	1.35354e-61	4.35903e-59
1	5514262	5516027	+	AT1G16080		protein_coding	5513860	5514371	3.98822	1.99574	1.38366e-61	4.45349e-59
1	5510301	5513980	-	AT1G16070	TULP8	protein_coding	5513860	5514371	3.98822	1.99574	1.38366e-61	4.45349e-59
3	2205377	2205800	+	AT3G06985	LCR44	protein_coding	2204809	2205313	3.74613	1.9054	1.43503e-61	4.61615e-59
1	7248291	7248588	+	AT1G05607		lncRNA	7247940	7249017	3.41272	1.77092	1.44591e-61	4.6504e-59
1	7244939	7248494	-	AT1G20840	MSSP1	protein_coding	7247940	7249017	3.41272	1.77092	1.44591e-61	4.6504e-59
5	2614581	2614942	-	AT5G01475		lncRNA	2614519	2615150	3.01028	1.5899	1.53879e-61	4.94368e-59
5	7913861	7914769	+	AT5G23470		protein_coding	7913371	7913783	3.46941	1.79469	1.63799e-61	5.25654e-59
2	17793265	17795728	+	AT2G42750		protein_coding	17792907	17793460	3.69281	1.88472	1.63825e-61	5.25727e-59
5	8416375	8419076	-	AT5G24590	NAC091	protein_coding	8418753	8419287	3.4593	1.79048	1.64233e-61	5.27011e-59
5	3982577	3984112	+	AT5G12320		protein_coding	3982217	3982741	3.87917	1.95575	1.64699e-61	5.28494e-59
5	3980179	3982528	-	AT5G12310		protein_coding	3982217	3982741	3.87917	1.95575	1.64699e-61	5.28494e-59
5	22022978	22024658	-	AT5G54240		protein_coding	22024440	22025111	3.92163	1.97145	1.74759e-61	5.60196e-59
3	23185929	23186129	+	AT3G62695		protein_coding	23185406	23186134	3.27408	1.71109	1.87107e-61	5.99087e-59
3	4049309	4051775	+	AT3G12740	ALIS1	protein_coding	4048509	4049756	3.88853	1.95922	2.04602e-61	6.54079e-59
5	18566798	18569906	-	AT5G45780		protein_coding	18569416	18570141	3.7252	1.89732	2.0842e-61	6.66009e-59
3	22477573	22480980	-	AT3G60840	MAP65-4	protein_coding	22480660	22482107	4.07461	2.02666	2.10436e-61	6.72342e-59
1	7386762	7388512	-	AT1G21100	IGMT1	protein_coding	7388456	7389306	3.91695	1.96973	2.12618e-61	6.79204e-59
5	564085	565925	-	AT5G02530	ALY2	protein_coding	565727	566688	3.47441	1.79677	2.14768e-61	6.85915e-59
5	18860234	18867015	+	AT5G46510		protein_coding	18859836	18860456	4.10724	2.03817	2.20252e-61	7.03153e-59
4	9637963	9641994	+	AT4G17150		protein_coding	9636766	9638414	4.10724	2.03817	2.20252e-61	7.03153e-59
4	11450552	11456007	+	AT4G21530	APC4	protein_coding	11450294	11450820	4.10724	2.03817	2.20252e-61	7.03153e-59
4	11447429	11450571	-	AT4G21520		protein_coding	11450294	11450820	4.10724	2.03817	2.20252e-61	7.03153e-59
3	20515630	20518059	+	AT3G55340	PHIP1	protein_coding	20515250	20515925	4.10724	2.03817	2.20252e-61	7.03153e-59
3	20513739	20515392	-	AT3G55330	PPL1	protein_coding	20515250	20515925	4.10724	2.03817	2.20252e-61	7.03153e-59
2	6785904	6786976	-	AT2G15555		ncRNA	6786963	6787515	4.10724	2.03817	2.20252e-61	7.03153e-59
1	5498012	5501358	+	AT1G16020	CCZ1A	protein_coding	5497653	5498336	4.10724	2.03817	2.20252e-61	7.03153e-59
1	19658614	19662186	+	AT1G52780		protein_coding	19657775	19658811	4.10724	2.03817	2.20252e-61	7.03153e-59
1	5495373	5497723	-	AT1G16010	MRS2-1	protein_coding	5497653	5498336	4.10724	2.03817	2.20252e-61	7.03153e-59
1	10537457	10540044	+	AT1G30040	GA2OX2	protein_coding	10536738	10537711	3.70989	1.89138	2.35885e-61	7.48686e-59
1	3647876	3655685	-	AT1G10930	RECQL4A	protein_coding	3655271	3655977	4.05408	2.01937	2.45612e-61	7.79112e-59
1	1435155	1437763	-	AT1G05020	AP180	protein_coding	1437371	1438020	3.40193	1.76635	2.60711e-61	8.26095e-59
5	10035543	10039286	-	AT5G28040		protein_coding	10038879	10040122	4.03567	2.01281	2.66312e-61	8.43471e-59
5	8110185	8112775	-	AT5G24000		protein_coding	8112380	8113079	3.93998	1.97819	2.83975e-61	8.98256e-59
4	15811974	15815025	+	AT4G32790		protein_coding	15811665	15812194	3.65614	1.87032	2.93319e-61	9.27214e-59
1	28143851	28145058	+	AT1G74930	ERF018	protein_coding	28143761	28144213	3.01319	1.59129	3.00642e-61	9.49905e-59
1	28143997	28144098	-	AT1G74929		protein_coding	28143761	28144213	3.01319	1.59129	3.00642e-61	9.49905e-59
4	17876202	17879856	+	AT4G38062		protein_coding	17874720	17876407	3.80852	1.92923	3.10871e-61	9.8168e-59
5	7960478	7968197	-	AT5G23630	PDR2	protein_coding	7967877	7968656	3.83444	1.93902	3.34534e-61	1.05475e-58
2	17640546	17641790	+	AT2G42360	ATL41	protein_coding	17639880	17640507	3.34083	1.74021	3.56812e-61	1.12372e-58
5	25771949	25772761	+	AT5G64450		protein_coding	25771587	25772227	3.93205	1.97528	3.94521e-61	1.24034e-58
5	25771560	25771845	-	AT5G09190		lncRNA	25771587	25772227	3.93205	1.97528	3.94521e-61	1.24034e-58
5	2056528	2059859	+	AT5G06680	GCP3	protein_coding	2055432	2056835	4.07415	2.0265	4.11311e-61	1.29202e-58
1	9492849	9494382	+	AT1G27330		protein_coding	9492526	9493169	3.87189	1.95304	4.15777e-61	1.30572e-58
5	26926551	26930556	+	AT5G67470	FH6	protein_coding	26925828	26926792	3.27579	1.71184	4.53952e-61	1.42334e-58
4	12220641	12222468	+	AT4G23400	PIP1-5	protein_coding	12219778	12220773	3.82717	1.93628	4.59135e-61	1.43933e-58
4	12219715	12219949	-	AT4G07115		lncRNA	12219778	12220773	3.82717	1.93628	4.59135e-61	1.43933e-58
1	25982294	25986349	-	AT1G69120	AP1	protein_coding	25986168	25986776	3.2836	1.71528	4.71303e-61	1.47669e-58
4	14004401	14006989	+	AT4G28260		protein_coding	14004083	14004654	3.33531	1.73782	4.87517e-61	1.52662e-58
1	11640558	11641889	-	AT1G32260		protein_coding	11641840	11642340	4.02029	2.0073	4.90625e-61	1.53621e-58
1	25198182	25203126	-	AT1G67310	CAMTA4	protein_coding	25202895	25203756	3.91116	1.9676	5.04917e-61	1.58008e-58
5	17859136	17861150	-	AT5G44340	TUBB4	protein_coding	17860995	17861915	3.62079	1.8563	5.12684e-61	1.60387e-58
3	6731329	6735623	+	AT3G19420	PTEN2A	protein_coding	6730685	6731651	3.97096	1.98949	5.2706e-61	1.6479e-58
1	2573818	2576844	-	AT1G08200	AXS2	protein_coding	2576513	2577175	3.83595	1.93958	5.74712e-61	1.79428e-58
5	18804617	18804717	+	AT5G06815		snRNA	18804404	18805531	3.48548	1.80136	6.02213e-61	1.87854e-58
3	11648096	11650980	+	AT3G29770	MES11	protein_coding	11648085	11648611	3.66483	1.87375	6.10787e-61	1.9048e-58
1	860761	864372	-	AT1G03457		protein_coding	863964	865555	3.10124	1.63285	6.46458e-61	2.01419e-58
1	8017281	8021930	+	AT1G22660		protein_coding	8016576	8017462	3.86137	1.94911	6.51463e-61	2.02955e-58
3	20541269	20546053	+	AT3G55410		protein_coding	20540379	20541606	3.76262	1.91174	7.24219e-61	2.25232e-58
5	210979	213472	-	AT5G01540	LECRK62	protein_coding	213395	214343	3.45047	1.78679	7.58438e-61	2.35684e-58
3	20797871	20801428	-	AT3G56050		protein_coding	20800696	20802318	3.29245	1.71916	7.60571e-61	2.3632e-58
1	25657757	25659484	+	AT1G68440		protein_coding	25656906	25658092	3.00468	1.58721	8.38359e-61	2.60022e-58
5	23071028	23074843	+	AT5G57015	CKL12	protein_coding	23070216	23071234	3.23215	1.69249	8.52472e-61	2.64265e-58
2	13193504	13193797	+	AT2G31005		protein_coding	13193526	13194255	3.18437	1.67101	8.78759e-61	2.72276e-58
2	13193954	13200138	+	AT2G31010		protein_coding	13193526	13194255	3.18437	1.67101	8.78759e-61	2.72276e-58
5	23901044	23901411	+	AT5G08895		lncRNA	23900983	23901570	3.3337	1.73712	8.8587e-61	2.74429e-58
5	23901520	23902481	+	AT5G59230		protein_coding	23900983	23901570	3.3337	1.73712	8.8587e-61	2.74429e-58
3	23021025	23022773	+	AT3G62190		protein_coding	23020622	23021405	4.087	2.03104	9.24719e-61	2.86233e-58
3	17359758	17362240	-	AT3G47160		protein_coding	17361804	17362917	4.087	2.03104	9.24719e-61	2.86233e-58
2	11030970	11034580	+	AT2G25870	YBEY	protein_coding	11030513	11031177	4.087	2.03104	9.24719e-61	2.86233e-58
2	11025345	11030808	-	AT2G25850	PAPS2	protein_coding	11030513	11031177	4.087	2.03104	9.24719e-61	2.86233e-58
2	18878518	18882995	-	AT2G45880	BAM7	protein_coding	18882283	18883433	4.087	2.03104	9.24719e-61	2.86233e-58
1	5659370	5665488	+	AT1G16540	SIR3	protein_coding	5659195	5659758	4.087	2.03104	9.24719e-61	2.86233e-58
1	6034270	6037398	+	AT1G17550	HAB2	protein_coding	6033910	6034590	4.087	2.03104	9.24719e-61	2.86233e-58
1	21395096	21398300	+	AT1G57770		protein_coding	21394896	21395521	4.087	2.03104	9.24719e-61	2.86233e-58
1	3247779	3248058	-	AT1G04753		lncRNA	3247668	3248208	3.01978	1.59444	1.0963e-60	3.36713e-58
1	854410	859701	-	AT1G03445	BSU1	protein_coding	859657	860490	3.46345	1.79221	1.11009e-60	3.40863e-58
5	22077040	22080341	-	AT5G54380	THE1	protein_coding	22080017	22080753	3.21916	1.68668	1.14802e-60	3.52282e-58
3	19639549	19640710	+	AT3G52960	PRXIIE	protein_coding	19639239	19639714	3.81991	1.93354	1.1526e-60	3.53663e-58
1	8897564	8899111	-	AT1G25370		protein_coding	8898942	8899334	3.87387	1.95378	1.30563e-60	3.99724e-58
5	22407427	22410974	-	AT5G55250	IAMT1	protein_coding	22410908	22411671	3.72127	1.8958	1.44421e-60	4.41377e-58
5	4768263	4772153	+	AT5G14760	AO	protein_coding	4767274	4768677	3.5187	1.81504	1.64123e-60	5.00449e-58
5	26950106	26952285	+	AT5G67560	ARL8B	protein_coding	26949328	26950461	4.00426	2.00154	1.76084e-60	5.36278e-58
3	17779507	17782682	-	AT3G48150	APC8	protein_coding	17782325	17783016	3.81844	1.93298	2.24735e-60	6.81428e-58
3	6154363	6157552	+	AT3G18000	NMT1	protein_coding	6153430	6154513	3.69529	1.88569	2.64637e-60	8.00184e-58
1	23588936	23595925	-	AT1G63640		protein_coding	23595733	23596457	3.586	1.84238	2.76408e-60	8.35218e-58
2	17734302	17739167	-	AT2G42600	PPC2	protein_coding	17738813	17740857	3.31264	1.72798	2.90851e-60	8.78052e-58
4	1046042	1047105	-	AT4G02380	SAG21	protein_coding	1047012	1048097	3.27753	1.71261	2.95631e-60	8.92216e-58
4	1046804	1046983	-	AT4G04125		miRNA	1047012	1048097	3.27753	1.71261	2.95631e-60	8.92216e-58
5	508430	508502	-	AT5G02385		tRNA	507760	508759	3.82576	1.93575	3.0002e-60	9.05065e-58
5	18168147	18170775	+	AT5G45020		protein_coding	18168180	18168758	4.06677	2.02388	3.86331e-60	1.15987e-57
5	18166898	18168383	-	AT5G45010	DSS1(V)	protein_coding	18168180	18168758	4.06677	2.02388	3.86331e-60	1.15987e-57
5	20831984	20833817	-	AT5G51260		protein_coding	20833485	20835271	4.06677	2.02388	3.86331e-60	1.15987e-57
4	14057631	14059864	+	AT4G28430	RTNLB18	protein_coding	14057338	14057876	4.06677	2.02388	3.86331e-60	1.15987e-57
3	3325074	3331282	-	AT3G10650	NUP1	protein_coding	3330756	3331567	4.06677	2.02388	3.86331e-60	1.15987e-57
2	17527167	17528937	+	AT2G41990		protein_coding	17525861	17527344	4.06677	2.02388	3.86331e-60	1.15987e-57
2	1841876	1846949	-	AT2G05120		protein_coding	1847036	1847664	4.06677	2.02388	3.86331e-60	1.15987e-57
2	13829290	13833342	-	AT2G32590	CAPH	protein_coding	13833009	13833599	4.06677	2.02388	3.86331e-60	1.15987e-57
1	5489145	5491363	+	AT1G15980	PNSB1	protein_coding	5488551	5489381	4.06677	2.02388	3.86331e-60	1.15987e-57
1	642505	644903	-	AT1G02880	TPK1	protein_coding	644471	645356	4.06677	2.02388	3.86331e-60	1.15987e-57
1	5486273	5489132	-	AT1G15970		protein_coding	5488551	5489381	4.06677	2.02388	3.86331e-60	1.15987e-57
1	19064598	19066989	-	AT1G51420	ATSPP1	protein_coding	19066843	19067581	4.06677	2.02388	3.86331e-60	1.15987e-57
3	1266056	1268378	-	AT3G04670	WRKY39	protein_coding	1268025	1269635	3.63651	1.86255	4.10989e-60	1.22685e-57
1	9171118	9173033	+	AT1G26550		protein_coding	9170754	9171345	3.99838	1.99942	4.21085e-60	1.25638e-57
1	9167549	9170953	-	AT1G26540	DUF3	protein_coding	9170754	9171345	3.99838	1.99942	4.21085e-60	1.25638e-57
5	3821733	3824298	-	AT5G11860	SSP5	protein_coding	3823528	3824592	3.72308	1.8965	4.28578e-60	1.27832e-57
2	10940071	10942454	-	AT2G25690	FLZ11	protein_coding	10942080	10942856	3.42543	1.77629	4.82203e-60	1.43513e-57
4	13381714	13383641	-	AT4G26500	SUFE1	protein_coding	13383476	13384149	3.85586	1.94705	5.1587e-60	1.53327e-57
5	24063875	24066170	-	AT5G59730	ATEXO70H7	protein_coding	24066019	24066529	3.08291	1.62429	5.27813e-60	1.5683e-57
1	27331381	27333698	+	AT1G72570	AIL1	protein_coding	27330762	27331405	3.91448	1.96882	5.29676e-60	1.57366e-57
5	22923804	22926963	+	AT5G56630	PFK7	protein_coding	22922926	22924235	3.60734	1.85094	5.30554e-60	1.57616e-57
5	5033933	5036824	+	AT5G15510		protein_coding	5033418	5034119	3.75624	1.90929	5.6884e-60	1.6878e-57
5	5031648	5033540	-	AT5G15500		protein_coding	5033418	5034119	3.75624	1.90929	5.6884e-60	1.6878e-57
5	291687	294304	+	AT5G01760	TOL7	protein_coding	290956	291894	3.44119	1.78291	6.03893e-60	1.78995e-57
1	26450166	26452039	+	AT1G70230	AXY4	protein_coding	26449464	26450420	3.21441	1.68455	6.46071e-60	1.9128e-57
1	25287356	25296988	-	AT1G67500	REV3	protein_coding	25296592	25297537	3.80237	1.9269	8.21637e-60	2.42237e-57
3	23336092	23340340	-	AT3G63180	ATTKL	protein_coding	23340338	23342511	3.54017	1.82382	8.62601e-60	2.54091e-57
3	10067529	10072760	+	AT3G27260	GTE8	protein_coding	10067123	10067898	3.58411	1.84161	9.24272e-60	2.71919e-57
1	23555399	23558917	+	AT1G63500	BSK7	protein_coding	23554645	23555912	3.84077	1.9414	9.76045e-60	2.8688e-57
2	14119307	14122190	-	AT2G33320		protein_coding	14122231	14123461	3.15936	1.65963	1.05242e-59	3.08901e-57
1	28780408	28783257	-	AT1G76700	ATJ10	protein_coding	28782977	28783552	3.86691	1.95118	1.10349e-59	3.23609e-57
2	14754234	14756323	+	AT2G35010	ATO1	protein_coding	14753830	14754442	3.71319	1.89266	1.20052e-59	3.51536e-57
5	579744	580792	+	AT5G02580		protein_coding	578865	579754	3.34956	1.74397	1.28109e-59	3.74645e-57
3	19953117	19955291	+	AT3G53880	AKR4C11	protein_coding	19952826	19953440	4.00191	2.00069	1.31417e-59	3.84132e-57
5	2588160	2591406	+	AT5G08080	SYP132	protein_coding	2587484	2588413	3.89233	1.96063	1.31668e-59	3.8484e-57
5	2587826	2587898	-	AT5G08075		tRNA	2587484	2588413	3.89233	1.96063	1.31668e-59	3.8484e-57
1	25453823	25455823	-	AT1G67880		protein_coding	25455494	25456270	3.8623	1.94946	1.33764e-59	3.90895e-57
5	22231448	22232949	-	AT5G54720		protein_coding	22232747	22234002	3.79079	1.9225	1.35547e-59	3.95995e-57
3	7951023	7953223	+	AT3G22425	HISN5A	protein_coding	7950574	7951045	3.93695	1.97708	1.38213e-59	4.03618e-57
3	7949106	7950440	-	AT3G22421		protein_coding	7950574	7951045	3.93695	1.97708	1.38213e-59	4.03618e-57
1	29656430	29658634	+	AT1G78890		protein_coding	29655798	29656706	3.95234	1.98271	1.39531e-59	4.07427e-57
1	29652633	29655949	-	AT1G78880		protein_coding	29655798	29656706	3.95234	1.98271	1.39531e-59	4.07427e-57
5	3235258	3238808	-	AT5G10290		protein_coding	3238531	3239495	3.27488	1.71144	1.5137e-59	4.41306e-57
5	2332436	2336063	+	AT5G07380		protein_coding	2332095	2332710	4.04654	2.01669	1.60609e-59	4.67692e-57
5	19924322	19929377	+	AT5G49152		lncRNA	19923585	19924626	4.04654	2.01669	1.60609e-59	4.67692e-57
5	19924354	19929256	+	AT5G49150	ATGEX2	protein_coding	19923585	19924626	4.04654	2.01669	1.60609e-59	4.67692e-57
4	10610261	10612135	-	AT4G19460		protein_coding	10611961	10612493	4.04654	2.01669	1.60609e-59	4.67692e-57
4	13408383	13411177	-	AT4G26570	ATCBL3	protein_coding	13410826	13411682	4.04654	2.01669	1.60609e-59	4.67692e-57
3	20330680	20336866	+	AT3G54870	KINUC	protein_coding	20330365	20330885	4.04654	2.01669	1.60609e-59	4.67692e-57
1	262828	266324	+	AT1G01710		protein_coding	262468	263008	4.04654	2.01669	1.60609e-59	4.67692e-57
2	12405391	12408239	-	AT2G28890	PLL4	protein_coding	12408095	12409045	3.10011	1.63232	1.6892e-59	4.89193e-57
2	17135347	17136999	+	AT2G41090	CML10	protein_coding	17135155	17135829	3.19799	1.67717	1.72282e-59	4.98689e-57
5	5394544	5397466	-	AT5G16520		protein_coding	5397483	5397983	3.99333	1.99759	1.83933e-59	5.31729e-57
4	9724710	9726834	-	AT4G17430	OFUT30	protein_coding	9726866	9727318	3.40867	1.76921	1.97056e-59	5.68918e-57
3	2060615	2062153	+	AT3G06610		protein_coding	2060163	2060789	3.91057	1.96738	2.15586e-59	6.21484e-57
3	2055623	2060585	-	AT3G06600	SINE3	protein_coding	2060163	2060789	3.91057	1.96738	2.15586e-59	6.21484e-57
1	9359325	9361833	+	AT1G26970	PBL4	protein_coding	9358369	9359695	3.45573	1.78899	2.36859e-59	6.81663e-57
5	24752783	24756768	+	AT5G61560		protein_coding	24751786	24753296	3.63418	1.86163	2.51773e-59	7.23836e-57
2	11780896	11783992	+	AT2G27600	SKD1	protein_coding	11780536	11781207	4.03289	2.01181	2.71063e-59	7.78108e-57
5	21723235	21724701	-	AT5G53490		protein_coding	21724720	21725161	3.47352	1.7964	2.77575e-59	7.96508e-57
5	20729431	20733941	+	AT5G50950	FUM2	protein_coding	20729113	20729651	3.40157	1.7662	2.86735e-59	8.22281e-57
3	9049090	9051752	+	AT3G24780		protein_coding	9048732	9049191	3.51509	1.81356	2.98215e-59	8.54516e-57
3	9048371	9048615	-	AT3G04815		lncRNA	9048732	9049191	3.51509	1.81356	2.98215e-59	8.54516e-57
2	14191427	14191638	+	AT2G08590		lncRNA	14191306	14192110	3.37126	1.75329	3.05415e-59	8.74843e-57
4	18229094	18232202	-	AT4G39140		protein_coding	18231867	18232320	3.79779	1.92516	3.32361e-59	9.50605e-57
4	11182092	11184559	+	AT4G20890	TUBB9	protein_coding	11181634	11182250	3.45865	1.79021	3.47048e-59	9.91813e-57
5	24741976	24744823	+	AT5G61530		protein_coding	24740960	24742276	3.68908	1.88326	3.55926e-59	1.01679e-56
5	17360287	17363880	-	AT5G43270	SPL2	protein_coding	17362858	17364681	3.89302	1.96089	4.40809e-59	1.25438e-56
5	16915728	16918569	+	AT5G42310	CRP1	protein_coding	16915151	16915683	3.61909	1.85563	5.09038e-59	1.44461e-56
4	12006986	12009536	+	AT4G22890	PGRL1A	protein_coding	12005943	12007220	3.59241	1.84495	5.80083e-59	1.6424e-56
1	26089030	26090734	+	AT1G69410	ELF5A-3	protein_coding	26088855	26089275	3.42756	1.77718	5.96197e-59	1.68737e-56
5	1279577	1281746	+	AT5G04490	VTE5	protein_coding	1279414	1279993	3.58997	1.84397	6.51238e-59	1.84018e-56
5	4658441	4660175	+	AT5G14450		protein_coding	4657697	4658602	4.02631	2.00946	6.6437e-59	1.87638e-56
5	9261479	9267732	+	AT5G26570	GWD3	protein_coding	9260761	9261605	4.02631	2.00946	6.6437e-59	1.87638e-56
5	10780503	10783996	+	AT5G28740		protein_coding	10780116	10780604	4.02631	2.00946	6.6437e-59	1.87638e-56
5	4655903	4657907	-	AT5G14440		protein_coding	4657697	4658602	4.02631	2.00946	6.6437e-59	1.87638e-56
4	14982320	14982545	+	AT4G08335		miRNA	14982042	14982757	4.02631	2.00946	6.6437e-59	1.87638e-56
4	14982359	14983494	+	AT4G30760		protein_coding	14982042	14982757	4.02631	2.00946	6.6437e-59	1.87638e-56
4	14980853	14982404	-	AT4G30750		protein_coding	14982042	14982757	4.02631	2.00946	6.6437e-59	1.87638e-56
1	28170752	28173678	+	AT1G75020	LPAT4	protein_coding	28169931	28171296	3.80941	1.92957	6.74311e-59	1.89531e-56
4	15926652	15931422	-	AT4G33010	GLDP1	protein_coding	15931111	15932469	3.69868	1.88701	7.36767e-59	2.06724e-56
3	7959753	7962371	+	AT3G22440	FRL4A	protein_coding	7958713	7959933	4.02157	2.00776	7.96471e-59	2.23188e-56
4	14807889	14810075	-	AT4G30240		protein_coding	14809814	14810487	3.39194	1.76211	8.00461e-59	2.24285e-56
5	1303167	1306145	-	AT5G04550		protein_coding	1305759	1306411	3.26242	1.70594	8.23816e-59	2.30728e-56
4	13997292	13998604	-	AT4G28240		protein_coding	13998212	13999179	3.29674	1.72104	8.63993e-59	2.41758e-56
2	13916440	13919179	+	AT2G32800	LECRKS2	protein_coding	13915749	13916687	3.34176	1.74061	9.00389e-59	2.51745e-56
3	2713312	2717366	+	AT3G08930		protein_coding	2712862	2713586	3.85976	1.94851	9.32245e-59	2.60465e-56
4	173953	176870	-	AT4G00400	GPAT8	protein_coding	176695	177277	3.84418	1.94268	9.64784e-59	2.69395e-56
5	19301130	19302117	-	AT5G47610	ATL79	protein_coding	19301922	19302492	3.64076	1.86424	1.02125e-58	2.84839e-56
5	26797596	26799265	-	AT5G67160	EPS1	protein_coding	26798959	26799845	3.61573	1.85429	1.04679e-58	2.9181e-56
1	10900681	10902626	+	AT1G30730		protein_coding	10899796	10900810	3.60289	1.84915	1.08643e-58	3.0267e-56
1	7873867	7876018	+	AT1G22280	PAPP2C	protein_coding	7872594	7874277	3.84112	1.94153	1.0958e-58	3.05225e-56
3	20262175	20264686	+	AT3G54740		protein_coding	20261498	20262766	4.01273	2.00458	1.11743e-58	3.1115e-56
4	17688186	17688392	+	AT4G09515		lncRNA	17686894	17688044	3.55348	1.82923	1.22321e-58	3.40063e-56
5	1075671	1077549	+	AT5G03990		protein_coding	1075344	1075960	3.92711	1.97347	1.33958e-58	3.71809e-56
5	1074205	1075289	-	AT5G03980		protein_coding	1075344	1075960	3.92711	1.97347	1.33958e-58	3.71809e-56
2	9636346	9638761	+	AT2G22670	IAA8	protein_coding	9635172	9636436	3.42192	1.77481	1.34887e-58	3.74343e-56
1	19180744	19186532	+	AT1G51720		protein_coding	19179880	19180999	3.94261	1.97915	1.35494e-58	3.76002e-56
1	19175609	19180195	-	AT1G51710	UBP6	protein_coding	19179880	19180999	3.94261	1.97915	1.35494e-58	3.76002e-56
3	7309275	7312795	-	AT3G20870	ZTP29	protein_coding	7312611	7313030	3.97444	1.99075	1.37167e-58	3.80531e-56
5	19312747	19314893	+	AT5G47660		protein_coding	19312336	19313084	3.72319	1.89654	1.42896e-58	3.96141e-56
5	19310192	19312747	-	AT5G47650	ATNUDT2	protein_coding	19312336	19313084	3.72319	1.89654	1.42896e-58	3.96141e-56
5	7205477	7208613	+	AT5G21170	AKINBETA1	protein_coding	7205151	7205907	3.69678	1.88627	1.43265e-58	3.97118e-56
1	9963448	9966320	+	AT1G28380	NSL1	protein_coding	9963194	9963716	3.12336	1.6431	1.53773e-58	4.25716e-56
3	5081780	5084240	+	AT3G15095		protein_coding	5079314	5081903	3.19189	1.67441	1.66391e-58	4.60066e-56
2	9354842	9357091	+	AT2G21960		protein_coding	9354502	9355102	3.78726	1.92115	1.7256e-58	4.76804e-56
2	9353174	9354645	-	AT2G21950	SKIP6	protein_coding	9354502	9355102	3.78726	1.92115	1.7256e-58	4.76804e-56
1	4186653	4188233	-	AT1G12310	CML13	protein_coding	4188139	4188841	3.36747	1.75167	1.74526e-58	4.82159e-56
2	17731830	17733982	-	AT2G42590	GRF9	protein_coding	17733692	17734374	3.88891	1.95937	1.7925e-58	4.9496e-56
5	17970210	17971456	+	AT5G44574		protein_coding	17969496	17970042	3.09863	1.63163	1.80867e-58	4.99356e-56
5	5007826	5008964	-	AT5G15420		protein_coding	5008564	5009074	3.44622	1.78501	1.8886e-58	5.21075e-56
2	5925119	5929902	+	AT2G14080		protein_coding	5923898	5925322	3.5092	1.81114	2.0325e-58	5.59977e-56
3	22142856	22144439	+	AT3G59940	SKIP20	protein_coding	22140883	22142896	3.2812	1.71422	2.05414e-58	5.65796e-56
3	10524181	10526733	+	AT3G28220		protein_coding	10523535	10524367	3.50806	1.81067	2.14956e-58	5.91657e-56
3	10523185	10523424	-	AT3G28216		protein_coding	10523535	10524367	3.50806	1.81067	2.14956e-58	5.91657e-56
3	5347762	5349321	-	AT3G15810		protein_coding	5349050	5350036	3.11726	1.64028	2.24161e-58	6.1651e-56
3	9306776	9307967	+	AT3G25600	CML16	protein_coding	9306639	9307597	3.27847	1.71302	2.39188e-58	6.57158e-56
1	4257268	4259300	-	AT1G12480	SLAC1	protein_coding	4259186	4259630	3.98993	1.99636	2.68244e-58	7.35462e-56
5	3423381	3424720	+	AT5G10830		protein_coding	3423094	3423763	4.00607	2.00219	2.73458e-58	7.49566e-56
5	3679748	3684884	+	AT5G11510	MYB3R4	protein_coding	3679291	3680080	4.00607	2.00219	2.73458e-58	7.49566e-56
5	8621900	8624484	+	AT5G25040		protein_coding	8621331	8622073	4.00607	2.00219	2.73458e-58	7.49566e-56
5	14590115	14594384	+	AT5G36940	CAT3	protein_coding	14589843	14590458	4.00607	2.00219	2.73458e-58	7.49566e-56
5	3420700	3423299	-	AT5G10820		protein_coding	3423094	3423763	4.00607	2.00219	2.73458e-58	7.49566e-56
4	9708684	9714135	+	AT4G17380	MSH4	protein_coding	9708328	9708949	4.00607	2.00219	2.73458e-58	7.49566e-56
3	3569828	3572062	+	AT3G11390		protein_coding	3569175	3569788	4.00607	2.00219	2.73458e-58	7.49566e-56
3	9666449	9669426	+	AT3G26400	EIF4B1	protein_coding	9665549	9666616	4.00607	2.00219	2.73458e-58	7.49566e-56
2	5508351	5508797	+	AT2G05875		lncRNA	5507578	5508300	4.00607	2.00219	2.73458e-58	7.49566e-56
[truncated: 2,520 more rows]

## Sheet: E2FB
Chr	Start	End	Strand	Gene.ID	GeneSymbol	Biotype	Start.ChIP	End.ChIP	Fold.Enrichment	log2.Fold.Enrichment	pvalue	qvalue
2	9648	9767	-	AT2G01023		protein_coding	9926	10213	7.31973	2.87179	5.633e-75	6.73938e-67
4	2895	10504	-	AT4G00020	MEE43	protein_coding	10435	10696	7.16617	2.8412	2.54027e-72	2.64277e-66
2	3522984	3527500	-	AT2G07690	MCM5	protein_coding	3527211	3527838	7.11498	2.83086	1.9207e-71	1.93108e-65
1	16970214	16974753	+	AT1G44900	MCM2	protein_coding	16969846	16970641	6.87087	2.78049	4.68339e-69	3.11293e-63
5	6202536	6205737	+	AT5G18630		protein_coding	6201940	6202823	6.67017	2.73772	5.42738e-67	2.71688e-61
5	6195689	6202168	-	AT5G18620	CHR17	protein_coding	6201940	6202823	6.67017	2.73772	5.42738e-67	2.71688e-61
4	7462532	7467870	+	AT4G12640		protein_coding	7462059	7462675	6.45851	2.6912	8.01807e-65	3.01662e-59
4	7459609	7462447	-	AT4G12620	ORC1B	protein_coding	7462059	7462675	6.45851	2.6912	8.01807e-65	3.01662e-59
4	11247991	11252757	+	AT4G21070	BRCA1	protein_coding	11247700	11248335	6.36353	2.66983	3.66851e-63	1.01365e-57
1	25344440	25348406	-	AT1G67630	POLA2	protein_coding	25348023	25348935	6.5701	2.71592	4.98643e-63	1.33165e-57
1	7185288	7192841	-	AT1G20720		protein_coding	7192752	7193298	6.45203	2.68975	4.16658e-62	8.96582e-57
5	234851	241106	-	AT5G01630	BRCA2B	protein_coding	241002	241284	6.55192	2.71192	5.46651e-62	1.16582e-56
2	3312873	3313502	-	AT2G07629		protein_coding	3313200	3313497	6.55192	2.71192	5.46651e-62	1.16582e-56
5	21463467	21466880	+	AT5G52920	PKP2	protein_coding	21462943	21463625	6.25279	2.6445	8.09748e-62	1.61466e-56
5	21457534	21463327	-	AT5G52910	ATIM	protein_coding	21462943	21463625	6.25279	2.6445	8.09748e-62	1.61466e-56
5	7888461	7890355	-	AT5G23420	HMGB7	protein_coding	7889803	7890567	6.44359	2.68786	3.73904e-61	6.76768e-56
4	10670589	10672554	+	AT4G19590		protein_coding	10670131	10670685	5.96756	2.57714	1.1252e-60	1.84412e-55
4	10669900	10670555	-	AT4G06900		lncRNA	10670131	10670685	5.96756	2.57714	1.1252e-60	1.84412e-55
5	7571175	7577993	+	AT5G22760		protein_coding	7570789	7571387	6.14222	2.61876	1.77943e-60	2.84616e-55
5	7565037	7571109	-	AT5G22750	RAD5	protein_coding	7570789	7571387	6.14222	2.61876	1.77943e-60	2.84616e-55
2	17604076	17611333	+	AT2G42270	BRR2B	protein_coding	17603340	17604174	6.00706	2.58666	3.49704e-60	5.22336e-55
2	17601872	17603705	-	AT2G42260	PYM	protein_coding	17603340	17604174	6.00706	2.58666	3.49704e-60	5.22336e-55
3	18623254	18628914	-	AT3G50240	KIN4B	protein_coding	18628804	18629598	5.85447	2.54954	1.10415e-59	1.55966e-54
5	19932114	19938470	+	AT5G49160	DMT1	protein_coding	19931802	19932443	6.39836	2.6777	1.76506e-59	2.4498e-54
1	30073524	30080778	+	AT1G79950	RTEL1	protein_coding	30073355	30073972	5.75688	2.52529	2.05651e-58	2.34326e-53
3	2966201	2969058	+	AT3G09670		protein_coding	2965921	2966632	5.8432	2.54676	2.32365e-58	2.6401e-53
3	2961233	2966231	-	AT3G09660	MCM8	protein_coding	2965921	2966632	5.8432	2.54676	2.32365e-58	2.6401e-53
1	2588776	2590609	-	AT1G08250	ADT6	protein_coding	2590331	2591190	5.7438	2.52201	6.77813e-58	7.27294e-53
2	2975025	2979266	+	AT2G07170	TOR1L2	protein_coding	2974695	2975189	6.29599	2.65443	7.98454e-58	8.50648e-53
1	24319396	24324091	-	AT1G65470	FAS1	protein_coding	24323866	24324495	5.41292	2.43641	1.43291e-57	1.41566e-52
3	17486490	17493395	+	AT3G47460	ATSMC2	protein_coding	17486142	17486780	5.87637	2.55493	2.03728e-57	1.95506e-52
3	17483068	17486347	-	AT3G47450	ATNOS1	protein_coding	17486142	17486780	5.87637	2.55493	2.03728e-57	1.95506e-52
1	25205279	25209101	-	AT1G67320		protein_coding	25208677	25209348	5.51017	2.4621	5.85059e-57	5.02852e-52
2	9293261	9297861	+	AT2G21790	RNR1	protein_coding	9292936	9293587	5.34445	2.41804	6.65151e-57	5.66409e-52
5	8746594	8747290	-	AT5G25240		protein_coding	8746720	8747724	6.16358	2.62377	2.21238e-56	1.80676e-51
1	20268474	20270140	-	AT1G54290		protein_coding	20269986	20270485	5.98455	2.58124	3.04986e-56	2.45059e-51
5	21477116	21478534	+	AT5G52960		protein_coding	21476727	21477322	5.80833	2.53812	4.98161e-56	3.58393e-51
5	21473720	21477024	-	AT5G52950		protein_coding	21476727	21477322	5.80833	2.53812	4.98161e-56	3.58393e-51
2	13455272	13462431	-	AT2G31650	ATX1	protein_coding	13462103	13462705	5.54238	2.47051	1.0564e-55	7.35258e-51
5	6241134	6243479	+	AT5G18710		nontranslating_CDS	6240625	6241282	5.94881	2.5726	1.53501e-55	1.03581e-50
5	6235032	6240916	-	AT5G18700	RUK	protein_coding	6240625	6241282	5.94881	2.5726	1.53501e-55	1.03581e-50
3	5907212	5909003	+	AT3G17300		protein_coding	5906709	5907326	5.69589	2.50992	1.77537e-55	1.18796e-50
4	8135124	8137401	+	AT4G14120		protein_coding	8134773	8135383	5.35125	2.41988	1.83012e-55	1.22118e-50
4	8132880	8134988	-	AT4G14110	CSN8	protein_coding	8134773	8135383	5.35125	2.41988	1.83012e-55	1.22118e-50
1	18939194	18941719	-	AT1G51130	NSE4A	protein_coding	18941399	18941936	5.20293	2.37932	3.87044e-55	2.32343e-50
2	1103205	1104392	+	AT2G03630		protein_coding	1102683	1103245	5.93114	2.56831	5.50694e-55	3.252e-50
2	12651826	12654336	+	AT2G29580		protein_coding	12651461	12652026	5.57574	2.47916	7.89242e-55	4.55061e-50
2	12649906	12651753	-	AT2G29570	PCNA2	protein_coding	12651461	12652026	5.57574	2.47916	7.89242e-55	4.55061e-50
1	3048966	3053163	+	AT1G09450	HASPIN	protein_coding	3048692	3049271	5.56219	2.47565	1.03825e-54	5.84817e-50
1	1325099	1331169	-	AT1G04730	CTF18	protein_coding	1330826	1331449	5.42521	2.43968	1.22495e-54	6.77548e-50
4	4200506	4205356	-	AT4G07410	PCN	protein_coding	4205026	4205486	6.09124	2.60674	1.48231e-54	8.11279e-50
3	20196140	20197726	+	AT3G54560	H2AV	protein_coding	20195882	20196428	5.39863	2.43259	2.14734e-54	1.08036e-49
3	7567565	7572202	+	AT3G21480		protein_coding	7567051	7567847	6.0077	2.58681	6.39779e-54	3.02183e-49
3	7567394	7567465	-	AT3G21475		tRNA	7567051	7567847	6.0077	2.58681	6.39779e-54	3.02183e-49
3	10324639	10324710	+	AT3G27845		tRNA	10324479	10324866	5.94315	2.57123	7.71489e-54	3.60554e-49
3	10324788	10325746	+	AT3G27850	RPL12C	protein_coding	10324479	10324866	5.94315	2.57123	7.71489e-54	3.60554e-49
5	18011146	18012882	+	AT5G44640	BGLU13	protein_coding	18010333	18010869	5.85676	2.5501	1.42285e-53	6.0516e-49
5	18006212	18010667	-	AT5G44635	MCM6	protein_coding	18010333	18010869	5.85676	2.5501	1.42285e-53	6.0516e-49
2	7126279	7130729	-	AT2G16440	MCM4	protein_coding	7130416	7130947	5.52275	2.46539	3.36736e-53	1.37924e-48
5	24714076	24721970	-	AT5G61460	SMC6B	protein_coding	24721625	24722175	5.42546	2.43975	4.08771e-53	1.65333e-48
5	24126877	24128162	+	AT5G59910	HTB4	protein_coding	24126637	24127167	5.45838	2.44847	5.04568e-53	2.00956e-48
5	24123913	24126717	-	AT5G59900		protein_coding	24126637	24127167	5.45838	2.44847	5.04568e-53	2.00956e-48
3	14751280	14755701	+	AT3G42660		protein_coding	14750872	14751544	5.98887	2.58228	6.07659e-53	2.40337e-48
3	19513937	19514868	+	AT3G52630	RPA3A	protein_coding	19513583	19514256	5.07537	2.34351	8.65526e-53	3.25739e-48
5	26776953	26786431	+	AT5G67100	POLA	protein_coding	26776667	26777218	4.9268	2.30065	1.07392e-52	4.01393e-48
5	26773939	26776391	-	AT5G67090	SBT1.9	protein_coding	26776667	26777218	4.9268	2.30065	1.07392e-52	4.01393e-48
5	18769649	18773706	-	AT5G46280	MCM3	protein_coding	18773419	18774087	5.03564	2.33218	2.14373e-52	7.80513e-48
5	5474366	5480067	+	AT5G16690	ORC3	protein_coding	5473432	5474634	5.27533	2.39926	3.88061e-52	1.34943e-47
4	6711386	6713512	-	AT4G10950		protein_coding	6713228	6713842	5.1564	2.36636	3.93532e-52	1.34943e-47
4	8240847	8241341	+	AT4G14315		protein_coding	8240196	8240828	5.22114	2.38436	5.22914e-52	1.73544e-47
4	8236723	8240388	-	AT4G14310		protein_coding	8240196	8240828	5.22114	2.38436	5.22914e-52	1.73544e-47
1	1036493	1040262	+	AT1G04020	ATBARD1	protein_coding	1036083	1036826	5.03171	2.33105	5.31129e-52	1.76222e-47
1	1030957	1036264	-	AT1G04010	PSAT	protein_coding	1036083	1036826	5.03171	2.33105	5.31129e-52	1.76222e-47
4	10979741	10982646	+	AT4G20325		protein_coding	10979475	10979988	5.51489	2.46333	5.71518e-52	1.88834e-47
3	9143916	9146236	+	AT3G25100	CDC45	protein_coding	9143533	9144240	5.63409	2.49418	2.16381e-51	6.72419e-47
5	24522953	24526113	+	AT5G60940	CSTF50	protein_coding	24522319	24523011	5.53607	2.46886	2.26553e-51	7.02749e-47
5	24515281	24522743	-	AT5G60930		protein_coding	24522319	24523011	5.53607	2.46886	2.26553e-51	7.02749e-47
3	16308432	16309472	+	AT3G44763		protein_coding	16307500	16308203	5.8865	2.55741	2.40796e-51	7.42506e-47
1	12685176	12687641	+	AT1G34630		protein_coding	12684920	12685487	5.8865	2.55741	2.40796e-51	7.42506e-47
1	24201488	24203226	+	AT1G65140		protein_coding	24200949	24201737	5.70567	2.5124	3.6171e-51	1.06329e-46
1	24196345	24201346	-	AT1G65130		protein_coding	24200949	24201737	5.70567	2.5124	3.6171e-51	1.06329e-46
3	19892525	19897955	-	AT3G53680		protein_coding	19897631	19898357	5.17659	2.372	7.29575e-51	2.09271e-46
3	21997052	22000737	+	AT3G59550	SYN3	protein_coding	21996768	21997434	5.68267	2.50657	1.37319e-50	3.78809e-46
3	21995610	21996840	-	AT3G59540	RPL38A	protein_coding	21996768	21997434	5.68267	2.50657	1.37319e-50	3.78809e-46
5	16760846	16764276	+	AT5G41880	POLA3	protein_coding	16760553	16761146	5.10615	2.35224	1.42709e-50	3.92862e-46
5	16758709	16760576	-	AT5G41870		protein_coding	16760553	16761146	5.10615	2.35224	1.42709e-50	3.92862e-46
5	10477556	10479384	+	AT5G28500	RAF1.1	protein_coding	10477303	10477846	5.83531	2.54481	1.49637e-50	4.11083e-46
5	15208358	15210335	+	AT5G38110	ASF1B	protein_coding	15208024	15208715	5.83531	2.54481	1.49637e-50	4.11083e-46
1	29616919	29621447	+	AT1G78770	APC6	protein_coding	29616945	29617531	5.43796	2.44307	1.50048e-50	4.11083e-46
1	29615096	29616738	-	AT1G78760		protein_coding	29616945	29617531	5.43796	2.44307	1.50048e-50	4.11083e-46
3	6453303	6454018	+	AT3G18740	RPL30C	protein_coding	6452902	6453429	5.38204	2.42815	1.86393e-50	4.93481e-46
3	6445852	6453201	-	AT3G18730	TSK	protein_coding	6452902	6453429	5.38204	2.42815	1.86393e-50	4.93481e-46
3	3919463	3921519	+	AT3G12290	FOLD2	protein_coding	3918800	3919640	4.72652	2.24078	2.97598e-50	7.76891e-46
3	3913349	3919359	-	AT3G12280	RBR1	protein_coding	3918800	3919640	4.72652	2.24078	2.97598e-50	7.76891e-46
1	2263037	2264553	+	AT1G07370	PCNA	protein_coding	2262778	2263284	5.14525	2.36324	3.27258e-50	8.50413e-46
1	2260317	2262923	-	AT1G07360		protein_coding	2262778	2263284	5.14525	2.36324	3.27258e-50	8.50413e-46
2	7281374	7283686	-	AT2G16780	MSI2	protein_coding	7283224	7283931	5.0304	2.33067	7.37242e-50	1.84298e-45
3	337712	343912	-	AT3G02020	AK3	protein_coding	344029	344821	5.35158	2.41996	8.09282e-50	2.01002e-45
3	3974802	3977369	+	AT3G12540		protein_coding	3974089	3974746	5.18018	2.373	8.42461e-50	2.08853e-45
3	3972180	3974440	-	AT3G12530	GINS2	protein_coding	3974089	3974746	5.18018	2.373	8.42461e-50	2.08853e-45
5	19984626	19985788	-	AT5G49300	GATA16	protein_coding	19985468	19986624	5.07286	2.3428	1.52258e-49	3.60579e-45
5	4142910	4147140	+	AT5G13060	ABAP1	protein_coding	4142640	4143161	5.22609	2.38573	1.77959e-49	4.16985e-45
1	29898481	29898828	+	AT1G79485		protein_coding	29898304	29898891	5.18446	2.37419	1.78838e-49	4.18967e-45
2	10397377	10400802	-	AT2G24490	RPA2A	protein_coding	10400248	10400842	5.40008	2.43298	1.80202e-49	4.21998e-45
5	2571957	2575061	+	AT5G08020	RPA1B	protein_coding	2571702	2572315	5.00821	2.3243	2.69973e-49	6.21398e-45
3	21426285	21428340	+	AT3G57860	GIG1	protein_coding	21425931	21426467	5.16166	2.36784	2.85924e-49	6.56463e-45
4	504135	506403	-	AT4G01190	ATPIPK10	protein_coding	506336	507186	5.26791	2.39723	4.22027e-49	9.51766e-45
3	2833346	2835390	+	AT3G09230	MYB1	protein_coding	2832957	2833452	4.8722	2.28457	4.94721e-49	1.1055e-44
5	2422783	2430136	+	AT5G07660	SMC6A	protein_coding	2422019	2423178	5.68036	2.50598	5.58599e-49	1.2436e-44
2	11581214	11594397	+	AT2G27120	POL2B	protein_coding	11580723	11581334	5.73293	2.51927	5.62924e-49	1.25184e-44
2	11576668	11580817	-	AT2G27110	FRS3	protein_coding	11580723	11581334	5.73293	2.51927	5.62924e-49	1.25184e-44
1	17847042	17848338	+	AT1G48300		protein_coding	17846659	17847201	5.73293	2.51927	5.62924e-49	1.25184e-44
1	13277259	13280387	-	AT1G35780		protein_coding	13280072	13280795	5.73293	2.51927	5.62924e-49	1.25184e-44
2	11912151	11913425	-	AT2G27970	CKS2	protein_coding	11913181	11913738	5.2502	2.39237	6.00026e-49	1.30359e-44
4	532247	534984	+	AT4G01270		protein_coding	531983	532527	5.72615	2.51757	6.32747e-49	1.37069e-44
2	16934621	16938272	+	AT2G40550	ETG1	protein_coding	16934473	16935226	4.99694	2.32104	7.76801e-49	1.65871e-44
5	8903404	8906319	+	AT5G25580		protein_coding	8903172	8903817	5.3135	2.40966	9.58937e-49	2.01651e-44
3	21121323	21122569	+	AT3G57062		protein_coding	21120851	21121410	4.77218	2.25465	1.02501e-48	2.14319e-44
3	21114798	21121160	-	AT3G57060		protein_coding	21120851	21121410	4.77218	2.25465	1.02501e-48	2.14319e-44
5	9311446	9315550	-	AT5G26680		protein_coding	9315312	9315828	5.30349	2.40694	1.16474e-48	2.41429e-44
1	10860619	10865074	+	AT1G30640		protein_coding	10860153	10860836	4.89982	2.29273	1.30371e-48	2.68281e-44
1	10858232	10860322	-	AT1G30630		protein_coding	10860153	10860836	4.89982	2.29273	1.30371e-48	2.68281e-44
3	6659155	6660852	+	AT3G19220	SCO2	protein_coding	6658706	6659256	5.52645	2.46635	1.41671e-48	2.90429e-44
3	6652695	6658988	-	AT3G19210	CHR25	protein_coding	6658706	6659256	5.52645	2.46635	1.41671e-48	2.90429e-44
1	28805114	28810647	+	AT1G76740		protein_coding	28804585	28805347	4.9294	2.30141	1.50786e-48	3.07737e-44
1	28802753	28804858	-	AT1G76730	COG0212	protein_coding	28804585	28805347	4.9294	2.30141	1.50786e-48	3.07737e-44
4	16080760	16083398	+	AT4G33410	SPPL1	protein_coding	16080311	16080962	5.16343	2.36833	3.40895e-48	6.69376e-44
4	16077898	16080721	-	AT4G33400		protein_coding	16080311	16080962	5.16343	2.36833	3.40895e-48	6.69376e-44
5	7330825	7334282	-	AT5G22110	DPB2	protein_coding	7333972	7334675	5.3271	2.41335	4.14229e-48	7.92939e-44
5	17355845	17356706	-	AT5G43250	NF-YC13	protein_coding	17356380	17356896	5.49339	2.4577	6.28261e-48	1.1752e-43
4	13791642	13797305	-	AT4G27630	GTG2	protein_coding	13797031	13797695	5.27134	2.39817	1.20529e-47	2.18686e-43
3	17289369	17290963	+	AT3G46950		protein_coding	17288700	17289369	4.96514	2.31183	1.7386e-47	3.09906e-43
3	17288134	17289006	-	AT3G46940	DUT1	protein_coding	17288700	17289369	4.96514	2.31183	1.7386e-47	3.09906e-43
5	5639646	5642623	-	AT5G17160		protein_coding	5642297	5642934	5.63056	2.49328	2.044e-47	3.61751e-43
3	21052434	21055721	+	AT3G56870		protein_coding	21052110	21052779	4.52031	2.17642	2.15482e-47	3.7455e-43
3	21048727	21052320	-	AT3G56860	UBA2A	protein_coding	21052110	21052779	4.52031	2.17642	2.15482e-47	3.7455e-43
1	9298670	9300800	+	AT1G26840	ORC6	protein_coding	9298349	9298913	5.066	2.34085	2.45867e-47	4.2417e-43
1	10881479	10886472	+	AT1G30680		protein_coding	10881100	10881688	5.18767	2.37509	2.61885e-47	4.49915e-43
5	22955841	22955912	+	AT5G56745		tRNA	22955354	22955850	4.80046	2.26317	2.62494e-47	4.50775e-43
5	22952767	22955739	-	AT5G56740	HAG2	protein_coding	22955354	22955850	4.80046	2.26317	2.62494e-47	4.50775e-43
5	26437170	26438771	-	AT5G66140	PAD2	protein_coding	26438692	26439175	5.39374	2.43129	3.84742e-47	6.47053e-43
3	17961266	17962014	+	AT3G48490		protein_coding	17960857	17961680	4.99703	2.32107	4.49407e-47	7.50309e-43
2	85401	88399	+	AT2G01120	ORC4	protein_coding	85142	85683	5.51487	2.46333	6.1917e-47	1.02261e-42
2	83260	85258	-	AT2G01110	TATC	protein_coding	85142	85683	5.51487	2.46333	6.1917e-47	1.02261e-42
5	9038860	9041377	+	AT5G25910	AtRLP52	protein_coding	9038524	9039141	4.95984	2.31029	9.75484e-47	1.58139e-42
4	10317416	10319736	-	AT4G18790	NRAMP5	protein_coding	10319380	10320088	4.84103	2.27531	1.1253e-46	1.81155e-42
5	23686079	23691394	-	AT5G58610		protein_coding	23691403	23692233	4.5241	2.17763	1.77044e-46	2.73067e-42
1	24892340	24893876	+	AT1G66740	ASF1A	protein_coding	24891930	24892579	5.11873	2.35579	2.33932e-46	3.57075e-42
1	1804401	1807670	-	AT1G05950		protein_coding	1807445	1808131	5.12427	2.35735	4.82236e-46	7.18191e-42
5	16725753	16732847	+	AT5G41790	CIP1	protein_coding	16725270	16725929	4.4086	2.14032	7.24636e-46	1.04121e-41
5	16725542	16726024	-	AT5G06205		lncRNA	16725270	16725929	4.4086	2.14032	7.24636e-46	1.04121e-41
2	10619531	10621307	-	AT2G24970		protein_coding	10620956	10621491	5.52819	2.46681	7.15896e-46	1.04121e-41
1	6796137	6799764	-	AT1G19650	SFH4	protein_coding	6799591	6800205	4.65413	2.21851	7.17811e-46	1.04121e-41
3	18713676	18717409	+	AT3G50430		protein_coding	18713220	18713701	5.41552	2.4371	8.62641e-46	1.22501e-41
3	18710871	18713649	-	AT3G50420	PCMP-E85	protein_coding	18713220	18713701	5.41552	2.4371	8.62641e-46	1.22501e-41
2	12689171	12693121	+	AT2G29680	CDC6	protein_coding	12689096	12689625	4.43007	2.14733	8.66483e-46	1.23004e-41
2	12689276	12689398	-	AT2G29679		protein_coding	12689096	12689625	4.43007	2.14733	8.66483e-46	1.23004e-41
1	20850977	20851664	-	AT1G55770		protein_coding	20851492	20852286	4.81808	2.26846	8.8826e-46	1.25901e-41
3	8551772	8554839	-	AT3G23740		protein_coding	8554526	8555085	4.31771	2.11027	8.92031e-46	1.26375e-41
2	19304256	19304523	+	AT2G09770		lncRNA	19303932	19304613	4.73512	2.2434	1.1462e-45	1.60842e-41
2	19299492	19304271	-	AT2G46980	ASY3	protein_coding	19303932	19304613	4.73512	2.2434	1.1462e-45	1.60842e-41
3	18324705	18329350	+	AT3G49410		protein_coding	18324111	18324782	5.39665	2.43206	1.20404e-45	1.68601e-41
3	18319060	18324624	-	AT3G49400		protein_coding	18324111	18324782	5.39665	2.43206	1.20404e-45	1.68601e-41
4	16940462	16942060	-	AT4G35750		protein_coding	16941629	16942357	4.53686	2.18169	2.46246e-45	3.36775e-41
5	642554	644394	+	AT5G02820	TOP6A	protein_coding	641935	642909	4.76549	2.25262	2.76172e-45	3.74111e-41
5	642400	642481	-	AT5G02815		tRNA	641935	642909	4.76549	2.25262	2.76172e-45	3.74111e-41
3	10026837	10030087	-	AT3G27180		protein_coding	10029820	10030433	5.477	2.45339	4.17898e-45	5.52586e-41
3	10037812	10038222	-	AT3G05205		lncRNA	10038177	10038822	5.477	2.45339	4.17898e-45	5.52586e-41
1	7865435	7866176	+	AT1G22270	TRM112A	protein_coding	7865062	7865600	5.477	2.45339	4.17898e-45	5.52586e-41
1	7859630	7865263	-	AT1G22260	ZYP1A	protein_coding	7865062	7865600	5.477	2.45339	4.17898e-45	5.52586e-41
3	8624636	8631392	+	AT3G23890	TOP2	protein_coding	8624345	8624897	4.90815	2.29518	7.01213e-45	8.9382e-41
4	18397591	18399387	-	AT4G39630		protein_coding	18399135	18400155	4.53223	2.18022	1.19459e-44	1.50145e-40
5	26941074	26944146	+	AT5G67530	CYP65	protein_coding	26940777	26941305	4.72964	2.24173	1.29706e-44	1.62136e-40
4	10209174	10209733	+	AT4G18501		protein_coding	10208527	10209220	5.07976	2.34476	1.36798e-44	1.70506e-40
4	10209148	10209411	-	AT4G18500		protein_coding	10208527	10209220	5.07976	2.34476	1.36798e-44	1.70506e-40
1	12746405	12748617	+	AT1G34770		protein_coding	12745556	12746736	4.78333	2.25802	1.93415e-44	2.3531e-40
5	25574419	25581433	+	AT5G63920	TOP3A	protein_coding	25574066	25574720	4.89702	2.2919	1.95097e-44	2.37137e-40
5	25571779	25574178	-	AT5G63910	FLCY	protein_coding	25574066	25574720	4.89702	2.2919	1.95097e-44	2.37137e-40
1	17634697	17637809	+	AT1G47870	E2FC	protein_coding	17634449	17635000	5.01174	2.32531	2.23754e-44	2.70159e-40
3	229075	231517	+	AT3G01600	anac044	protein_coding	228906	229412	4.92223	2.29931	2.60717e-44	3.07737e-40
3	21842964	21854117	+	AT3G59100	CALS6	protein_coding	21842626	21843227	4.99937	2.32175	2.84748e-44	3.35081e-40
5	1536057	1538614	+	AT5G05180		protein_coding	1535378	1536365	4.28249	2.09845	3.54707e-44	4.13219e-40
2	8736734	8737767	+	AT2G20260	PSAE2	protein_coding	8736303	8736839	4.71824	2.23825	3.57223e-44	4.16112e-40
2	8733285	8736597	-	AT2G20250		protein_coding	8736303	8736839	4.71824	2.23825	3.57223e-44	4.16112e-40
1	19463675	19464434	-	AT1G52270		protein_coding	19464270	19464732	5.02885	2.33023	3.63337e-44	4.22902e-40
3	6850358	6855590	-	AT3G19720	ARC5	protein_coding	6855332	6855942	5.19228	2.37637	4.71596e-44	5.45193e-40
5	4109234	4109784	-	AT5G12990	CLE40	protein_coding	4109741	4110322	5.01315	2.32572	4.91756e-44	5.67623e-40
5	4526766	4529614	+	AT5G14030		protein_coding	4526043	4526727	4.70274	2.2335	4.98437e-44	5.75109e-40
5	4523421	4526167	-	AT5G14020		protein_coding	4526043	4526727	4.70274	2.2335	4.98437e-44	5.75109e-40
5	4670289	4672958	-	AT5G14490	anac085	protein_coding	4672739	4673350	4.77462	2.25539	5.05068e-44	5.82599e-40
5	8977057	8979296	-	AT5G25790		protein_coding	8979220	8979739	5.18013	2.37299	5.88437e-44	6.74342e-40
3	124319	126876	-	AT3G01330	E2FF	protein_coding	126713	127343	4.83013	2.27206	7.61991e-44	8.59409e-40
4	18269150	18270800	-	AT4G39240		protein_coding	18270725	18271326	4.13309	2.04722	1.16638e-43	1.28638e-39
3	4952004	4953510	-	AT3G14740		protein_coding	4953222	4953710	4.66318	2.22131	1.17082e-43	1.29092e-39
4	7948579	7951022	+	AT4G13670	PTAC5	protein_coding	7948318	7948866	4.69633	2.23153	1.22724e-43	1.34977e-39
5	26972177	26972644	-	AT5G09965		lncRNA	26972441	26972905	5.37463	2.42617	1.38484e-43	1.51102e-39
5	26588411	26592330	+	AT5G66620	DAR6	protein_coding	26588031	26588805	4.94979	2.30737	1.67962e-43	1.79308e-39
5	26588218	26588583	-	AT5G09645		lncRNA	26588031	26588805	4.94979	2.30737	1.67962e-43	1.79308e-39
1	29582907	29585665	+	AT1G78650	POLD3	protein_coding	29582645	29583274	4.67059	2.2236	2.12981e-43	2.25538e-39
3	6678630	6679229	+	AT3G19274		protein_coding	6678513	6678992	4.8483	2.27748	2.54197e-43	2.67504e-39
1	1294627	1299023	-	AT1G04650		protein_coding	1298727	1299568	4.72815	2.24128	2.89421e-43	3.02831e-39
5	19274853	19277383	+	AT5G47510		protein_coding	19274609	19275261	4.36693	2.12662	2.90429e-43	3.03816e-39
4	5758014	5760569	+	AT4G08980	FBW2	protein_coding	5757391	5758353	5.0916	2.34812	2.9847e-43	3.12004e-39
4	13539505	13542466	+	AT4G26965		protein_coding	13539098	13539853	4.45308	2.1548	3.22753e-43	3.35838e-39
4	13538669	13539653	-	AT4G26960		protein_coding	13539098	13539853	4.45308	2.1548	3.22753e-43	3.35838e-39
5	16406631	16407930	-	AT5G40940	FLA20	protein_coding	16407698	16408278	4.54831	2.18533	3.28836e-43	3.42105e-39
2	250245	251806	-	AT2G01560		protein_coding	251663	252196	4.58479	2.19686	6.45372e-43	6.47814e-39
5	24566783	24571072	-	AT5G61060	HDA05	protein_coding	24570884	24571327	5.13574	2.36057	7.02732e-43	7.02506e-39
1	2542663	2547946	-	AT1G08130	LIG1	protein_coding	2547562	2548562	4.91546	2.29733	7.29945e-43	7.28618e-39
5	24549479	24552855	-	AT5G61000	RPA1D	protein_coding	24552510	24553970	4.38658	2.1331	7.49031e-43	7.47102e-39
1	6602105	6606028	+	AT1G19110		protein_coding	6601430	6602341	4.83088	2.27229	7.91462e-43	7.83159e-39
5	18965271	18968798	-	AT5G46740	UBP21	protein_coding	18968406	18969080	4.40917	2.14051	8.97491e-43	8.7583e-39
4	901176	901247	+	AT4G02055		tRNA	901049	901730	4.13111	2.04653	9.00534e-43	8.78375e-39
4	935006	940328	+	AT4G02110		protein_coding	934602	935360	4.59875	2.20124	1.00321e-42	9.73913e-39
1	29056427	29062978	+	AT1G77320	MEI1	protein_coding	29056274	29056857	5.25011	2.39235	1.17044e-42	1.13112e-38
4	16176232	16179481	-	AT4G33700	CBSDUF6	protein_coding	16179267	16179984	4.77184	2.25455	1.1911e-42	1.15064e-38
2	15179817	15185405	-	AT2G36200		protein_coding	15185069	15185701	4.4573	2.15617	1.24037e-42	1.19473e-38
4	9551023	9555865	-	AT4G16970		protein_coding	9555595	9556159	4.32509	2.11273	1.6035e-42	1.52318e-38
4	905865	913290	+	AT4G02070	MSH6	protein_coding	905655	906187	4.37146	2.12812	2.1725e-42	2.02969e-38
5	23429291	23431198	-	AT5G57830		protein_coding	23431006	23431381	5.0255	2.32927	2.30134e-42	2.146e-38
5	25444575	25448255	+	AT5G63550		protein_coding	25444198	25444859	4.4929	2.16765	2.36439e-42	2.20206e-38
5	25440783	25444471	-	AT5G63540	ATRMI1	protein_coding	25444198	25444859	4.4929	2.16765	2.36439e-42	2.20206e-38
1	1796778	1798254	+	AT1G05920		protein_coding	1796545	1797075	5.25608	2.39399	2.47697e-42	2.30314e-38
5	2016566	2018968	+	AT5G06590		protein_coding	2016368	2016928	4.88857	2.28941	2.72621e-42	2.52883e-38
5	2011245	2016583	-	AT5G06580	DLD	protein_coding	2016368	2016928	4.88857	2.28941	2.72621e-42	2.52883e-38
1	5380907	5380988	+	AT1G15650		tRNA	5380805	5381270	4.54479	2.18421	3.24878e-42	2.99178e-38
1	5381032	5385380	+	AT1G15660	CENP-C	protein_coding	5380805	5381270	4.54479	2.18421	3.24878e-42	2.99178e-38
5	7070491	7072968	-	AT5G20850	RAD51	protein_coding	7072632	7073504	5.27225	2.39842	4.41926e-42	4.00359e-38
4	17886869	17888237	-	AT4G38100	CURT1D	protein_coding	17887983	17888617	5.27225	2.39842	4.41926e-42	4.00359e-38
3	20225730	20229214	-	AT3G54650	FBL17	protein_coding	20228785	20229475	4.65657	2.21927	5.92884e-42	5.2218e-38
3	18492274	18494285	-	AT3G49870	ARL8A	protein_coding	18494117	18494661	4.93117	2.30193	5.96417e-42	5.25061e-38
5	1576982	1578768	-	AT5G05330		protein_coding	1578522	1579193	4.3434	2.11882	8.48985e-42	7.35241e-38
5	24217982	24223532	+	AT5G60150		protein_coding	24217749	24218240	4.86603	2.28275	9.30144e-42	8.02269e-38
5	24215947	24217749	-	AT5G60142		protein_coding	24217749	24218240	4.86603	2.28275	9.30144e-42	8.02269e-38
4	14017343	14018212	+	AT4G28310		protein_coding	14016838	14017478	4.22193	2.0779	9.88439e-42	8.49924e-38
2	9011344	9013963	-	AT2G20980	MCM10	protein_coding	9013682	9014715	4.85093	2.27826	1.24371e-41	1.06043e-37
5	24051474	24052218	+	AT5G59690		protein_coding	24051038	24051642	4.76249	2.25172	1.46896e-41	1.24555e-37
5	4077458	4082634	-	AT5G12920		protein_coding	4081803	4082280	4.40382	2.13876	1.76039e-41	1.47853e-37
4	14965143	14969763	-	AT4G30710	2020-08-08	protein_coding	14969229	14969883	4.66261	2.22114	2.37794e-41	1.96897e-37
3	2901199	2903217	+	AT3G09430		protein_coding	2900958	2901460	4.5203	2.17642	2.40702e-41	1.99237e-37
3	2897638	2901055	-	AT3G09410	PAE5	protein_coding	2900958	2901460	4.5203	2.17642	2.40702e-41	1.99237e-37
5	2975436	2978750	+	AT5G09590	HSP70-10	protein_coding	2975163	2975649	5.22107	2.38435	2.46076e-41	2.0346e-37
1	23421834	23423914	-	AT1G63160	RFC2	protein_coding	23423593	23424053	5.22107	2.38435	2.46076e-41	2.0346e-37
1	30342394	30347048	+	AT1G80740	CMT1	protein_coding	30341879	30342352	4.81063	2.26623	2.70938e-41	2.20511e-37
1	12152519	12154921	+	AT1G33500		protein_coding	12152276	12152846	5.01861	2.32729	3.02079e-41	2.44608e-37
1	12150674	12152460	-	AT1G33490		protein_coding	12152276	12152846	5.01861	2.32729	3.02079e-41	2.44608e-37
5	22515391	22517964	+	AT5G55580	MTERF9	protein_coding	22514959	22515642	5.19978	2.37845	3.52712e-41	2.83596e-37
5	22514214	22515458	-	AT5G55570		protein_coding	22514959	22515642	5.19978	2.37845	3.52712e-41	2.83596e-37
1	18704805	18706657	-	AT1G50490	UBC20	protein_coding	18706354	18706991	4.87547	2.28554	3.78704e-41	3.0341e-37
5	2340623	2345545	+	AT5G07400		protein_coding	2339816	2340883	4.95763	2.30965	4.06537e-41	3.24601e-37
1	23588936	23595925	-	AT1G63640		protein_coding	23595768	23596235	4.5934	2.19956	4.68684e-41	3.71715e-37
4	8422173	8424760	+	AT4G14700	ORC1A	protein_coding	8421916	8422287	4.98676	2.3181	5.36797e-41	4.22766e-37
2	13328862	13331831	+	AT2G31270	CDT1A	protein_coding	13328642	13329219	4.07505	2.02682	5.38642e-41	4.24111e-37
1	6224405	6227822	+	AT1G18090		protein_coding	6224153	6224646	4.34637	2.11981	6.52049e-41	5.10012e-37
5	6498743	6503692	+	AT5G19310	CHR23	protein_coding	6498524	6499158	4.76518	2.25253	6.55586e-41	5.12519e-37
3	7153511	7156536	-	AT3G20490		protein_coding	7156227	7156842	4.40272	2.1384	7.50654e-41	5.81661e-37
2	15758601	15761262	+	AT2G37560	ORC2	protein_coding	15758364	15758795	4.53234	2.18026	8.07681e-41	6.24008e-37
3	6577484	6577793	+	AT3G03795		lncRNA	6577248	6577941	5.09225	2.3483	9.6634e-41	7.41174e-37
3	6577724	6590253	+	AT3G19050	KIN12D	protein_coding	6577248	6577941	5.09225	2.3483	9.6634e-41	7.41174e-37
5	1553799	1556605	-	AT5G05240		protein_coding	1556341	1557164	4.70485	2.23415	9.94993e-41	7.62395e-37
5	3268847	3269594	-	AT5G10390	HTR2	protein_coding	3269423	3270349	4.47748	2.16269	1.25797e-40	9.51349e-37
1	30336097	30337716	+	AT1G80720		protein_coding	30335673	30336299	5.02527	2.3292	1.37259e-40	1.0236e-36
1	30333423	30335940	-	AT1G80710	DRS1	protein_coding	30335673	30336299	5.02527	2.3292	1.37259e-40	1.0236e-36
5	23523825	23533111	+	AT5G58140	PHOT2	protein_coding	23523644	23524596	4.61277	2.20563	1.40052e-40	1.04275e-36
5	23521049	23523818	-	AT5G58130	ROS3	protein_coding	23523644	23524596	4.61277	2.20563	1.40052e-40	1.04275e-36
1	26555705	26559322	+	AT1G70460	PERK13	protein_coding	26555289	26556026	4.75997	2.25095	1.57322e-40	1.1638e-36
3	1698079	1701467	+	AT3G05740	RECQL1	protein_coding	1697648	1698394	4.43302	2.14829	1.60602e-40	1.18653e-36
1	29284963	29286340	+	AT1G77870	MUB5	protein_coding	29284266	29284826	4.21848	2.07672	1.63204e-40	1.20487e-36
1	29282162	29284480	-	AT1G77860	KOM	protein_coding	29284266	29284826	4.21848	2.07672	1.63204e-40	1.20487e-36
3	18686368	18700710	-	AT3G50380		protein_coding	18700301	18700975	4.7163	2.23766	1.70659e-40	1.25586e-36
1	4206360	4208999	-	AT1G12370	PHR1	protein_coding	4208557	4209159	4.46305	2.15803	1.71783e-40	1.26375e-36
1	5396178	5396631	-	AT1G05177		lncRNA	5396031	5396932	4.2435	2.08525	1.78131e-40	1.30885e-36
3	17338102	17340543	-	AT3G47080		protein_coding	17340239	17340776	4.71062	2.23592	1.90831e-40	1.39856e-36
4	10304662	10307673	+	AT4G18750	DOT4	protein_coding	10304480	10305116	4.70353	2.23374	2.19376e-40	1.59853e-36
4	10303343	10304624	-	AT4G18740		protein_coding	10304480	10305116	4.70353	2.23374	2.19376e-40	1.59853e-36
2	19551195	19552358	+	AT2G47690		protein_coding	19550902	19551365	4.73813	2.24432	2.40226e-40	1.74494e-36
2	19545656	19551171	-	AT2G47680		protein_coding	19550902	19551365	4.73813	2.24432	2.40226e-40	1.74494e-36
1	29173409	29175629	+	AT1G77630	LYM3	protein_coding	29172849	29173487	4.2015	2.0709	2.44991e-40	1.7775e-36
1	29167764	29173032	-	AT1G77620		protein_coding	29172849	29173487	4.2015	2.0709	2.44991e-40	1.7775e-36
1	29173078	29173283	-	AT1G09737		lncRNA	29172849	29173487	4.2015	2.0709	2.44991e-40	1.7775e-36
1	30054552	30057181	+	AT1G79910		protein_coding	30054351	30054963	5.13209	2.35955	2.5701e-40	1.86063e-36
4	10118784	10121258	+	AT4G18300		protein_coding	10118338	10118949	5.12839	2.35851	2.73647e-40	1.97547e-36
5	19900150	19906171	+	AT5G49110		protein_coding	19899756	19900393	4.50599	2.17184	2.93664e-40	2.11106e-36
2	19386966	19390234	+	AT2G47230	DUF6	protein_coding	19386627	19387069	4.93477	2.30298	3.07815e-40	2.20709e-36
3	16897762	16898010	+	AT3G07315		lncRNA	16897908	16898530	4.83981	2.27495	3.58773e-40	2.54654e-36
3	16897287	16898013	-	AT3G45980	H2B	protein_coding	16897908	16898530	4.83981	2.27495	3.58773e-40	2.54654e-36
5	1330437	1332152	+	AT5G04630	CYP77A9	protein_coding	1329870	1330420	4.633	2.21195	4.17263e-40	2.94544e-36
5	8297280	8300502	+	AT5G24340		protein_coding	8296925	8297410	4.78817	2.25947	4.32882e-40	3.05007e-36
5	8295110	8297159	-	AT5G24330	ATXR6	protein_coding	8296925	8297410	4.78817	2.25947	4.32882e-40	3.05007e-36
2	13829290	13833342	-	AT2G32590	CAPH	protein_coding	13833110	13833579	4.90693	2.29482	5.0946e-40	3.56303e-36
4	131422	132018	+	AT4G00305		protein_coding	131110	131641	4.11523	2.04097	5.23408e-40	3.65477e-36
2	11746004	11746186	+	AT2G08205		ncRNA	11746050	11746763	4.60998	2.20476	6.62598e-40	4.5673e-36
2	11746683	11748051	+	AT2G27480	CML48	protein_coding	11746050	11746763	4.60998	2.20476	6.62598e-40	4.5673e-36
2	11744981	11746455	-	AT2G27470	NF-YB11	protein_coding	11746050	11746763	4.60998	2.20476	6.62598e-40	4.5673e-36
3	20865913	20868156	+	AT3G56250		protein_coding	20865722	20866335	4.18798	2.06625	6.64906e-40	4.57868e-36
2	1474679	1480586	+	AT2G04270	RNE	protein_coding	1474523	1475068	5.11869	2.35577	7.4102e-40	5.07832e-36
2	2980820	2983657	-	AT2G07180	PBL17	protein_coding	2983389	2983908	5.11869	2.35577	7.4102e-40	5.07832e-36
1	24852509	24854153	-	AT1G66620		protein_coding	24853831	24854475	5.11869	2.35577	7.4102e-40	5.07832e-36
5	5543834	5546537	+	AT5G16860	PCMP-H92	protein_coding	5543400	5544004	5.01991	2.32766	7.7188e-40	5.21951e-36
5	5538180	5543657	-	AT5G16850	TERT	protein_coding	5543400	5544004	5.01991	2.32766	7.7188e-40	5.21951e-36
5	26119859	26120581	-	AT5G65360	HTR2	protein_coding	26120537	26121013	4.1245	2.04422	8.0796e-40	5.44653e-36
3	611490	613522	+	AT3G02820		protein_coding	611097	611725	4.1504	2.05325	8.37433e-40	5.63093e-36
3	608437	611139	-	AT3G02810	LIP2	protein_coding	611097	611725	4.1504	2.05325	8.37433e-40	5.63093e-36
3	2782133	2782740	+	AT3G09085		protein_coding	2781690	2782244	5.10892	2.35302	8.73454e-40	5.85868e-36
3	2776150	2781901	-	AT3G09080		protein_coding	2781690	2782244	5.10892	2.35302	8.73454e-40	5.85868e-36
3	2782125	2782365	-	AT3G02095		lncRNA	2781690	2782244	5.10892	2.35302	8.73454e-40	5.85868e-36
5	441452	442187	-	AT5G02220	SMR4	protein_coding	441888	442831	3.74585	1.90529	8.81292e-40	5.90895e-36
4	12687879	12694656	-	AT4G24580	REN1	protein_coding	12694415	12694992	4.83338	2.27303	8.87503e-40	5.94922e-36
5	25105576	25108013	-	AT5G62550		protein_coding	25107836	25108727	3.85124	1.94532	8.9417e-40	5.99322e-36
4	18308854	18312748	-	AT4G39380		protein_coding	18312397	18313042	4.29076	2.10123	9.35966e-40	6.26181e-36
3	2176788	2177616	+	AT3G06890		protein_coding	2176225	2177019	4.22757	2.07983	1.01454e-39	6.76254e-36
4	2675064	2680214	+	AT4G05190	KIN14D	protein_coding	2674736	2675351	4.78146	2.25745	1.0695e-39	7.10821e-36
5	242450	244111	-	AT5G01650		protein_coding	243979	244472	4.99895	2.32163	1.11153e-39	7.37581e-36
4	11334352	11335815	+	AT4G21280	PSBQ1	protein_coding	11333804	11334470	4.65835	2.21982	1.14106e-39	7.56781e-36
4	11329319	11334168	-	AT4G21270	KIN14C	protein_coding	11333804	11334470	4.65835	2.21982	1.14106e-39	7.56781e-36
5	19612020	19615383	+	AT5G48390	ZIP4	protein_coding	19611806	19612279	4.47455	2.16174	1.18057e-39	7.8161e-36
2	12646560	12650184	+	AT2G29560	ENO3	protein_coding	12645861	12646610	4.54359	2.18383	1.21414e-39	8.02823e-36
2	12643917	12646057	-	AT2G29550	TUBB7	protein_coding	12645861	12646610	4.54359	2.18383	1.21414e-39	8.02823e-36
2	17251819	17253194	+	AT2G41380		protein_coding	17251493	17252134	4.64857	2.21679	1.38306e-39	9.07027e-36
5	25833165	25836400	+	AT5G64630	FAS2	protein_coding	25832708	25833462	4.12724	2.04518	1.46686e-39	9.58208e-36
3	5699310	5700991	+	AT3G16740		protein_coding	5698933	5699438	4.21011	2.07386	1.52546e-39	9.9442e-36
3	5695321	5699167	-	AT3G16730	CAPH2	protein_coding	5698933	5699438	4.21011	2.07386	1.52546e-39	9.9442e-36
1	6956374	6958075	+	AT1G20065		protein_coding	6956123	6956553	4.643	2.21506	1.54341e-39	1.00503e-35
1	6950393	6956400	-	AT1G20060		protein_coding	6956123	6956553	4.643	2.21506	1.54341e-39	1.00503e-35
5	26648897	26653191	+	AT5G66750	DDM1	protein_coding	26648510	26649100	3.97014	1.98919	1.54611e-39	1.00668e-35
5	22904622	22906764	-	AT5G56580	MKK6	protein_coding	22906473	22907540	4.63466	2.21246	1.81878e-39	1.1759e-35
4	8502373	8503199	-	AT4G14805		protein_coding	8503001	8503558	4.55015	2.18591	2.22137e-39	1.42341e-35
3	22850811	22857016	-	AT3G61740	ATX3	protein_coding	22856953	22857434	4.65661	2.21928	2.51617e-39	1.60214e-35
5	22312976	22314119	+	AT5G54970		protein_coding	22312760	22313379	3.80078	1.9263	3.62869e-39	2.26491e-35
5	22310553	22312832	-	AT5G54960	PDC2	protein_coding	22312760	22313379	3.80078	1.9263	3.62869e-39	2.26491e-35
2	18401777	18403654	-	AT2G44580		protein_coding	18403386	18403853	4.1973	2.06946	4.04753e-39	2.48662e-35
1	6532559	6538145	-	AT1G18910		protein_coding	6537994	6538428	5.0675	2.34127	4.00654e-39	2.48662e-35
4	12408950	12411678	+	AT4G23860		protein_coding	12408619	12409128	4.11073	2.03939	4.23721e-39	2.59812e-35
1	9171118	9173033	+	AT1G26550		protein_coding	9170796	9171269	4.86676	2.28296	5.15098e-39	3.13242e-35
1	9167549	9170953	-	AT1G26540	DUF3	protein_coding	9170796	9171269	4.86676	2.28296	5.15098e-39	3.13242e-35
2	18670009	18672469	+	AT2G45280	ATRAD51C	protein_coding	18669373	18670300	4.61878	2.20751	5.26866e-39	3.20007e-35
1	28204387	28208590	-	AT1G75150		protein_coding	28208369	28209054	4.27364	2.09547	5.49199e-39	3.32545e-35
1	2040410	2047655	+	AT1G06670	NIH	protein_coding	2039937	2040686	4.80756	2.2653	6.83849e-39	4.08696e-35
1	2037311	2040419	-	AT1G06660	JASON	protein_coding	2039937	2040686	4.80756	2.2653	6.83849e-39	4.08696e-35
1	30323882	30328880	+	AT1G80680	NUP96	protein_coding	30323532	30324170	4.51995	2.17631	8.55027e-39	5.06139e-35
1	30320525	30323902	-	AT1G80670	RAE1	protein_coding	30323532	30324170	4.51995	2.17631	8.55027e-39	5.06139e-35
5	5939994	5944481	-	AT5G17930		protein_coding	5944290	5944688	4.7524	2.24866	8.66942e-39	5.13169e-35
5	5944553	5944959	-	AT5G17950		protein_coding	5944290	5944688	4.7524	2.24866	8.66942e-39	5.13169e-35
3	2983860	2986594	+	AT3G09730		protein_coding	2983590	2984052	4.28029	2.09771	9.44213e-39	5.55968e-35
3	2979772	2983618	-	AT3G09720	RH57	protein_coding	2983590	2984052	4.28029	2.09771	9.44213e-39	5.55968e-35
2	1028228	1030361	+	AT2G03380	PCMP-E47	protein_coding	1027797	1028584	4.51473	2.17464	9.5032e-39	5.59345e-35
1	584134	587327	+	AT1G02690	IMPA-6	protein_coding	583857	584458	4.5802	2.19541	1.12445e-38	6.55798e-35
1	583471	583860	-	AT1G04143		lncRNA	583857	584458	4.5802	2.19541	1.12445e-38	6.55798e-35
5	23443962	23447244	+	AT5G57880	MPS1	protein_coding	23443494	23444227	4.65734	2.21951	1.12665e-38	6.57052e-35
1	7680390	7682641	+	AT1G21880	LYM1	protein_coding	7679896	7680630	4.72809	2.24126	1.36191e-38	7.8576e-35
1	24927246	24929054	-	AT1G66810		protein_coding	24928610	24929296	4.23156	2.08119	1.41612e-38	8.13879e-35
4	15795901	15798254	-	AT4G32750		protein_coding	15798076	15799199	4.64156	2.21461	1.52451e-38	8.73233e-35
3	20890235	20892002	+	AT3G56330		protein_coding	20889848	20890489	4.56115	2.1894	1.63761e-38	9.35255e-35
3	20885894	20890102	-	AT3G56320		protein_coding	20889848	20890489	4.56115	2.1894	1.63761e-38	9.35255e-35
5	16757951	16758718	+	AT5G41860		protein_coding	16757648	16758182	4.67741	2.22571	1.64142e-38	9.37217e-35
5	16756698	16758220	-	AT5G41850		protein_coding	16757648	16758182	4.67741	2.22571	1.64142e-38	9.37217e-35
5	25599514	25606841	+	AT5G63960		protein_coding	25599239	25599851	4.62873	2.21062	1.95056e-38	1.10586e-34
5	17489271	17495024	+	AT5G43530	RAD5B	protein_coding	17488852	17489520	5.01632	2.32663	2.14477e-38	1.20856e-34
3	1968288	1970946	-	AT3G06435		protein_coding	1970573	1971066	5.01632	2.32663	2.14477e-38	1.20856e-34
4	12872379	12876734	+	AT4G25070		protein_coding	12872147	12872665	4.46955	2.16013	2.37903e-38	1.3219e-34
1	10349427	10353833	+	AT1G29630	EXO1	protein_coding	10349316	10349801	4.77544	2.25563	2.67381e-38	1.47486e-34
4	5775210	5777481	+	AT4G09000	GRF1	protein_coding	5774526	5775418	4.733	2.24275	2.68318e-38	1.47962e-34
5	19924322	19929377	+	AT5G49152		lncRNA	19923883	19924555	4.90093	2.29306	3.05513e-38	1.67463e-34
5	19924354	19929256	+	AT5G49150	ATGEX2	protein_coding	19923883	19924555	4.90093	2.29306	3.05513e-38	1.67463e-34
1	27341021	27342466	+	AT1G72620		protein_coding	27340401	27341062	4.05512	2.01974	3.12227e-38	1.70883e-34
4	13472579	13473309	+	AT4G26730		protein_coding	13472114	13472547	4.85201	2.27858	3.25132e-38	1.77492e-34
4	13470030	13472486	-	AT4G26720	PPX1	protein_coding	13472114	13472547	4.85201	2.27858	3.25132e-38	1.77492e-34
4	9871761	9873398	+	AT4G17760		protein_coding	9871523	9872021	4.16512	2.05836	3.27424e-38	1.78587e-34
4	9869818	9871646	-	AT4G17750	HSFA1A	protein_coding	9871523	9872021	4.16512	2.05836	3.27424e-38	1.78587e-34
3	3880908	3882851	+	AT3G12170		protein_coding	3880646	3881165	4.28275	2.09854	3.56468e-38	1.9354e-34
3	3879276	3880669	-	AT3G12160	RABA4D	protein_coding	3880646	3881165	4.28275	2.09854	3.56468e-38	1.9354e-34
4	7186012	7189962	-	AT4G11990		protein_coding	7189779	7190367	4.47276	2.16117	4.60151e-38	2.4661e-34
3	10230892	10231567	-	AT3G27630	SMR7	protein_coding	10231445	10232616	4.20662	2.07266	4.90411e-38	2.62047e-34
3	5088093	5095965	-	AT3G15120		protein_coding	5095787	5096372	4.73646	2.24381	5.43651e-38	2.89081e-34
2	15886548	15889258	-	AT2G37960		protein_coding	15889137	15889683	4.13455	2.04773	6.62552e-38	3.48369e-34
5	561179	564142	+	AT5G02520		protein_coding	560952	561434	4.19283	2.06792	6.69068e-38	3.51617e-34
4	7953296	7955769	-	AT4G13690		protein_coding	7955248	7955712	4.60243	2.2024	6.83518e-38	3.58938e-34
5	8213626	8214689	-	AT5G24206		ncRNA	8214672	8215199	4.63038	2.21113	8.50452e-38	4.41926e-34
1	9107519	9113747	+	AT1G26330		protein_coding	9107294	9107826	4.92809	2.30103	9.48309e-38	4.91326e-34
1	3205579	3208714	+	AT1G09870		protein_coding	3205329	3205770	4.47082	2.16054	9.87848e-38	5.10905e-34
1	3204016	3205411	-	AT1G09860	PUP16	protein_coding	3205329	3205770	4.47082	2.16054	9.87848e-38	5.10905e-34
3	19246936	19249200	-	AT3G51880	HMGB1	protein_coding	19248970	19249448	4.42929	2.14708	1.11061e-37	5.70939e-34
2	12744116	12749596	+	AT2G29890	VLN1	protein_coding	12743645	12744350	4.96513	2.31183	1.13658e-37	5.83889e-34
5	19632703	19635679	-	AT5G48450	sks3	protein_coding	19635511	19636083	4.35782	2.12361	1.1688e-37	5.94621e-34
1	947520	951850	-	AT1G03780	TPX2	protein_coding	951664	952410	4.53267	2.18036	1.25305e-37	6.35112e-34
3	19890364	19892443	+	AT3G53670		protein_coding	19889983	19890511	4.31566	2.10958	1.40909e-37	7.10412e-34
1	20415048	20415287	+	AT1G07983		lncRNA	20415193	20415742	4.45267	2.15467	1.42184e-37	7.16292e-34
1	20414316	20415287	-	AT1G54690	HTA3	protein_coding	20415193	20415742	4.45267	2.15467	1.42184e-37	7.16292e-34
1	5224294	5226778	+	AT1G15180	DTX13	protein_coding	5223897	5224491	4.74678	2.24695	2.10814e-37	1.04275e-33
1	5222729	5224143	-	AT1G15175		lncRNA	5223897	5224491	4.74678	2.24695	2.10814e-37	1.04275e-33
1	25561638	25564272	+	AT1G68200		protein_coding	25561560	25561963	4.50287	2.17084	2.24342e-37	1.10568e-33
5	4501362	4506250	+	AT5G13960	SUVH4	protein_coding	4500665	4501561	4.57877	2.19496	2.26214e-37	1.11399e-33
3	9979841	9981620	-	AT3G27060	TSO2	protein_coding	9980949	9981675	4.10814	2.03849	2.3632e-37	1.16075e-33
4	7160243	7163427	-	AT4G11920	FZR1	protein_coding	7163161	7163704	4.61373	2.20593	2.46507e-37	1.20856e-33
3	20951340	20954701	-	AT3G56550	PCMP-H80	protein_coding	20954264	20955169	4.90407	2.29398	3.16607e-37	1.53306e-33
5	18412059	18413617	-	AT5G45440		protein_coding	18413481	18413875	4.67369	2.22456	3.6746e-37	1.76758e-33
4	15842443	15844865	+	AT4G32830	AUR1	protein_coding	15841431	15842671	4.70439	2.23401	4.51222e-37	2.15576e-33
2	15119516	15123184	+	AT2G36010	E2F3	protein_coding	15119275	15119708	4.32369	2.11226	4.80895e-37	2.29087e-33
3	5008676	5013265	+	AT3G14890	ZDP	protein_coding	5008488	5008972	4.25338	2.08861	5.31863e-37	2.52174e-33
4	8553643	8561664	+	AT4G14970		protein_coding	8553445	8553865	4.91394	2.29688	5.96184e-37	2.81229e-33
1	9708861	9714366	+	AT1G27880	RECQL5	protein_coding	9708481	9709095	4.91394	2.29688	5.96184e-37	2.81229e-33
1	22659661	22660967	+	AT1G61415		protein_coding	22659456	22659686	4.91394	2.29688	5.96184e-37	2.81229e-33
1	22658552	22659552	-	AT1G61410		protein_coding	22659456	22659686	4.91394	2.29688	5.96184e-37	2.81229e-33
5	22594617	22596843	+	AT5G55830	LECRKS7	protein_coding	22594233	22594827	4.56627	2.19102	6.02421e-37	2.82156e-33
4	7256522	7261180	-	AT4G12120	SEC1B	protein_coding	7260860	7261397	4.52415	2.17765	6.42407e-37	2.99889e-33
1	2229444	2233017	-	AT1G07270	CDC6B	protein_coding	2232813	2233586	4.14477	2.05129	7.52887e-37	3.48739e-33
1	19610856	19612417	+	AT1G52650		protein_coding	19610118	19610684	4.8501	2.27801	7.88842e-37	3.64435e-33
1	19608709	19610452	-	AT1G52640		protein_coding	19610118	19610684	4.8501	2.27801	7.88842e-37	3.64435e-33
1	20250518	20252365	+	AT1G54230		protein_coding	20250247	20250880	4.14266	2.05056	7.89096e-37	3.64485e-33
1	20246026	20250345	-	AT1G54220		protein_coding	20250247	20250880	4.14266	2.05056	7.89096e-37	3.64485e-33
1	7179273	7181574	+	AT1G20696	HMGB3	protein_coding	7178912	7179625	3.75179	1.90758	9.01509e-37	4.13885e-33
2	18736803	18741916	-	AT2G45460		protein_coding	18741810	18742465	4.22515	2.079	9.75237e-37	4.46087e-33
1	27798237	27799695	-	AT1G73940		protein_coding	27799454	27799951	4.61959	2.20776	9.90741e-37	4.5296e-33
2	15860627	15861665	+	AT2G37880		protein_coding	15860346	15860850	4.46346	2.15816	1.00348e-36	4.58321e-33
4	9609910	9612655	-	AT4G17100		protein_coding	9612520	9613379	4.2544	2.08896	1.03397e-36	4.71889e-33
1	29111948	29114548	-	AT1G77470	RFC5	protein_coding	29114152	29114621	4.60626	2.2036	1.26654e-36	5.71887e-33
4	1080962	1081680	+	AT4G02465		protein_coding	1080321	1080900	4.60036	2.20175	1.41218e-36	6.33695e-33
4	1076090	1080727	-	AT4G02460	PMS1	protein_coding	1080321	1080900	4.60036	2.20175	1.41218e-36	6.33695e-33
4	10665294	10667318	+	AT4G19570		protein_coding	10664811	10665375	4.67948	2.22635	1.51325e-36	6.77189e-33
4	15024444	15027672	+	AT4G30860	ASHR3	protein_coding	15024142	15024714	3.92047	1.97103	1.56113e-36	6.97236e-33
5	7187096	7189696	-	AT5G21140	emb1379	protein_coding	7189380	7189918	4.36748	2.1268	1.61358e-36	7.19366e-33
2	2352145	2355597	-	AT2G06040		protein_coding	2355386	2356022	4.23271	2.08158	1.64055e-36	7.30769e-33
1	7754281	7758029	+	AT1G22020	SHM6	protein_coding	7753988	7754453	4.55074	2.1861	1.69165e-36	7.52575e-33
1	12120886	12123576	-	AT1G33420		protein_coding	12123161	12124160	4.50587	2.17181	1.89557e-36	8.39982e-33
3	2373913	2376975	-	AT3G07420	SYNC2	protein_coding	2376769	2377205	4.17527	2.06187	2.86556e-36	1.24756e-32
4	16865304	16871527	+	AT4G35520	MLH3	protein_coding	16865065	16865564	4.86276	2.28178	3.09521e-36	1.34144e-32
4	16865248	16865370	-	AT4G35519		protein_coding	16865065	16865564	4.86276	2.28178	3.09521e-36	1.34144e-32
1	7209298	7214993	+	AT1G20760		protein_coding	7208963	7209484	4.86276	2.28178	3.09521e-36	1.34144e-32
1	7203302	7209013	-	AT1G20750		protein_coding	7208963	7209484	4.86276	2.28178	3.09521e-36	1.34144e-32
5	24847310	24850118	+	AT5G61865		protein_coding	24847152	24847598	4.47969	2.1634	3.12579e-36	1.34589e-32
3	5763497	5764760	-	AT3G16870	GATA17	protein_coding	5764497	5765150	3.79464	1.92396	3.179e-36	1.36757e-32
5	24571095	24574387	-	AT5G61070	HDA18	protein_coding	24574236	24574690	4.47832	2.16296	3.20878e-36	1.37962e-32
4	1374160	1376287	+	AT4G03100	ROPGAP2	protein_coding	1373749	1374295	4.58905	2.1982	3.6664e-36	1.56527e-32
1	27192740	27198379	+	AT1G72250		protein_coding	27192405	27192894	4.25649	2.08966	3.9076e-36	1.66441e-32
3	5920338	5927037	-	AT3G17340		protein_coding	5926561	5927324	4.61508	2.20636	4.82125e-36	2.0325e-32
3	7821997	7826196	-	AT3G22170	FHY3	protein_coding	7825841	7826571	4.41871	2.14363	4.93549e-36	2.07821e-32
5	24709862	24713010	-	AT5G61450		protein_coding	24712913	24713444	4.45381	2.15504	5.13464e-36	2.15715e-32
5	23275110	23277488	+	AT5G57460		protein_coding	23274619	23275180	4.30567	2.10624	5.64872e-36	2.36358e-32
5	23273067	23274976	-	AT5G57450	XRCC3	protein_coding	23274619	23275180	4.30567	2.10624	5.64872e-36	2.36358e-32
3	1331898	1336076	-	AT3G04850	TCX4	protein_coding	1335778	1336274	4.30202	2.10501	6.08513e-36	2.53635e-32
3	1585272	1589292	+	AT3G05480	ATRAD9	protein_coding	1584992	1585504	4.17005	2.06006	6.28058e-36	2.61409e-32
1	7292389	7294746	-	AT1G20930	CDKB2-2	protein_coding	7294588	7295137	4.68234	2.22723	6.58719e-36	2.73533e-32
5	2920827	2927480	+	AT5G09410	EICBP.B	protein_coding	2920844	2921500	4.55234	2.18661	7.19681e-36	2.97598e-32
4	17679168	17681264	+	AT4G37630	CYCD5-1	protein_coding	17678900	17679420	3.99212	1.99716	1.25586e-35	5.08159e-32
5	1121800	1128144	-	AT5G04130	GYRBM	protein_coding	1128003	1128432	4.33012	2.11441	1.39409e-35	5.6088e-32
2	9363109	9369461	-	AT2G22010	RKP	protein_coding	9369001	9369623	4.36266	2.12521	1.47867e-35	5.93554e-32
2	7643925	7646274	+	AT2G17570		protein_coding	7643410	7644074	3.90437	1.96509	1.49575e-35	6.00219e-32
2	7642117	7643739	-	AT2G17560	HMGB4	protein_coding	7643410	7644074	3.90437	1.96509	1.49575e-35	6.00219e-32
5	9764135	9769992	+	AT5G27610	ALY1	protein_coding	9763728	9764411	4.81157	2.26651	1.5903e-35	6.35594e-32
2	13263520	13266565	-	AT2G31130		protein_coding	13266451	13266907	4.6305	2.21117	1.64308e-35	6.50924e-32
5	2940443	2941493	-	AT5G09443		lncRNA	2940946	2941298	3.70276	1.8886	1.92917e-35	7.57862e-32
1	136090	138162	+	AT1G01350		protein_coding	135656	136300	4.34855	2.12053	1.95205e-35	7.66443e-32
1	132270	135924	-	AT1G01340	CNGC10	protein_coding	135656	136300	4.34855	2.12053	1.95205e-35	7.66443e-32
5	18069449	18073129	-	AT5G44785	OSB3	protein_coding	18072920	18073398	4.57643	2.19422	2.0431e-35	8.0024e-32
2	7755605	7757929	-	AT2G17840	ERD7	protein_coding	7757431	7758221	3.97096	1.98949	2.04866e-35	8.02047e-32
4	9131532	9133161	-	AT4G16141		protein_coding	9133070	9134058	3.67136	1.87631	2.48565e-35	9.6594e-32
3	2971813	2974843	+	AT3G09690		protein_coding	2971566	2972133	4.64086	2.21439	2.90824e-35	1.12212e-31
4	9017256	9023026	+	AT4G15890		protein_coding	9017114	9017567	4.63771	2.21341	3.07319e-35	1.18244e-31
4	9016451	9016978	-	AT4G15885		protein_coding	9017114	9017567	4.63771	2.21341	3.07319e-35	1.18244e-31
3	19326035	19328379	+	AT3G52115	GR1	protein_coding	19325651	19326253	4.25256	2.08833	3.32453e-35	1.27485e-31
3	19323750	19325895	-	AT3G52110		protein_coding	19325651	19326253	4.25256	2.08833	3.32453e-35	1.27485e-31
4	13048367	13051273	+	AT4G25550	CFIS2	protein_coding	13047872	13048482	4.50727	2.17225	3.4397e-35	1.31701e-31
4	13042455	13048262	-	AT4G25540	MSH3	protein_coding	13047872	13048482	4.50727	2.17225	3.4397e-35	1.31701e-31
2	8900360	8903698	+	AT2G20635	BUB1	protein_coding	8899627	8900566	4.23821	2.08346	4.4539e-35	1.68877e-31
2	8896912	8899898	-	AT2G20630	PPC3-1.2	protein_coding	8899627	8900566	4.23821	2.08346	4.4539e-35	1.68877e-31
5	23567300	23568859	+	AT5G58280		protein_coding	23567045	23567614	4.37771	2.13018	4.54004e-35	1.71933e-31
4	13320408	13323673	+	AT4G26330	UNE17	protein_coding	13320385	13320804	4.70169	2.23318	4.64676e-35	1.75768e-31
1	673306	676419	+	AT1G02970	WEE1	protein_coding	672751	673586	3.90791	1.9664	4.77134e-35	1.80318e-31
5	26636589	26638794	+	AT5G66710		protein_coding	26636217	26636626	3.90607	1.96572	4.98265e-35	1.87901e-31
2	801527	803521	+	AT2G02810	UTR1	protein_coding	800685	801770	4.09922	2.03535	5.6216e-35	2.11004e-31
5	24141975	24145408	-	AT5G59960		protein_coding	24145248	24146110	4.14939	2.0529	7.26524e-35	2.69135e-31
5	26012775	26014739	+	AT5G65120		protein_coding	26012445	26013192	4.02329	2.00838	8.06269e-35	2.96934e-31
5	26009521	26012684	-	AT5G65110	ACX2	protein_coding	26012445	26013192	4.02329	2.00838	8.06269e-35	2.96934e-31
3	19774318	19776289	-	AT3G53340	NFYB10	protein_coding	19775947	19776575	4.76038	2.25108	8.08537e-35	2.97756e-31
1	9551451	9554422	-	AT1G27500		protein_coding	9554000	9554477	4.76038	2.25108	8.08537e-35	2.97756e-31
1	11423906	11426818	+	AT1G31840		protein_coding	11423713	11424356	4.27316	2.0953	8.69661e-35	3.17037e-31
1	11422636	11423684	-	AT1G31835		protein_coding	11423713	11424356	4.27316	2.0953	8.69661e-35	3.17037e-31
1	11423317	11423487	-	AT1G06453		snoRNA	11423713	11424356	4.27316	2.0953	8.69661e-35	3.17037e-31
3	20264634	20268885	-	AT3G54750		protein_coding	20268541	20269116	4.45593	2.15573	8.86564e-35	3.22998e-31
5	23734273	23735767	+	AT5G58770		protein_coding	23733319	23734455	4.09883	2.03521	1.09501e-34	3.94794e-31
5	23730450	23733707	-	AT5G58760	DDB2	protein_coding	23733319	23734455	4.09883	2.03521	1.09501e-34	3.94794e-31
4	8996834	9001039	+	AT4G15840		protein_coding	8996547	8997000	4.56488	2.19058	1.10798e-34	3.99144e-31
4	8995113	8996613	-	AT4G15830		protein_coding	8996547	8997000	4.56488	2.19058	1.10798e-34	3.99144e-31
5	25798697	25801302	-	AT5G64540		protein_coding	25800698	25801549	3.84518	1.94305	1.14641e-34	4.12544e-31
3	2425884	2433113	+	AT3G07610	IBM1	protein_coding	2425212	2426154	4.02944	2.01058	1.34085e-34	4.79744e-31
1	3290311	3296198	-	AT1G10090		protein_coding	3295907	3296775	4.28571	2.09953	1.3536e-34	4.84061e-31
5	5535845	5538250	+	AT5G16840	BPA1	protein_coding	5535113	5535949	4.14946	2.05292	1.41459e-34	5.05254e-31
5	5532846	5535295	-	AT5G16830	SYP21	protein_coding	5535113	5535949	4.14946	2.05292	1.41459e-34	5.05254e-31
5	2899001	2906160	-	AT5G09350	PI4KB2	protein_coding	2905919	2906571	4.54968	2.18577	1.45057e-34	5.17416e-31
3	19889297	19890251	+	AT3G53650		protein_coding	19888683	19889363	4.11271	2.04009	1.57616e-34	5.60351e-31
3	19887007	19888935	-	AT3G53640		protein_coding	19888683	19889363	4.11271	2.04009	1.57616e-34	5.60351e-31
2	7494536	7496292	-	AT2G17230	EXL5	protein_coding	7495841	7496291	3.85533	1.94685	1.65794e-34	5.88369e-31
2	7039682	7043354	-	AT2G16250		protein_coding	7043121	7043710	4.4168	2.143	1.83341e-34	6.47858e-31
5	25925173	25928879	-	AT5G64860	DPE1	protein_coding	25928792	25929504	4.06656	2.02381	2.18887e-34	7.6632e-31
5	21237021	21239531	+	AT5G52300	LTI65	protein_coding	21236322	21236950	4.44512	2.15222	2.22654e-34	7.78915e-31
5	21230224	21236554	-	AT5G52290	SHOC1	protein_coding	21236322	21236950	4.44512	2.15222	2.22654e-34	7.78915e-31
5	19866231	19868877	+	AT5G49010	SLD5	protein_coding	19866062	19866757	4.36381	2.12559	2.43719e-34	8.48848e-31
5	26840011	26842104	-	AT5G67270	EB1C	protein_coding	26841950	26842654	3.74046	1.90322	2.4686e-34	8.5931e-31
1	2971571	2972334	-	AT1G09200	HTR2	protein_coding	2972070	2972669	4.08535	2.03046	2.8167e-34	9.74002e-31
5	24115354	24116220	-	AT5G59870	HTA6	protein_coding	24116155	24116604	4.11355	2.04038	2.99909e-34	1.03419e-30
3	691934	695675	+	AT3G03060		protein_coding	691689	692145	4.23736	2.08317	3.52411e-34	1.20495e-30
1	21395096	21398300	+	AT1G57770		protein_coding	21394955	21395495	4.7092	2.23548	4.06724e-34	1.38261e-30
5	2940676	2941597	+	AT5G09445		protein_coding	2940244	2940616	3.54372	1.82526	4.4858e-34	1.50845e-30
1	5648636	5651167	+	AT1G16520		protein_coding	5648094	5648797	3.78356	1.91974	5.07598e-34	1.6991e-30
1	5647462	5648114	-	AT1G16515		protein_coding	5648094	5648797	3.78356	1.91974	5.07598e-34	1.6991e-30
1	26248118	26253687	-	AT1G69770	CMT3	protein_coding	26253485	26253844	4.08812	2.03144	5.11941e-34	1.7125e-30
4	4197666	4199511	-	AT4G07400	FBL8	protein_coding	4199201	4199572	4.56066	2.18924	5.25025e-34	1.75465e-30
2	16409539	16413874	-	AT2G39300		protein_coding	16413415	16413988	4.64679	2.21623	5.37564e-34	1.79354e-30
1	19600227	19600467	-	AT1G07833		lncRNA	19600337	19600765	4.6435	2.21521	5.68198e-34	1.89169e-30
3	22421344	22423477	+	AT3G60660		protein_coding	22421075	22421588	3.90775	1.96634	5.77484e-34	1.92172e-30
1	6385186	6388180	+	AT1G18560		protein_coding	6385130	6385677	3.87321	1.95353	6.87717e-34	2.2729e-30
2	14616601	14629207	-	AT2G34680	AIR9	protein_coding	14629064	14630001	4.33924	2.11744	7.84097e-34	2.57608e-30
3	21742071	21746324	-	AT3G58790	GAUT15	protein_coding	21746119	21746694	4.16133	2.05704	8.23891e-34	2.70091e-30
4	2593595	2594125	-	AT4G05070		protein_coding	2594076	2594611	4.36853	2.12715	9.16896e-34	2.9924e-30
4	2594154	2594297	-	AT4G05071		protein_coding	2594076	2594611	4.36853	2.12715	9.16896e-34	2.9924e-30
3	3459939	3463484	+	AT3G11040		protein_coding	3459263	3460263	4.38903	2.1339	1.27579e-33	4.09553e-30
3	1539527	1546469	+	AT3G05380	ALY2	protein_coding	1538516	1539798	4.38624	2.13298	1.34283e-33	4.3011e-30
2	8169546	8172523	+	AT2G18876		protein_coding	8169036	8169681	4.34538	2.11948	1.41081e-33	4.51107e-30
2	803656	807895	-	AT2G02820	MYB88	protein_coding	807518	808009	3.97883	1.99234	1.46433e-33	4.67423e-30
5	1785845	1788600	+	AT5G05940	ROPGEF5	protein_coding	1785611	1786046	4.03071	2.01103	1.726e-33	5.47092e-30
5	359107	361310	+	AT5G01920	STN8	protein_coding	358550	359325	4.65801	2.21971	2.02409e-33	6.38263e-30
5	19701728	19709342	+	AT5G48600	ATSMC3	protein_coding	19701466	19701957	4.28903	2.10065	2.02745e-33	6.38263e-30
5	357675	358962	-	AT5G01910		protein_coding	358550	359325	4.65801	2.21971	2.02409e-33	6.38263e-30
3	10000248	10004306	-	AT3G27120	FIGL1	protein_coding	10004009	10004492	4.65801	2.21971	2.02409e-33	6.38263e-30
1	22672992	22674109	+	AT1G61450		protein_coding	22672859	22673347	4.65801	2.21971	2.02409e-33	6.38263e-30
1	22669134	22673111	-	AT1G61440		protein_coding	22672859	22673347	4.65801	2.21971	2.02409e-33	6.38263e-30
1	24183949	24188726	-	AT1G65110		protein_coding	24188082	24188737	4.65801	2.21971	2.02409e-33	6.38263e-30
5	25184258	25186777	+	AT5G62700	TUBB3	protein_coding	25183917	25184462	4.17608	2.06215	2.34628e-33	7.29709e-30
1	23318187	23320427	-	AT1G62960	ACS10	protein_coding	23320174	23320910	4.23898	2.08372	2.65644e-33	8.22072e-30
2	14253212	14256003	+	AT2G33700	PP2C27	protein_coding	14252733	14253614	4.23519	2.08243	2.85805e-33	8.81658e-30
1	5249760	5250573	+	AT1G15260		protein_coding	5249286	5249784	4.24764	2.08666	4.46129e-33	1.34971e-29
1	5248664	5249676	-	AT1G15250	RPL37A	protein_coding	5249286	5249784	4.24764	2.08666	4.46129e-33	1.34971e-29
4	15737918	15741741	+	AT4G32630		protein_coding	15737573	15738076	4.54842	2.18537	5.9547e-33	1.78164e-29
1	21362359	21364749	-	AT1G57680		protein_coding	21364412	21365088	4.09634	2.03434	5.98522e-33	1.79023e-29
3	2060615	2062153	+	AT3G06610		protein_coding	2060182	2060707	4.26171	2.09143	6.78625e-33	2.02092e-29
3	2055623	2060585	-	AT3G06600	SINE3	protein_coding	2060182	2060707	4.26171	2.09143	6.78625e-33	2.02092e-29
2	18941099	18945112	-	AT2G46060		protein_coding	18944995	18945793	3.9955	1.99838	6.92915e-33	2.06258e-29
1	30130218	30131940	+	AT1G80090	PV42B	protein_coding	30129528	30130103	4.41179	2.14136	7.17811e-33	2.13349e-29
1	30127819	30129649	-	AT1G80080	TMM	protein_coding	30129528	30130103	4.41179	2.14136	7.17811e-33	2.13349e-29
1	18517586	18520000	+	AT1G50010	TUBA4	protein_coding	18517187	18517691	4.36328	2.12541	8.4124e-33	2.48651e-29
1	18515059	18517290	-	AT1G50000		protein_coding	18517187	18517691	4.36328	2.12541	8.4124e-33	2.48651e-29
5	25056025	25062670	+	AT5G62410	SMC2-1	protein_coding	25055886	25056294	4.14149	2.05015	9.10081e-33	2.68281e-29
5	25054614	25055664	-	AT5G62400		protein_coding	25055886	25056294	4.14149	2.05015	9.10081e-33	2.68281e-29
3	8097678	8100932	-	AT3G22880	DMC1	protein_coding	8100518	8101063	4.43853	2.15008	9.17614e-33	2.70452e-29
5	6606564	6607321	+	AT5G19570		protein_coding	6606423	6606764	4.28148	2.09811	9.33534e-33	2.7477e-29
3	20330680	20336866	+	AT3G54870	KINUC	protein_coding	20330417	20330924	4.47839	2.16298	9.45758e-33	2.78266e-29
1	21874012	21879570	+	AT1G59540	KIN7N	protein_coding	21873808	21874319	4.56468	2.19051	9.50014e-33	2.79428e-29
3	19639549	19640710	+	AT3G52960	PRXIIE	protein_coding	19639277	19639686	4.10401	2.03703	9.90604e-33	2.90824e-29
5	18566798	18569906	-	AT5G45780		protein_coding	18569462	18570052	4.09821	2.03499	1.11306e-32	3.22842e-29
1	8240145	8242261	+	AT1G23210	AtGH9B6	protein_coding	8239791	8240503	4.30455	2.10586	1.21823e-32	3.51747e-29
1	18023378	18026097	-	AT1G48740		protein_coding	18025867	18026269	3.99845	1.99944	1.23444e-32	3.56156e-29
1	17957942	17960916	-	AT1G48580		protein_coding	17960865	17961309	4.30048	2.1045	1.31296e-32	3.7792e-29
1	16774765	16777352	-	AT1G44110	CYCA1-1	protein_coding	16777190	16777715	4.22299	2.07826	1.41355e-32	4.05471e-29
1	11212958	11214567	+	AT1G31320	LBD4	protein_coding	11212559	11212998	3.71754	1.89435	1.47214e-32	4.21599e-29
1	2152798	2155269	+	AT1G07010		protein_coding	2152166	2152855	3.98139	1.99327	1.76718e-32	5.02007e-29
1	2150158	2152541	-	AT1G07000	ATEXO70B2	protein_coding	2152166	2152855	3.98139	1.99327	1.76718e-32	5.02007e-29
3	18229747	18232004	+	AT3G49180	RID3	protein_coding	18229286	18229796	4.3572	2.1234	1.90095e-32	5.38319e-29
3	18226827	18229610	-	AT3G49170	EMB2261	protein_coding	18229286	18229796	4.3572	2.1234	1.90095e-32	5.38319e-29
1	5275616	5277869	-	AT1G15340	MBD10	protein_coding	5277553	5278222	3.82914	1.93702	2.17425e-32	6.1283e-29
4	10192909	10195662	+	AT4G18470	SNI1	protein_coding	10192598	10193148	3.96552	1.98751	2.46905e-32	6.93394e-29
1	26989318	26990617	+	AT1G71760		protein_coding	26988946	26989550	4.33602	2.11637	2.77978e-32	7.77284e-29
1	26987775	26989199	-	AT1G71750	HGPT	protein_coding	26988946	26989550	4.33602	2.11637	2.77978e-32	7.77284e-29
2	15307907	15314807	-	AT2G36490	ROS1	protein_coding	15314571	15315075	4.45613	2.15579	2.86128e-32	7.98988e-29
1	6759859	6762847	+	AT1G19520	NFD5	protein_coding	6759601	6760067	4.32481	2.11264	3.40087e-32	9.44409e-29
1	18478951	18481539	+	AT1G49910	BUB3.2	protein_coding	18478691	18479261	4.36391	2.12562	3.41657e-32	9.48615e-29
2	12235875	12239146	-	AT2G28560	ATRAD51B	protein_coding	12238866	12239429	3.78122	1.91885	3.53639e-32	9.80551e-29
5	2876698	2878753	+	AT5G09260	VPS20.2	protein_coding	2876360	2876820	4.35817	2.12372	3.78286e-32	1.04718e-28
5	2875136	2876609	-	AT5G09250	KIWI	protein_coding	2876360	2876820	4.35817	2.12372	3.78286e-32	1.04718e-28
4	18448865	18451305	-	AT4G39770	TPPH	protein_coding	18451340	18451705	3.91455	1.96885	3.89727e-32	1.07758e-28
5	4335272	4337730	+	AT5G13490	AAC2	protein_coding	4335075	4335532	4.27094	2.09455	4.517e-32	1.23791e-28
5	9515412	9515766	+	AT5G04345		lncRNA	9515376	9516140	4.27094	2.09455	4.517e-32	1.23791e-28
5	9508718	9515565	-	AT5G27030	TPR3	protein_coding	9515376	9516140	4.27094	2.09455	4.517e-32	1.23791e-28
3	6367941	6372685	-	AT3G18524	MSH2	protein_coding	6372066	6372442	4.55564	2.18765	4.85166e-32	1.32431e-28
1	5758855	5760509	+	AT1G16825	RTNLB23	protein_coding	5758548	5758886	4.1538	2.05443	5.30347e-32	1.43364e-28
1	5756835	5758653	-	AT1G16820		protein_coding	5758548	5758886	4.1538	2.05443	5.30347e-32	1.43364e-28
1	22470828	22474187	-	AT1G61000	NUF2	protein_coding	22474012	22474426	4.33817	2.11709	5.3956e-32	1.45747e-28
1	7386762	7388512	-	AT1G21100	IGMT1	protein_coding	7388473	7389180	4.45984	2.15699	5.5349e-32	1.49407e-28
1	4044370	4044669	+	AT1G11970		protein_coding	4043795	4044704	4.01763	2.00634	5.68971e-32	1.53405e-28
1	4039566	4044046	-	AT1G11960		protein_coding	4043795	4044704	4.01763	2.00634	5.68971e-32	1.53405e-28
2	18939262	18941034	+	AT2G46050	PCMP-E39	protein_coding	18937844	18939510	3.73354	1.90054	5.87638e-32	1.58212e-28
5	5686299	5686895	+	AT5G17280		protein_coding	5685929	5686442	4.53707	2.18176	6.57688e-32	1.76263e-28
1	1969658	1974526	+	AT1G06470		protein_coding	1969346	1969806	4.09928	2.03537	7.85814e-32	2.09185e-28
1	1967087	1969656	-	AT1G06460	ACD32.1	protein_coding	1969346	1969806	4.09928	2.03537	7.85814e-32	2.09185e-28
4	8334055	8337640	+	AT4G14500		protein_coding	8333353	8334315	4.11458	2.04075	1.12941e-31	2.96613e-28
4	8331803	8333579	-	AT4G14490		protein_coding	8333353	8334315	4.11458	2.04075	1.12941e-31	2.96613e-28
1	29887616	29890211	+	AT1G79450	ALIS5	protein_coding	29887277	29887707	4.25602	2.0895	1.18084e-31	3.09671e-28
1	29882121	29887414	-	AT1G79440	ALDH5F1	protein_coding	29887277	29887707	4.25602	2.0895	1.18084e-31	3.09671e-28
1	12177673	12179628	+	AT1G33590		protein_coding	12177221	12178056	4.40921	2.14052	1.30945e-31	3.42318e-28
1	4567935	4570598	+	AT1G13330	HOP2	protein_coding	4567767	4568284	4.04032	2.01447	1.30997e-31	3.42421e-28
1	4563428	4567849	-	AT1G13320	PP2AA3	protein_coding	4567767	4568284	4.04032	2.01447	1.30997e-31	3.42421e-28
1	28065014	28067423	+	AT1G74700	TRZ1	protein_coding	28064681	28065367	4.00525	2.00189	1.39079e-31	3.62928e-28
1	28061159	28064771	-	AT1G74690	IQD31	protein_coding	28064681	28065367	4.00525	2.00189	1.39079e-31	3.62928e-28
4	16720944	16723665	-	AT4G35130	PCMP-H27	protein_coding	16723172	16723838	4.40164	2.13804	1.49025e-31	3.87936e-28
4	16234519	16236492	-	AT4G33870	PER48	protein_coding	16236348	16236890	3.93777	1.97738	1.56099e-31	4.05565e-28
4	7429705	7432027	-	AT4G12540		protein_coding	7431739	7432339	4.27652	2.09644	1.62409e-31	4.21153e-28
4	9708684	9714135	+	AT4G17380	MSH4	protein_coding	9708348	9708896	4.3941	2.13557	1.69551e-31	4.38814e-28
5	23888793	23890431	-	AT5G59200	PCMP-E41	protein_coding	23890037	23890636	4.27238	2.09504	1.74948e-31	4.52158e-28
3	20402963	20407103	-	AT3G55060		protein_coding	20406905	20407482	4.15909	2.05627	1.82856e-31	4.71531e-28
5	19229162	19232743	+	AT5G47400		protein_coding	19228854	19229370	3.56505	1.83392	1.95465e-31	5.0225e-28
1	27029116	27030560	+	AT1G71865		protein_coding	27028836	27029337	4.01977	2.00711	1.97442e-31	5.07061e-28
1	3607631	3610616	-	AT1G10840	TIF3H1	protein_coding	3610377	3611788	3.98635	1.99507	2.03939e-31	5.22757e-28
1	23527570	23531226	+	AT1G63440	HMA5	protein_coding	23526877	23527895	4.29625	2.10308	2.2836e-31	5.81929e-28
5	17526660	17530605	+	AT5G43630	TZP	protein_coding	17526052	17526940	4.11184	2.03978	2.30622e-31	5.87516e-28
1	18507922	18513340	+	AT1G49980	POLK	protein_coding	18507613	18508191	4.11184	2.03978	2.30622e-31	5.87516e-28
3	19158851	19163222	+	AT3G51650		protein_coding	19158665	19158917	4.50445	2.17135	2.3362e-31	5.94675e-28
3	8822924	8829728	-	AT3G24320	MSH1	protein_coding	8829339	8829870	4.50445	2.17135	2.3362e-31	5.94675e-28
1	29966313	29971640	-	AT1G79640		protein_coding	29971313	29972311	3.91671	1.96964	2.42209e-31	6.11773e-28
5	18047733	18051896	-	AT5G44740	POLH	protein_coding	18051622	18052781	4.17339	2.06122	2.73728e-31	6.87828e-28
5	25591956	25598671	-	AT5G63950	CHR24	protein_coding	25598243	25598800	4.17339	2.06122	2.73728e-31	6.87828e-28
4	7174886	7177888	-	AT4G11960	PGRL1B	protein_coding	7177648	7178139	4.16824	2.05944	3.01245e-31	7.5398e-28
2	16219220	16220928	-	AT2G38810	HTA8	protein_coding	16220656	16221290	3.90418	1.96502	3.14775e-31	7.86756e-28
1	10936765	10942292	-	AT1G30810	JMJ18	protein_coding	10941697	10942766	4.16439	2.05811	3.23661e-31	8.08053e-28
1	4968134	4970311	-	AT1G14520	MIOX1	protein_coding	4970040	4970798	3.81641	1.93222	3.26069e-31	8.13861e-28
3	654779	658637	+	AT3G02930		protein_coding	654095	654853	3.6555	1.87007	3.65974e-31	9.08322e-28
3	651572	654487	-	AT3G02920	RPA2B	protein_coding	654095	654853	3.6555	1.87007	3.65974e-31	9.08322e-28
1	11057105	11059037	+	AT1G31020	ATO2	protein_coding	11056795	11057365	4.22871	2.08022	3.84441e-31	9.52445e-28
1	11054731	11056959	-	AT1G31010	OSB4	protein_coding	11056795	11057365	4.22871	2.08022	3.84441e-31	9.52445e-28
2	12264928	12270763	-	AT2G28620		protein_coding	12270665	12271404	4.08507	2.03036	3.85576e-31	9.55213e-28
2	12270179	12270373	-	AT2G08275		miRNA	12270665	12271404	4.08507	2.03036	3.85576e-31	9.55213e-28
2	12270827	12271102	-	AT2G08280		lncRNA	12270665	12271404	4.08507	2.03036	3.85576e-31	9.55213e-28
1	30158923	30161829	+	AT1G80190	PSF1	protein_coding	30158591	30159433	3.80101	1.92638	4.56478e-31	1.12427e-27
5	1624206	1629269	+	AT5G05490	SYN1	protein_coding	1624211	1624796	4.18154	2.06403	4.61434e-31	1.13616e-27
5	1622172	1624270	-	AT5G05480		protein_coding	1624211	1624796	4.18154	2.06403	4.61434e-31	1.13616e-27
2	19072277	19075124	+	AT2G46470	OXA1L	protein_coding	19072062	19072368	4.28944	2.10079	5.15383e-31	1.26479e-27
2	5909100	5914374	+	AT2G14050	MCM9	protein_coding	5908856	5909516	4.36677	2.12657	5.49414e-31	1.34586e-27
3	19346752	19349555	-	AT3G52170		protein_coding	19349309	19349726	4.20855	2.07332	5.53975e-31	1.35675e-27
5	542318	544955	-	AT5G02470	DPA	protein_coding	544713	545402	3.59072	1.84427	5.54332e-31	1.35756e-27
1	30315964	30320197	-	AT1G80660	AHA9	protein_coding	30320114	30320687	4.09673	2.03447	5.95169e-31	1.45422e-27
4	15370061	15372942	-	AT4G31770	DBR1	protein_coding	15372565	15373198	3.78573	1.92057	6.37837e-31	1.55407e-27
2	320433	323963	+	AT2G01730	CPSF73-II	protein_coding	320239	320633	4.09183	2.03275	6.53431e-31	1.59027e-27
2	317030	320308	-	AT2G01720	OST1B	protein_coding	320239	320633	4.09183	2.03275	6.53431e-31	1.59027e-27
3	4886973	4887286	+	AT3G02985		lncRNA	4887208	4887667	4.022	2.00791	6.85125e-31	1.66433e-27
3	4884563	4887487	-	AT3G14550	GGPS3	protein_coding	4887208	4887667	4.022	2.00791	6.85125e-31	1.66433e-27
1	2089765	2090865	+	AT1G04513		lncRNA	2089468	2090458	3.80872	1.92931	7.0544e-31	1.71171e-27
1	2088988	2089235	-	AT1G04507		lncRNA	2089468	2090458	3.80872	1.92931	7.0544e-31	1.71171e-27
4	5730797	5732195	-	AT4G08940		protein_coding	5732068	5732427	3.98448	1.99439	7.57914e-31	1.8324e-27
5	3287750	3289948	+	AT5G10460		protein_coding	3287290	3287831	3.7753	1.91659	8.01937e-31	1.93206e-27
5	3287553	3287634	-	AT5G10455		tRNA	3287290	3287831	3.7753	1.91659	8.01937e-31	1.93206e-27
3	2835381	2838202	-	AT3G09240		protein_coding	2838000	2838543	3.97885	1.99235	8.47871e-31	2.03662e-27
5	16202142	16203358	+	AT5G40460	SMR6	protein_coding	16201784	16202372	3.07173	1.61905	9.19708e-31	2.19928e-27
5	16201725	16202096	-	AT5G06065		lncRNA	16201784	16202372	3.07173	1.61905	9.19708e-31	2.19928e-27
4	15248377	15252837	+	AT4G31430		protein_coding	15247826	15248478	4.07231	2.02585	9.47873e-31	2.26386e-27
4	15245813	15248058	-	AT4G31420		protein_coding	15247826	15248478	4.07231	2.02585	9.47873e-31	2.26386e-27
1	22334540	22336994	-	AT1G60630		protein_coding	22336754	22337375	4.37553	2.12946	9.61657e-31	2.29509e-27
3	1818732	1822858	-	AT3G06030	ANP3	protein_coding	1822594	1823172	4.03491	2.01254	1.01578e-30	2.41913e-27
4	11450552	11456007	+	AT4G21530	APC4	protein_coding	11450362	11450784	4.32801	2.1137	1.06429e-30	2.53163e-27
4	11447429	11450571	-	AT4G21520		protein_coding	11450362	11450784	4.32801	2.1137	1.06429e-30	2.53163e-27
5	13922418	13925454	-	AT5G35753		protein_coding	13925438	13925899	4.45326	2.15486	1.1124e-30	2.64314e-27
4	2229649	2230851	+	AT4G04480		protein_coding	2229177	2229621	4.45326	2.15486	1.1124e-30	2.64314e-27
1	3631	5899	+	AT1G01010	NAC001	protein_coding	2941	3803	4.45326	2.15486	1.1124e-30	2.64314e-27
1	18098081	18101732	+	AT1G48920	NUCL1	protein_coding	18097718	18098237	4.45326	2.15486	1.1124e-30	2.64314e-27
3	7306180	7308434	+	AT3G20860	NEK6	protein_coding	7305425	7306074	4.20656	2.07264	1.13177e-30	2.67005e-27
3	1802141	1807530	-	AT3G06010	CHR12	protein_coding	1807024	1807706	4.20656	2.07264	1.13177e-30	2.67005e-27
5	1498438	1500784	-	AT5G05080	UBC22	protein_coding	1500671	1501083	3.75836	1.9101	1.16418e-30	2.74239e-27
5	16441655	16444023	+	AT5G41080	GDPD2	protein_coding	16441129	16441981	3.55838	1.83122	1.2168e-30	2.86154e-27
4	6573792	6576250	-	AT4G10650	DGP2	protein_coding	6575984	6576342	4.27823	2.09701	1.25326e-30	2.94422e-27
5	2399726	2400349	+	AT5G07580	ERF106	protein_coding	2399107	2399709	3.83468	1.93911	1.36016e-30	3.1831e-27
4	14057631	14059864	+	AT4G28430	RTNLB18	protein_coding	14057416	14057867	4.26825	2.09364	1.49121e-30	3.47472e-27
1	1478923	1479063	+	AT1G05136		protein_coding	1478755	1479319	3.68966	1.88349	1.66967e-30	3.86892e-27
1	19963047	19964712	-	AT1G53480	MRD1	protein_coding	19964146	19964595	4.38452	2.13242	1.68221e-30	3.89736e-27
1	26382598	26382799	+	AT1G09133		lncRNA	26382580	26383280	4.06669	2.02386	2.02694e-30	4.66638e-27
1	26383216	26389916	+	AT1G70060	SNL4	protein_coding	26382580	26383280	4.06669	2.02386	2.02694e-30	4.66638e-27
3	5520880	5525150	-	AT3G16290	FTSHI2	protein_coding	5525065	5525565	3.96369	1.98684	2.16187e-30	4.96821e-27
3	23444203	23446355	+	AT3G63490	RPL1	protein_coding	23443702	23444224	4.28412	2.099	2.26042e-30	5.18681e-27
3	23440887	23444088	-	AT3G63480		protein_coding	23443702	23444224	4.28412	2.099	2.26042e-30	5.18681e-27
4	11968272	11971357	-	AT4G22780	ACR7	protein_coding	11971102	11972151	3.30854	1.72619	2.43024e-30	5.56032e-27
1	7176747	7178895	+	AT1G20693	HMGB2	protein_coding	7176340	7176946	3.50613	1.80988	2.53904e-30	5.79963e-27
1	7174336	7176647	-	AT1G20691		lncRNA	7176340	7176946	3.50613	1.80988	2.53904e-30	5.79963e-27
3	17989798	17992039	-	AT3G48540		protein_coding	17991827	17992405	3.89219	1.96058	2.59866e-30	5.92966e-27
2	15445294	15446621	+	AT2G36830	TIP1-1	protein_coding	15445113	15445497	3.64296	1.86511	2.72954e-30	6.21699e-27
1	29020176	29023474	-	AT1G77250		protein_coding	29023327	29023798	3.82484	1.9354	3.07397e-30	6.96546e-27
1	21001269	21007855	-	AT1G56140		protein_coding	21007364	21008261	4.18823	2.06634	3.09207e-30	7.00438e-27
2	523223	527068	+	AT2G02090	ETL1	protein_coding	523054	523461	3.88157	1.95664	3.2282e-30	7.29794e-27
5	19625384	19625721	+	AT5G07125		lncRNA	19625219	19625758	4.1414	2.05012	3.67274e-30	8.2448e-27
5	19625247	19625636	-	AT5G07115		lncRNA	19625219	19625758	4.1414	2.05012	3.67274e-30	8.2448e-27
3	5558445	5561126	-	AT3G16380	PAB6	protein_coding	5561019	5561716	3.9665	1.98787	3.85514e-30	8.63356e-27
5	19668964	19669920	-	AT5G48540	CRRSP55	protein_coding	19669861	19670658	4.17474	2.06169	3.93478e-30	8.80562e-27
1	20252718	20254708	+	AT1G54240		protein_coding	20252434	20252999	3.75268	1.90792	4.31777e-30	9.62565e-27
1	8017281	8021930	+	AT1G22660		protein_coding	8016597	8017440	3.99257	1.99732	4.38571e-30	9.77215e-27
5	23957430	23957501	+	AT5G59395		tRNA	23957296	23957838	4.05974	2.02139	4.43568e-30	9.87893e-27
5	23957737	23959707	+	AT5G59400		protein_coding	23957296	23957838	4.05974	2.02139	4.43568e-30	9.87893e-27
1	4872856	4874907	+	AT1G14260		protein_coding	4872393	4872984	4.02433	2.00875	4.53064e-30	1.00825e-26
3	5175948	5177721	+	AT3G15351		protein_coding	5175440	5176101	3.83421	1.93893	4.6413e-30	1.03167e-26
3	5174402	5175523	-	AT3G15356	LEC	protein_coding	5175440	5176101	3.83421	1.93893	4.6413e-30	1.03167e-26
2	17566014	17568226	+	AT2G42130	PAP13	protein_coding	17565765	17566173	3.8626	1.94957	4.76047e-30	1.0567e-26
2	17563133	17566237	-	AT2G42120	POLD2	protein_coding	17565765	17566173	3.8626	1.94957	4.76047e-30	1.0567e-26
3	19332828	19341739	+	AT3G52140		protein_coding	19332555	19332954	4.16401	2.05797	4.76782e-30	1.05828e-26
3	19332011	19332597	-	AT3G52130		protein_coding	19332555	19332954	4.16401	2.05797	4.76782e-30	1.05828e-26
5	2594716	2600192	-	AT5G08110		protein_coding	2599862	2600454	4.40207	2.13818	5.23697e-30	1.15768e-26
4	2717977	2720308	+	AT4G05320	UBQ10	protein_coding	2717326	2718499	4.40207	2.13818	5.23697e-30	1.15768e-26
4	12808342	12811745	+	AT4G24880		protein_coding	12808101	12808672	4.40207	2.13818	5.23697e-30	1.15768e-26
4	15237191	15239323	+	AT4G31400	CTF7	protein_coding	15236973	15237669	4.40207	2.13818	5.23697e-30	1.15768e-26
4	12801376	12808271	-	AT4G24860		protein_coding	12808101	12808672	4.40207	2.13818	5.23697e-30	1.15768e-26
1	9544410	9546285	+	AT1G27480	LCAT1	protein_coding	9544182	9544607	4.40207	2.13818	5.23697e-30	1.15768e-26
1	9540049	9544303	-	AT1G27470		protein_coding	9544182	9544607	4.40207	2.13818	5.23697e-30	1.15768e-26
1	21478590	21487839	-	AT1G58050		protein_coding	21487694	21488151	4.40207	2.13818	5.23697e-30	1.15768e-26
5	648648	651979	+	AT5G02840	RVE4	protein_coding	648430	648975	4.08266	2.02951	5.56404e-30	1.21725e-26
5	644279	648538	-	AT5G02830		protein_coding	648430	648975	4.08266	2.02951	5.56404e-30	1.21725e-26
5	26062874	26068168	+	AT5G65225		protein_coding	26062528	26063250	3.94722	1.98084	5.62924e-30	1.23084e-26
3	19037140	19039048	+	AT3G51280		protein_coding	19036735	19037230	4.04624	2.01658	5.71597e-30	1.24885e-26
5	25002358	25004783	-	AT5G62240		protein_coding	25004712	25005165	4.04501	2.01614	5.84898e-30	1.27609e-26
3	1255398	1257017	-	AT3G04620		protein_coding	1256928	1257782	3.34963	1.744	6.02615e-30	1.31274e-26
1	29152642	29162448	-	AT1G77600		protein_coding	29162156	29162661	3.97515	1.99101	6.14554e-30	1.33746e-26
5	17719659	17721606	-	AT5G44040		protein_coding	17721465	17721936	3.75698	1.90957	7.12328e-30	1.53897e-26
5	23699708	23700226	-	AT5G58650	PSY1	protein_coding	23700185	23700720	3.52827	1.81896	7.59714e-30	1.63614e-26
3	3096345	3098417	-	AT3G10040		protein_coding	3097962	3098450	3.83449	1.93903	8.4834e-30	1.81941e-26
1	2049400	2052170	-	AT1G06690		protein_coding	2051927	2052387	3.95558	1.98389	8.98587e-30	1.92376e-26
4	12342376	12346051	-	AT4G23700	CHX17	protein_coding	12345859	12346363	3.49671	1.806	9.4748e-30	2.02549e-26
4	5800336	5800556	+	AT4G05695		lncRNA	5800273	5800636	4.08076	2.02884	1.11012e-29	2.35771e-26
4	5797613	5800383	-	AT4G09060		protein_coding	5800273	5800636	4.08076	2.02884	1.11012e-29	2.35771e-26
3	1687583	1691821	-	AT3G05720	IMPA7	protein_coding	1691732	1692233	4.0403	2.01446	1.2218e-29	2.58666e-26
1	5890616	5895141	+	AT1G17230		protein_coding	5890441	5891240	4.22225	2.07801	1.30347e-29	2.75233e-26
4	17031945	17034244	-	AT4G35985	P85	protein_coding	17033872	17034370	3.75262	1.9079	1.41517e-29	2.97749e-26
2	9955092	9960386	+	AT2G23380	CLF	protein_coding	9955002	9955675	4.33859	2.11723	1.4734e-29	3.09393e-26
2	9952867	9955149	-	AT2G23370		protein_coding	9955002	9955675	4.33859	2.11723	1.4734e-29	3.09393e-26
5	15065300	15069094	+	AT5G37850	SOS4	protein_coding	15064904	15065489	4.10075	2.03589	1.4884e-29	3.12435e-26
2	17140183	17141431	+	AT2G41110	CAM2	protein_coding	17139643	17140367	3.36839	1.75206	1.71321e-29	3.57125e-26
5	26157535	26161331	+	AT5G65450	UBP17	protein_coding	26157006	26157763	4.12936	2.04592	1.72616e-29	3.59559e-26
5	26157189	26157270	-	AT5G65445		tRNA	26157006	26157763	4.12936	2.04592	1.72616e-29	3.59559e-26
3	6772570	6775445	+	AT3G19520		protein_coding	6772227	6772822	3.9204	1.971	1.7848e-29	3.71202e-26
1	6319450	6324378	-	AT1G18370	KIN7A	protein_coding	6324283	6325217	3.65666	1.87053	1.97756e-29	4.0944e-26
3	6375269	6377625	-	AT3G18535		protein_coding	6377121	6377395	4.35089	2.12131	2.43731e-29	4.99666e-26
1	27508444	27509272	-	AT1G73165	CLE1	protein_coding	27509427	27509814	4.00244	2.00088	2.47902e-29	5.04429e-26
1	1261762	1272588	+	AT1G04600	XI-A	protein_coding	1261264	1262029	4.34889	2.12065	2.51716e-29	5.11811e-26
1	1258556	1261470	-	AT1G04590		protein_coding	1261264	1262029	4.34889	2.12065	2.51716e-29	5.11811e-26
4	13749328	13749896	+	AT4G07865		lncRNA	13748841	13749632	3.4955	1.8055	2.88124e-29	5.82277e-26
4	13746176	13749131	-	AT4G27510		protein_coding	13748841	13749632	3.4955	1.8055	2.88124e-29	5.82277e-26
5	7360535	7364505	+	AT5G22220	E2FB	protein_coding	7359983	7360705	3.38803	1.76045	2.90563e-29	5.86962e-26
5	24934962	24939239	-	AT5G62090	SLK2	protein_coding	24939056	24940335	3.68793	1.88281	3.15791e-29	6.35726e-26
3	22860127	22860199	+	AT3G61755		tRNA	22859355	22860254	3.79243	1.92312	3.68944e-29	7.3821e-26
3	22857577	22859669	-	AT3G61750		protein_coding	22859355	22860254	3.79243	1.92312	3.68944e-29	7.3821e-26
4	162897	166357	-	AT4G00370	PHT4;4	protein_coding	166021	166678	4.15921	2.05631	3.87722e-29	7.74444e-26
1	17090807	17091338	+	AT1G45165		protein_coding	17090526	17091109	4.19743	2.06951	3.93487e-29	7.85688e-26
1	17083077	17090588	-	AT1G45160		protein_coding	17090526	17091109	4.19743	2.06951	3.93487e-29	7.85688e-26
5	8042853	8044934	+	AT5G23860	TUBB8	protein_coding	8041784	8042899	3.52606	1.81806	4.14257e-29	8.2543e-26
5	25477541	25481715	+	AT5G63640	TOL5	protein_coding	25477206	25477777	3.90802	1.96644	4.24072e-29	8.44365e-26
3	2675470	2676708	-	AT3G08810		protein_coding	2676594	2676945	4.23288	2.08164	4.25912e-29	8.47871e-26
2	12759973	12766794	+	AT2G29940	ABCG31	protein_coding	12759562	12760160	4.22412	2.07865	4.93537e-29	9.77327e-26
5	4982273	4984398	-	AT5G15340	PCMP-H91	protein_coding	4984141	4984988	3.71715	1.8942	5.41801e-29	1.06937e-25
5	1632799	1635416	+	AT5G05520		protein_coding	1632433	1632816	4.17763	2.06268	5.52306e-29	1.08913e-25
5	1630559	1632739	-	AT5G05510		protein_coding	1632433	1632816	4.17763	2.06268	5.52306e-29	1.08913e-25
1	7654088	7655981	+	AT1G21790		protein_coding	7653954	7654478	3.95343	1.9831	6.23304e-29	1.22242e-25
2	11030970	11034580	+	AT2G25870	YBEY	protein_coding	11030512	11031187	4.29276	2.10191	6.26397e-29	1.22823e-25
2	11025345	11030808	-	AT2G25850	PAPS2	protein_coding	11030512	11031187	4.29276	2.10191	6.26397e-29	1.22823e-25
4	12383164	12384496	-	AT4G23770		protein_coding	12384205	12384660	3.65572	1.87016	6.36239e-29	1.24684e-25
4	9780224	9782183	+	AT4G17560		protein_coding	9779705	9780505	3.73482	1.90104	6.72094e-29	1.31371e-25
4	9777648	9779939	-	AT4G17550		protein_coding	9779705	9780505	3.73482	1.90104	6.72094e-29	1.31371e-25
1	6206871	6209528	-	AT1G18040	CDKD-3	protein_coding	6209300	6209753	4.24582	2.08604	6.80221e-29	1.32865e-25
2	14654157	14657634	+	AT2G34730	WAP	protein_coding	14653917	14654395	3.98031	1.99288	7.09954e-29	1.38414e-25
5	4867971	4869079	-	AT5G15030		protein_coding	4868878	4869285	3.65025	1.868	7.16803e-29	1.39695e-25
5	20704724	20706842	-	AT5G50900		protein_coding	20706605	20707317	3.7892	1.92189	7.18572e-29	1.40004e-25
5	3384245	3384543	-	AT5G01825		lncRNA	3384175	3384948	3.87998	1.95605	7.31577e-29	1.42367e-25
2	19071537	19072019	+	AT2G46460		protein_coding	19070916	19071325	4.23395	2.082	8.28629e-29	1.60354e-25
2	19069385	19071083	-	AT2G46455		protein_coding	19070916	19071325	4.23395	2.082	8.28629e-29	1.60354e-25
1	24638685	24641494	-	AT1G66170	MMD1	protein_coding	24641157	24641519	3.34064	1.74012	9.77147e-29	1.87551e-25
4	434217	437605	-	AT4G01010	CNGC13	protein_coding	437300	437729	4.2997	2.10424	1.12124e-28	2.1386e-25
3	6200524	6204752	+	AT3G18100	MYB4R1	protein_coding	6200262	6200771	4.2997	2.10424	1.12124e-28	2.1386e-25
5	5047515	5057666	-	AT5G15540	EMB2773	protein_coding	5057344	5057986	3.98474	1.99449	1.23706e-28	2.33351e-25
3	3146129	3154815	-	AT3G10180	KIN7O	protein_coding	3154361	3155055	4.12754	2.04528	1.30783e-28	2.46127e-25
3	2232534	2237141	+	AT3G07060	emb1974	protein_coding	2232265	2232739	4.08733	2.03116	1.36135e-28	2.559e-25
3	2229355	2232361	-	AT3G07050	NSN1	protein_coding	2232265	2232739	4.08733	2.03116	1.36135e-28	2.559e-25
3	2232465	2232550	-	AT3G07055		tRNA	2232265	2232739	4.08733	2.03116	1.36135e-28	2.559e-25
4	7550238	7553375	-	AT4G12910	SCPL20	protein_coding	7553169	7553816	4.28218	2.09835	1.48768e-28	2.7867e-25
1	143489	146479	+	AT1G01370	HTR12	protein_coding	143380	143825	3.5905	1.84418	1.51656e-28	2.83864e-25
3	19613078	19614027	+	AT3G52900		protein_coding	19612776	19613150	4.15677	2.05546	1.54348e-28	2.88649e-25
2	849921	850780	+	AT2G04405		lncRNA	849946	850149	4.19582	2.06895	1.5656e-28	2.92563e-25
4	17018929	17021112	+	AT4G35930		protein_coding	17017976	17019067	3.46921	1.79461	1.58478e-28	2.95999e-25
1	898480	899794	+	AT1G03600	PSB27-1	protein_coding	897466	898748	3.38039	1.75719	1.66805e-28	3.10957e-25
2	560695	563367	+	AT2G02180	TOM3	protein_coding	560486	560951	3.92309	1.97199	2.07057e-28	3.82948e-25
1	19559880	19563113	+	AT1G52500	FPG1	protein_coding	19559571	19560201	4.21863	2.07677	2.11276e-28	3.90427e-25
3	2423051	2424594	+	AT3G07590	SMD1A	protein_coding	2422656	2423102	3.52372	1.8171	2.25959e-28	4.16514e-25
3	2420838	2422825	-	AT3G07580		protein_coding	2422656	2423102	3.52372	1.8171	2.25959e-28	4.16514e-25
3	22997021	23000221	-	AT3G62110		protein_coding	22999596	23000223	3.70368	1.88896	2.31569e-28	4.26363e-25
4	15385280	15387097	+	AT4G31805	POLAR	protein_coding	15384686	15385435	3.34594	1.74241	2.36668e-28	4.35321e-25
2	18772608	18772858	+	AT2G09650		lncRNA	18772493	18773175	4.25293	2.08846	2.38897e-28	4.39188e-25
2	18757489	18772906	-	AT2G45540	BCHC2	protein_coding	18772493	18773175	4.25293	2.08846	2.38897e-28	4.39188e-25
5	8436352	8436895	+	AT5G24640		protein_coding	8435739	8436313	4.01669	2.00601	2.49161e-28	4.57057e-25
5	8432384	8436193	-	AT5G24630	BIN4	protein_coding	8435739	8436313	4.01669	2.00601	2.49161e-28	4.57057e-25
4	17230589	17235580	-	AT4G36520		protein_coding	17235520	17236548	3.69784	1.88668	2.61529e-28	4.78542e-25
4	242461	246804	-	AT4G00570	NAD-ME2	protein_coding	246595	247198	4.01288	2.00464	2.66827e-28	4.87832e-25
1	3592680	3595220	-	AT1G10780		protein_coding	3594923	3595466	3.94231	1.97904	2.71007e-28	4.95119e-25
5	20176080	20188567	+	AT5G49680	KIP	protein_coding	20175871	20176361	3.97566	1.99119	2.76229e-28	5.04115e-25
5	20176062	20176345	-	AT5G07445		lncRNA	20175871	20176361	3.97566	1.99119	2.76229e-28	5.04115e-25
4	11769668	11772599	-	AT4G22260	AOX4	protein_coding	11772404	11772891	3.53041	1.81984	3.35598e-28	6.06108e-25
3	1433128	1435526	-	AT3G05130		protein_coding	1435311	1435742	3.86345	1.94989	3.45327e-28	6.22845e-25
3	2543603	2551360	-	AT3G07980	MAP3KE2	protein_coding	2550962	2551708	4.14698	2.05206	3.55631e-28	6.40546e-25
1	6345764	6345835	+	AT1G18430		tRNA	6345596	6346141	3.95602	1.98405	3.95558e-28	7.09316e-25
1	6345974	6347918	+	AT1G18440		protein_coding	6345596	6346141	3.95602	1.98405	3.95558e-28	7.09316e-25
1	6342940	6345787	-	AT1G18415		lncRNA	6345596	6346141	3.95602	1.98405	3.95558e-28	7.09316e-25
5	23582495	23585148	+	AT5G58340		protein_coding	23582110	23582729	3.76068	1.91099	4.22425e-28	7.55231e-25
5	23579722	23582395	-	AT5G58330		protein_coding	23582110	23582729	3.76068	1.91099	4.22425e-28	7.55231e-25
1	168559	171386	+	AT1G01460	PIP5K10	protein_coding	168246	168795	3.51794	1.81473	4.4541e-28	7.94456e-25
1	166589	168088	-	AT1G01453		protein_coding	168246	168795	3.51794	1.81473	4.4541e-28	7.94456e-25
5	5621249	5622542	-	AT5G17090		protein_coding	5622504	5622953	4.24851	2.08696	5.09777e-28	9.04087e-25
4	14982320	14982545	+	AT4G08335		miRNA	14982104	14982705	4.24851	2.08696	5.09777e-28	9.04087e-25
4	14982359	14983494	+	AT4G30760		protein_coding	14982104	14982705	4.24851	2.08696	5.09777e-28	9.04087e-25
4	16606215	16608292	+	AT4G34840	MTN2	protein_coding	16605914	16606444	4.24851	2.08696	5.09777e-28	9.04087e-25
4	14980853	14982404	-	AT4G30750		protein_coding	14982104	14982705	4.24851	2.08696	5.09777e-28	9.04087e-25
4	16599597	16606135	-	AT4G34830	MRL1	protein_coding	16605914	16606444	4.24851	2.08696	5.09777e-28	9.04087e-25
3	6410958	6413196	-	AT3G18630	UNG	protein_coding	6413019	6413308	4.24851	2.08696	5.09777e-28	9.04087e-25
1	12851983	12853235	+	AT1G35140	EXL1	protein_coding	12851409	12853601	4.24851	2.08696	5.09777e-28	9.04087e-25
1	24884681	24892046	+	AT1G66730	LIG6	protein_coding	24884575	24885326	3.87435	1.95395	5.19242e-28	9.13798e-25
4	11336318	11339052	+	AT4G21300	PCMP-E36	protein_coding	11336196	11336593	3.80896	1.9294	5.38679e-28	9.47044e-25
3	3825980	3835146	+	AT3G12020		protein_coding	3825718	3826328	4.04272	2.01533	5.71821e-28	1.00258e-24
1	17300691	17302914	+	AT1G47210	CYCA3-2	protein_coding	17300674	17301050	3.83325	1.93857	6.16865e-28	1.07716e-24
1	19220236	19225797	-	AT1G51805		protein_coding	19225621	19226334	4.00122	2.00044	6.24525e-28	1.08991e-24
4	16682580	16684928	-	AT4G35050	MSI3	protein_coding	16684485	16685062	3.3437	1.74145	6.94464e-28	1.20651e-24
5	18398832	18402284	+	AT5G45400	RPA1C	protein_coding	18398266	18399046	3.85724	1.94757	7.1834e-28	1.24641e-24
1	26128288	26129602	+	AT1G69520		protein_coding	26127854	26128365	3.91853	1.97031	7.8768e-28	1.3627e-24
3	2489387	2491180	-	AT3G07800	TK1A	protein_coding	2490939	2491632	3.58541	1.84214	9.10773e-28	1.56578e-24
5	3433742	3435287	-	AT5G10890		protein_coding	3435157	3435805	3.8414	1.94163	9.70756e-28	1.66383e-24
1	8049090	8050784	+	AT1G22740	RABG3B	protein_coding	8048837	8049299	3.87163	1.95294	1.01253e-27	1.73169e-24
2	18839435	18841403	+	AT2G45740	PEX11D	protein_coding	18839140	18839682	3.68779	1.88276	1.02984e-27	1.76007e-24
2	18836264	18839273	-	AT2G45730		protein_coding	18839140	18839682	3.68779	1.88276	1.02984e-27	1.76007e-24
4	8603424	8606141	-	AT4G15070		protein_coding	8606193	8607133	4.20381	2.0717	1.04783e-27	1.78949e-24
2	15479281	15481412	-	AT2G36880	METK3	protein_coding	15481083	15481793	3.5238	1.81713	1.16509e-27	1.97834e-24
2	17562030	17562947	-	AT2G42110		protein_coding	17562576	17563167	3.8959	1.96196	1.19611e-27	2.02838e-24
2	9976590	9978090	-	AT2G23430	KRP1	protein_coding	9977903	9978362	3.59876	1.8475	1.19762e-27	2.03053e-24
4	13851777	13854237	-	AT4G27800	PPH1	protein_coding	13853928	13854399	4.03362	2.01208	1.2808e-27	2.16357e-24
4	15525979	15527926	-	AT4G32150	VAMP711	protein_coding	15527541	15528019	3.56761	1.83496	1.34008e-27	2.2586e-24
3	23185929	23186129	+	AT3G62695		protein_coding	23185514	23186227	3.49298	1.80446	1.35014e-27	2.27468e-24
1	2370020	2374607	-	AT1G07670	ECA4	protein_coding	2374508	2375333	4.18725	2.066	1.37016e-27	2.30717e-24
3	6119707	6123044	+	AT3G17860	TIFY6B	protein_coding	6119037	6119888	3.37843	1.75635	1.38663e-27	2.33308e-24
1	21413981	21418115	-	AT1G57820	ORTH2	protein_coding	21417741	21418280	4.10297	2.03667	1.44847e-27	2.43293e-24
5	7913861	7914769	+	AT5G23470		protein_coding	7913346	7913747	3.66916	1.87545	1.50966e-27	2.53256e-24
4	12935710	12937236	-	AT4G25260	PMEI7	protein_coding	12936690	12937272	3.78611	1.92072	1.53423e-27	2.57223e-24
2	10894253	10898672	+	AT2G25600	AKT6	protein_coding	10894195	10894641	4.02171	2.00781	1.57518e-27	2.63846e-24
2	14152706	14154578	-	AT2G33400		protein_coding	14154420	14154847	3.84521	1.94306	1.66383e-27	2.78151e-24
5	5316197	5322700	+	AT5G16270	SYN4	protein_coding	5315817	5316354	3.90773	1.96633	1.79275e-27	2.98628e-24
1	24016643	24019380	+	AT1G64625	BHLH157	protein_coding	24016308	24016747	3.87119	1.95278	1.89069e-27	3.14217e-24
3	476802	476873	+	AT3G02335		tRNA	476201	477058	3.80569	1.92816	1.91982e-27	3.18897e-24
3	477003	478886	+	AT3G02340		protein_coding	476201	477058	3.80569	1.92816	1.91982e-27	3.18897e-24
3	473774	476662	-	AT3G02330	PCMP-E90	protein_coding	476201	477058	3.80569	1.92816	1.91982e-27	3.18897e-24
4	11813313	11815164	-	AT4G22390		protein_coding	11815190	11815585	4.19733	2.06947	2.29039e-27	3.77624e-24
3	6752422	6754785	+	AT3G19480	PGDH3	protein_coding	6752059	6752715	4.19693	2.06933	2.30505e-27	3.77624e-24
3	15818511	15825111	+	AT3G44050	KIN12E	protein_coding	15818386	15818826	4.19733	2.06947	2.29039e-27	3.77624e-24
1	23863066	23866045	+	AT1G64300		protein_coding	23862749	23863345	4.19733	2.06947	2.29039e-27	3.77624e-24
1	11975307	11978622	-	AT1G33060	NAC014	protein_coding	11978468	11979015	4.19733	2.06947	2.29039e-27	3.77624e-24
5	17993535	17994722	-	AT5G44610	PCAP2	protein_coding	17994591	17995316	3.70255	1.88852	2.44422e-27	3.98428e-24
1	4970858	4973726	-	AT1G14530	THH1	protein_coding	4973645	4974133	3.42055	1.77423	2.44636e-27	3.98759e-24
1	5582387	5587461	-	AT1G16330	CYCB3;1	protein_coding	5587217	5587723	4.05984	2.02142	2.99613e-27	4.84239e-24
2	14516083	14518326	+	AT2G34400	PCMP-E23	protein_coding	14515804	14516647	4.09824	2.035	3.03117e-27	4.89722e-24
2	14514487	14515988	-	AT2G34390	NIP2-1	protein_coding	14515804	14516647	4.09824	2.035	3.03117e-27	4.89722e-24
4	12079859	12084362	+	AT4G23050		protein_coding	12079548	12080161	3.69042	1.88379	3.11817e-27	5.03246e-24
1	1647575	1659611	-	AT1G05570	CALS1	protein_coding	1659212	1659846	3.52818	1.81892	3.16388e-27	5.10399e-24
5	7014662	7016698	+	AT5G20720	CPN20	protein_coding	7014401	7014763	4.17568	2.06201	3.24056e-27	5.22336e-24
5	7014727	7015030	-	AT5G03195		lncRNA	7014401	7014763	4.17568	2.06201	3.24056e-27	5.22336e-24
3	19880504	19883743	+	AT3G53620	PPA4	protein_coding	19880226	19880829	3.50086	1.80771	3.34511e-27	5.38667e-24
1	8346827	8350068	-	AT1G23540	PERK12	protein_coding	8349892	8350806	3.90524	1.96541	3.49704e-27	5.62147e-24
1	10328819	10329121	+	AT1G06287		lncRNA	10328965	10329410	4.01235	2.00445	3.52566e-27	5.66539e-24
1	10327138	10329116	-	AT1G29535		protein_coding	10328965	10329410	4.01235	2.00445	3.52566e-27	5.66539e-24
5	5033933	5036824	+	AT5G15510		protein_coding	5033427	5034118	3.77172	1.91522	3.68595e-27	5.91017e-24
5	5031648	5033540	-	AT5G15500		protein_coding	5033427	5034118	3.77172	1.91522	3.68595e-27	5.91017e-24
2	11481326	11488270	+	AT2G26910	ABCG32	protein_coding	11481092	11481555	3.8001	1.92604	3.90328e-27	6.24338e-24
2	16051529	16051733	-	AT2G08945		lncRNA	16051453	16052054	3.12711	1.64483	4.07549e-27	6.50804e-24
1	2242012	2244992	-	AT1G07290	GONST2	protein_coding	2244764	2245200	3.70046	1.8877	4.56573e-27	7.25454e-24
3	23324479	23326973	+	AT3G63130	RANGAP1	protein_coding	23324077	23324764	3.71806	1.89455	5.78749e-27	9.08908e-24
3	23322359	23324283	-	AT3G63120	CYCU3-1	protein_coding	23324077	23324764	3.71806	1.89455	5.78749e-27	9.08908e-24
4	14149849	14151163	+	AT4G28660	PSB28	protein_coding	14149628	14150273	3.98202	1.9935	5.95223e-27	9.33792e-24
3	7830905	7834135	-	AT3G22190	IQD5	protein_coding	7833763	7834452	3.77574	1.91676	6.20226e-27	9.71471e-24
3	3405800	3407921	+	AT3G10880		protein_coding	3405560	3406042	3.9415	1.97874	6.40649e-27	1.00219e-23
5	2056528	2059859	+	AT5G06680	GCP3	protein_coding	2056097	2056879	3.97418	1.99066	6.81742e-27	1.0636e-23
1	7466694	7467359	+	AT1G21323		protein_coding	7466168	7466618	3.80115	1.92644	6.99021e-27	1.08926e-23
1	7462327	7466164	-	AT1G21320	NSRB	protein_coding	7466168	7466618	3.80115	1.92644	6.99021e-27	1.08926e-23
3	21004259	21004809	+	AT3G56705	U2.6	snRNA	21004654	21004843	3.73089	1.89952	8.11054e-27	1.25629e-23
2	15575996	15577916	+	AT2G37060	NFYB8	protein_coding	15575838	15576312	3.89167	1.96039	8.31266e-27	1.28653e-23
4	17831731	17835017	-	AT4G37930	SHM1	protein_coding	17834641	17835205	3.75931	1.91047	8.48496e-27	1.31196e-23
4	13200861	13204057	-	AT4G26020		protein_coding	13203845	13204246	3.64074	1.86423	8.49983e-27	1.31417e-23
3	6876043	6877642	+	AT3G19800		protein_coding	6875825	6876323	4.03534	2.01269	8.66842e-27	1.33937e-23
3	6874603	6875911	-	AT3G19790		protein_coding	6875825	6876323	4.03534	2.01269	8.66842e-27	1.33937e-23
1	27909763	27910187	+	AT1G09427		lncRNA	27909557	27909958	4.03534	2.01269	8.66842e-27	1.33937e-23
2	862029	864452	-	AT2G02960		protein_coding	864222	864831	3.81367	1.93118	1.01237e-26	1.55403e-23
5	14284832	14288409	-	AT5G36260		protein_coding	14288202	14288711	4.14614	2.05177	1.01674e-26	1.56031e-23
4	8178330	8184225	+	AT4G14180	PRD1	protein_coding	8178180	8178477	4.14614	2.05177	1.01674e-26	1.56031e-23
4	8176144	8178200	-	AT4G14170	PCMP-E17	protein_coding	8178180	8178477	4.14614	2.05177	1.01674e-26	1.56031e-23
2	13052821	13053052	+	AT2G08410		lncRNA	13052290	13052646	4.14614	2.05177	1.01674e-26	1.56031e-23
2	17024255	17027022	-	AT2G40800		protein_coding	17026905	17027317	3.91506	1.96903	1.02146e-26	1.56031e-23
2	19617986	19622301	-	AT2G47940	DEGP2	protein_coding	19622120	19622504	3.74626	1.90545	1.08878e-26	1.65486e-23
1	23603791	23607275	-	AT1G63660		protein_coding	23606940	23607399	3.8068	1.92858	1.15003e-26	1.74514e-23
4	6245916	6247792	+	AT4G09970		protein_coding	6245508	6246011	4.05648	2.02023	1.16665e-26	1.76962e-23
4	6244740	6245686	-	AT4G09965		protein_coding	6245508	6246011	4.05648	2.02023	1.16665e-26	1.76962e-23
5	20090648	20093346	+	AT5G49520	WRKY48	protein_coding	20090403	20090829	3.17499	1.66675	1.17463e-26	1.78119e-23
5	3166343	3168346	-	AT5G10110		protein_coding	3168017	3168507	3.62415	1.85764	1.19017e-26	1.80397e-23
3	2126312	2127467	+	AT3G06740	GATA15	protein_coding	2126073	2126480	3.10468	1.63444	1.19569e-26	1.81201e-23
5	21207097	21207716	-	AT5G52220		protein_coding	21207522	21207913	3.87101	1.95271	1.20484e-26	1.82549e-23
3	8519136	8525289	+	AT3G23670	KIN12B	protein_coding	8518865	8519373	4.12924	2.04588	1.3318e-26	2.00974e-23
5	3953140	3956185	-	AT5G12230	MED19A	protein_coding	3955694	3956446	3.8289	1.93693	1.40278e-26	2.11213e-23
5	4869754	4870741	-	AT5G15040		protein_coding	4870619	4870918	3.3897	1.76116	1.42164e-26	2.13974e-23
1	4861168	4864094	+	AT1G14230	APY4	protein_coding	4861032	4861446	3.86136	1.94911	1.43344e-26	2.1564e-23
5	6261311	6263721	+	AT5G18770		protein_coding	6260791	6261452	3.85775	1.94776	1.52971e-26	2.29467e-23
5	6258263	6261016	-	AT5G18760		protein_coding	6260791	6261452	3.85775	1.94776	1.52971e-26	2.29467e-23
5	23826744	23830520	-	AT5G59020		protein_coding	23830352	23830860	3.45354	1.78808	1.6338e-26	2.44405e-23
5	14139940	14141892	+	AT5G36000		protein_coding	14139505	14140114	4.07118	2.02545	1.75995e-26	2.62434e-23
1	22628264	22630020	+	AT1G61340		protein_coding	22627812	22628382	3.3581	1.74765	1.76311e-26	2.62875e-23
5	3509833	3513741	+	AT5G11060	KNAT4	protein_coding	3509389	3509907	3.29385	1.71977	1.77623e-26	2.64698e-23
3	21226733	21228475	-	AT3G57370		protein_coding	21228409	21228914	3.63215	1.86082	1.78772e-26	2.66318e-23
1	7217021	7220842	+	AT1G20780	PUB44	protein_coding	7216597	7217372	3.95261	1.98281	1.86466e-26	2.77306e-23
1	7215010	7216897	-	AT1G20770		protein_coding	7216597	7217372	3.95261	1.98281	1.86466e-26	2.77306e-23
5	20474457	20479478	+	AT5G50310		protein_coding	20474211	20474589	3.98908	1.99606	1.88982e-26	2.80951e-23
2	13524048	13528712	+	AT2G31810		protein_coding	13523642	13524181	3.59524	1.84609	2.14457e-26	3.17132e-23
2	13520325	13523918	-	AT2G31800		protein_coding	13523642	13524181	3.59524	1.84609	2.14457e-26	3.17132e-23
3	3758452	3760751	+	AT3G11900	ANT1	protein_coding	3758054	3758662	3.77169	1.91521	2.21121e-26	3.26445e-23
4	6763744	6763968	+	AT4G05845		lncRNA	6763286	6763846	3.64839	1.86726	2.28823e-26	3.37225e-23
4	6760278	6763499	-	AT4G11080	HMGB13	protein_coding	6763286	6763846	3.64839	1.86726	2.28823e-26	3.37225e-23
1	17098475	17101954	+	AT1G45180		protein_coding	17097850	17098604	4.08928	2.03185	2.5286e-26	3.70749e-23
1	17095980	17098041	-	AT1G45170	OEP24A	protein_coding	17097850	17098604	4.08928	2.03185	2.5286e-26	3.70749e-23
5	23901044	23901411	+	AT5G08895		lncRNA	23900991	23901509	3.34156	1.74052	2.59406e-26	3.80041e-23
5	23901520	23902481	+	AT5G59230		protein_coding	23900991	23901509	3.34156	1.74052	2.59406e-26	3.80041e-23
5	26950106	26952285	+	AT5G67560	ARL8B	protein_coding	26949818	26950437	3.73035	1.89931	2.66177e-26	3.89538e-23
4	12837353	12840230	+	AT4G24972	TPD1	protein_coding	12836656	12837517	3.73035	1.89931	2.66177e-26	3.89538e-23
3	20235506	20244046	+	AT3G54670	SMC1	protein_coding	20235460	20235969	4.00643	2.00232	2.67911e-26	3.91904e-23
5	17840424	17843806	-	AT5G44290		protein_coding	17843484	17844042	3.58095	1.84034	2.87171e-26	4.1889e-23
3	9212862	9214283	+	AT3G25400		protein_coding	9212578	9213193	3.66513	1.87386	2.92166e-26	4.25893e-23
5	2140400	2142679	+	AT5G06910	ATJ6	protein_coding	2140192	2140712	3.88994	1.95975	2.96244e-26	4.31638e-23
5	2138286	2140078	-	AT5G06905	CYP712A2	protein_coding	2140192	2140712	3.88994	1.95975	2.96244e-26	4.31638e-23
1	30286956	30287741	+	AT1G80555		protein_coding	30286691	30287274	3.75604	1.90921	2.96258e-26	4.31638e-23
1	30284890	30286798	-	AT1G80550		protein_coding	30286691	30287274	3.75604	1.90921	2.96258e-26	4.31638e-23
5	17857325	17859056	+	AT5G44330		protein_coding	17856629	17857204	3.92539	1.97284	2.98051e-26	4.341e-23
5	17854547	17856740	-	AT5G44320		protein_coding	17856629	17857204	3.92539	1.97284	2.98051e-26	4.341e-23
4	1376306	1379747	-	AT4G03110	BRN1	protein_coding	1379368	1379833	3.42309	1.7753	3.21055e-26	4.66155e-23
3	21629072	21632116	+	AT3G58480	IQM6	protein_coding	21628562	21629115	3.78268	1.91941	3.27959e-26	4.75565e-23
3	21626671	21628569	-	AT3G58470		protein_coding	21628562	21629115	3.78268	1.91941	3.27959e-26	4.75565e-23
5	7340055	7341959	-	AT5G22140		protein_coding	7341802	7342511	3.88122	1.95651	3.45327e-26	4.9931e-23
5	9044140	9046528	-	AT5G25920		protein_coding	9046275	9047032	3.77698	1.91723	3.64326e-26	5.25581e-23
2	19512021	19512259	+	AT2G09935		lncRNA	19511747	19512153	3.56867	1.83539	3.6936e-26	5.32635e-23
2	18919316	18921511	+	AT2G45990		protein_coding	18918974	18919363	3.39279	1.76247	3.74982e-26	5.40418e-23
2	18917272	18919198	-	AT2G45980	ATI1	protein_coding	18918974	18919363	3.39279	1.76247	3.74982e-26	5.40418e-23
2	18919458	18919640	-	AT2G09675		ncRNA	18918974	18919363	3.39279	1.76247	3.74982e-26	5.40418e-23
3	20213406	20217653	+	AT3G54610	HAG1	protein_coding	20213280	20213754	3.80797	1.92902	3.76686e-26	5.42813e-23
3	225855	228628	+	AT3G01590		protein_coding	225384	226002	3.73832	1.90239	4.13e-26	5.93198e-23
3	223332	225682	-	AT3G01580	PCMP-E87	protein_coding	225384	226002	3.73832	1.90239	4.13e-26	5.93198e-23
5	5394544	5397466	-	AT5G16520		protein_coding	5397485	5397955	3.86882	1.95189	4.29517e-26	6.16013e-23
3	20648794	20651484	-	AT3G55660	ROPGEF6	protein_coding	20651212	20651810	4.09495	2.03385	4.45882e-26	6.38543e-23
1	7615505	7618628	+	AT1G21690	EMB1968	protein_coding	7615302	7615862	3.5574	1.83082	4.65457e-26	6.60465e-23
5	25518404	25523621	+	AT5G63770	DGK2	protein_coding	25518164	25518886	3.50339	1.80875	4.7852e-26	6.78157e-23
1	4693282	4694410	+	AT1G13690	ATE1	protein_coding	4693052	4693365	3.69806	1.88677	4.92266e-26	6.96819e-23
1	20301072	20303949	-	AT1G54385	SINE1	protein_coding	20303602	20304255	3.75548	1.909	5.42201e-26	7.64434e-23
1	854410	859701	-	AT1G03445	BSU1	protein_coding	859693	860108	3.57108	1.83636	6.13691e-26	8.60855e-23
1	5514262	5516027	+	AT1G16080		protein_coding	5513947	5514410	3.68318	1.88095	6.54199e-26	9.15124e-23
1	5510301	5513980	-	AT1G16070	TULP8	protein_coding	5513947	5514410	3.68318	1.88095	6.54199e-26	9.15124e-23
3	8918267	8919683	+	AT3G24500	MBF1C	protein_coding	8917968	8918566	3.48658	1.80181	6.83046e-26	9.53894e-23
3	8912343	8918288	-	AT3G24495	MSH7	protein_coding	8917968	8918566	3.48658	1.80181	6.83046e-26	9.53894e-23
3	4379793	4382224	+	AT3G13445	TBP1	protein_coding	4379524	4380076	3.51221	1.81238	6.85094e-26	9.56731e-23
1	28020548	28023905	+	AT1G74580		protein_coding	28020009	28020717	3.98685	1.99525	7.03461e-26	9.8116e-23
1	28017584	28020059	-	AT1G74560	NRP1	protein_coding	28020009	28020717	3.98685	1.99525	7.03461e-26	9.8116e-23
1	28020383	28020463	-	AT1G74570		tRNA	28020009	28020717	3.98685	1.99525	7.03461e-26	9.8116e-23
3	8747831	8751685	-	AT3G24200		protein_coding	8751589	8752078	4.02436	2.00876	7.22553e-26	1.00675e-22
3	19953117	19955291	+	AT3G53880	AKR4C11	protein_coding	19952824	19953450	3.77205	1.91535	7.25087e-26	1.01004e-22
5	1384471	1386447	+	AT5G04780	PCMP-H16	protein_coding	1383759	1384583	3.48306	1.80036	7.35953e-26	1.02471e-22
5	18790308	18790387	+	AT5G46325		tRNA	18790141	18791220	3.45068	1.78688	8.60082e-26	1.18847e-22
1	20719473	20722856	+	AT1G55500	ECT4	protein_coding	20719131	20719741	3.82847	1.93677	8.76436e-26	1.20987e-22
1	20715563	20719261	-	AT1G55490	CPN60B1	protein_coding	20719131	20719741	3.82847	1.93677	8.76436e-26	1.20987e-22
1	21457667	21462243	-	AT1G58025		protein_coding	21461838	21462336	3.97314	1.99028	8.82795e-26	1.21846e-22
3	1920137	1923738	-	AT3G06340		protein_coding	1923256	1924015	3.72867	1.89866	8.91928e-26	1.2303e-22
1	3461635	3465786	+	AT1G10510	emb2004	protein_coding	3461304	3461720	4.01022	2.00368	9.0962e-26	1.25337e-22
1	3460000	3461485	-	AT1G10500	ISCA	protein_coding	3461304	3461720	4.01022	2.00368	9.0962e-26	1.25337e-22
1	3647876	3655685	-	AT1G10930	RECQL4A	protein_coding	3655387	3655932	3.82605	1.93586	9.1485e-26	1.26e-22
5	25784115	25784188	+	AT5G64505		tRNA	25783982	25784537	3.66528	1.87392	9.22041e-26	1.26949e-22
5	25784404	25786385	+	AT5G64510	TIN1	protein_coding	25783982	25784537	3.66528	1.87392	9.22041e-26	1.26949e-22
5	3000612	3003539	-	AT5G09690	ATMGT7	protein_coding	3003246	3003820	3.89197	1.9605	9.88644e-26	1.35744e-22
1	10330425	10332326	+	AT1G29550	EIF4E3	protein_coding	10330006	10330482	3.9257	1.97295	1.03841e-25	1.42298e-22
1	29210496	29214135	+	AT1G77720	PPK1	protein_coding	29210262	29210733	3.65795	1.87104	1.06128e-25	1.45308e-22
3	5935880	5946540	+	AT3G17360	POK1	protein_coding	5935630	5936112	3.8164	1.93221	1.08568e-25	1.48494e-22
4	13637236	13638449	-	AT4G27230	HTA2	protein_coding	13638241	13639263	3.88558	1.95813	1.10337e-25	1.50813e-22
2	18724177	18724523	+	AT2G09625		lncRNA	18724164	18724539	3.39034	1.76143	1.12119e-25	1.53144e-22
2	18724063	18724598	-	AT2G09620		lncRNA	18724164	18724539	3.39034	1.76143	1.12119e-25	1.53144e-22
3	2185129	2189434	-	AT3G06930	PRMT13	protein_coding	2189181	2189596	3.99617	1.99862	1.14383e-25	1.56128e-22
3	10017321	10019442	+	AT3G27160	GHS1	protein_coding	10017181	10017516	3.56777	1.83502	1.14512e-25	1.56297e-22
3	20251812	20254323	+	AT3G54710	CDT1B	protein_coding	20250868	20251980	3.80801	1.92904	1.26049e-25	1.71222e-22
3	2737297	2740549	+	AT3G08970	ERDJ3A	protein_coding	2736940	2737639	3.83609	1.93964	1.40883e-25	1.90397e-22
3	2729743	2737356	-	AT3G08960		protein_coding	2736940	2737639	3.83609	1.93964	1.40883e-25	1.90397e-22
3	8283003	8285081	-	AT3G23210	BHLH34	protein_coding	8284989	8285444	3.47205	1.79579	1.5906e-25	2.14003e-22
3	21948501	21949796	-	AT3G59400	GUN4	protein_coding	21949761	21950492	3.79369	1.9236	1.62645e-25	2.18645e-22
3	5671018	5675438	+	AT3G16650	PRL2	protein_coding	5670772	5671209	3.75893	1.91032	1.67082e-25	2.24331e-22
3	5669317	5670842	-	AT3G16640	TCTP1	protein_coding	5670772	5671209	3.75893	1.91032	1.67082e-25	2.24331e-22
1	2238017	2241471	+	AT1G07280		protein_coding	2237510	2238187	3.37106	1.7532	1.72001e-25	2.30696e-22
4	749307	752034	+	AT4G01730	PAT18	protein_coding	749026	749493	3.54579	1.82611	1.78283e-25	2.38836e-22
1	5773512	5776308	+	AT1G16880	ACR11	protein_coding	5773231	5773794	3.60153	1.84861	1.7956e-25	2.40442e-22
1	5770732	5773322	-	AT1G16870		protein_coding	5773231	5773794	3.60153	1.84861	1.7956e-25	2.40442e-22
5	7156063	7157889	+	AT5G21070		protein_coding	7155709	7156308	4.04377	2.0157	1.93143e-25	2.57864e-22
3	9788231	9790451	+	AT3G26618	ERF1-3	protein_coding	9788303	9788669	4.04377	2.0157	1.93143e-25	2.57864e-22
3	9787574	9788141	-	AT3G26616		protein_coding	9788303	9788669	4.04377	2.0157	1.93143e-25	2.57864e-22
1	6543781	6545802	+	AT1G18940		protein_coding	6543546	6543951	4.04377	2.0157	1.93143e-25	2.57864e-22
1	13089816	13097286	+	AT1G35530		protein_coding	13089174	13090013	4.04377	2.0157	1.93143e-25	2.57864e-22
1	22011305	22020386	+	AT1G59820	ALA3	protein_coding	22010796	22011441	4.00008	2.00003	2.03709e-25	2.69457e-22
4	16704159	16704620	+	AT4G09065		lncRNA	16704027	16704503	3.29622	1.72081	2.04498e-25	2.70489e-22
3	2205377	2205800	+	AT3G06985	LCR44	protein_coding	2204863	2205259	3.81409	1.93134	2.07257e-25	2.73993e-22
1	17451553	17454461	+	AT1G47530	DTX33	protein_coding	17451356	17451744	3.95736	1.98454	2.16003e-25	2.85016e-22
4	17876202	17879856	+	AT4G38062		protein_coding	17875742	17876347	3.65005	1.86792	2.19154e-25	2.88981e-22
5	6733211	6737496	-	AT5G19920		protein_coding	6737173	6737641	3.70884	1.89097	2.31638e-25	3.0467e-22
4	327025	333477	-	AT4G00760	APRR8	protein_coding	333277	333997	3.87753	1.95514	2.35034e-25	3.08987e-22
5	7664871	7667288	+	AT5G22920	RZPF34	protein_coding	7663776	7665037	3.64585	1.86626	2.37405e-25	3.11939e-22
1	8385188	8386522	+	AT1G23710		protein_coding	8384510	8385848	3.4769	1.7978	2.45986e-25	3.22849e-22
1	29093499	29095719	+	AT1G77420		protein_coding	29093140	29093687	3.61361	1.85344	2.49626e-25	3.27469e-22
1	29088657	29093264	-	AT1G77410	BGAL16	protein_coding	29093140	29093687	3.61361	1.85344	2.49626e-25	3.27469e-22
4	1382553	1382741	-	AT4G03113		protein_coding	1382317	1383030	3.35279	1.74536	2.58351e-25	3.38322e-22
2	9265084	9266557	-	AT2G21660	RBG7	protein_coding	9266343	9266989	3.83395	1.93883	2.68968e-25	3.5152e-22
2	9266809	9266889	-	AT2G21670		tRNA	9266343	9266989	3.83395	1.93883	2.68968e-25	3.5152e-22
1	13696042	13698739	-	AT1G36370	SHM7	protein_coding	13698523	13698980	3.90331	1.9647	2.82696e-25	3.68748e-22
1	13122082	13125328	-	AT1G35580	CINV1	protein_coding	13125281	13125618	3.60446	1.84978	2.98009e-25	3.87731e-22
5	16213036	16224177	+	AT5G40480	GB210	protein_coding	16212846	16213275	3.89936	1.96324	3.02072e-25	3.92808e-22
3	6190569	6190799	+	AT3G03615		lncRNA	6190126	6190991	3.60345	1.84938	3.03928e-25	3.95094e-22
5	3377652	3378221	+	AT5G10695		protein_coding	3377374	3378451	3.85706	1.9475	3.33181e-25	4.31023e-22
5	3373640	3377579	-	AT5G10690	CBSPPR1	protein_coding	3377374	3378451	3.85706	1.9475	3.33181e-25	4.31023e-22
4	14211855	14213969	-	AT4G28770		protein_coding	14213591	14214214	3.72013	1.89535	3.38314e-25	4.37391e-22
3	22477573	22480980	-	AT3G60840	MAP65-4	protein_coding	22480739	22481211	3.75256	1.90788	3.395e-25	4.38854e-22
3	23273065	23276630	-	AT3G62980	TIR1	protein_coding	23276322	23276848	3.34019	1.73993	3.42216e-25	4.42099e-22
5	14629453	14634454	+	AT5G37020	ARF8	protein_coding	14629019	14629658	4.00554	2.002	3.54487e-25	4.57267e-22
4	13690645	13692832	-	AT4G27350		protein_coding	13692610	13693096	3.84817	1.94417	3.87829e-25	4.98242e-22
3	17872820	17875530	-	AT3G48260	WNK3	protein_coding	17875359	17875759	3.91391	1.96861	4.42089e-25	5.64131e-22
5	2332436	2336063	+	AT5G07380		protein_coding	2332103	2332675	3.80192	1.92673	4.69278e-25	5.97242e-22
2	15882295	15884013	-	AT2G37950		protein_coding	15883952	15884368	3.4934	1.80463	5.15537e-25	6.52469e-22
3	4095414	4096236	+	AT3G12880		protein_coding	4095026	4095349	3.72372	1.89674	5.70401e-25	7.18803e-22
3	4094191	4095112	-	AT3G12870		protein_coding	4095026	4095349	3.72372	1.89674	5.70401e-25	7.18803e-22
4	8158436	8165214	-	AT4G14150	KIN12A	protein_coding	8165078	8165813	3.85897	1.94822	5.95978e-25	7.49842e-22
5	7651868	7652714	-	AT5G22880	H2B	protein_coding	7652608	7653006	3.4549	1.78864	6.63651e-25	8.31457e-22
5	4460840	4464737	+	AT5G13820	TRP4	protein_coding	4460484	4460965	3.35439	1.74605	6.94944e-25	8.69141e-22
5	3072870	3078416	+	AT5G09870	CESA5	protein_coding	3072463	3073069	3.58704	1.84279	7.32032e-25	9.13798e-22
3	7577712	7579789	-	AT3G21510	AHP1	protein_coding	7579542	7580271	3.61366	1.85346	7.73446e-25	9.63274e-22
1	75390	76845	+	AT1G01180		protein_coding	75200	75731	3.47324	1.79628	7.7766e-25	9.68322e-22
5	7307894	7310367	+	AT5G22070		protein_coding	7307447	7308024	3.52511	1.81767	8.10345e-25	1.00719e-21
5	14947227	14952806	+	AT5G37630	EMB2656	protein_coding	14947194	14947533	3.99258	1.99732	8.26285e-25	1.02612e-21
5	14946671	14947169	-	AT5G05505		miRNA	14947194	14947533	3.99258	1.99732	8.26285e-25	1.02612e-21
5	20633193	20634618	-	AT5G50720	HVA22E	protein_coding	20634608	20635339	3.99258	1.99732	8.26285e-25	1.02612e-21
2	19065536	19069569	+	AT2G46450	CNGC12	protein_coding	19065225	19065726	3.99258	1.99732	8.26285e-25	1.02612e-21
2	3500130	3500612	-	AT2G07665		protein_coding	3500812	3500903	3.99258	1.99732	8.26285e-25	1.02612e-21
2	9960365	9963646	-	AT2G23390		protein_coding	9963480	9963970	3.99258	1.99732	8.26285e-25	1.02612e-21
1	22678092	22679302	+	AT1G61470	CAF1-5	protein_coding	22677236	22678195	3.99258	1.99732	8.26285e-25	1.02612e-21
4	16002466	16014981	-	AT4G33200	XI-I	protein_coding	16014736	16015343	3.8359	1.93957	8.80359e-25	1.08258e-21
3	7071193	7074697	+	AT3G20280		protein_coding	7071022	7071612	3.6656	1.87405	9.18734e-25	1.12748e-21
1	29788466	29794251	+	AT1G79190		protein_coding	29788252	29788668	3.65684	1.8706	1.07939e-24	1.31635e-21
5	3127828	3131803	+	AT5G10010	HIT4	protein_coding	3127359	3128068	3.45421	1.78836	1.1477e-24	1.39544e-21
1	23249145	23251195	-	AT1G62780		protein_coding	23250973	23251522	3.35358	1.7457	1.18078e-24	1.43384e-21
4	8480634	8484976	-	AT4G14770	TCX2	protein_coding	8484739	8485286	3.2839	1.71541	1.21071e-24	1.46815e-21
2	18478374	18480457	+	AT2G44810	DAD1	protein_coding	18477794	18478139	3.35032	1.7443	1.26713e-24	1.53299e-21
3	6472301	6472614	+	AT3G03775		lncRNA	6472139	6472516	3.37179	1.75351	1.3345e-24	1.61002e-21
1	28780408	28783257	-	AT1G76700	ATJ10	protein_coding	28783028	28783558	3.77607	1.91689	1.34011e-24	1.61652e-21
2	9525988	9527845	-	AT2G22430	ATHB-6	protein_coding	9527676	9528603	3.32321	1.73258	1.37683e-24	1.65829e-21
4	11929359	11931750	+	AT4G22690	CYP706A1	protein_coding	11928884	11929589	3.64271	1.86501	1.40091e-24	1.68609e-21
4	15106558	15108636	+	AT4G31010		protein_coding	15106393	15106690	3.64163	1.86458	1.42919e-24	1.71815e-21
3	3981880	3985625	-	AT3G12560	TRP3	protein_coding	3985460	3986355	3.5796	1.8398	1.47764e-24	1.77345e-21
3	7363880	7365391	+	AT3G21000		protein_coding	7363156	7363770	3.91395	1.96863	1.54124e-24	1.84621e-21
3	7362743	7363081	-	AT3G20997	LCR55	protein_coding	7363156	7363770	3.91395	1.96863	1.54124e-24	1.84621e-21
2	15027711	15027803	-	AT2G08755		snoRNA	15027997	15028517	3.63731	1.86287	1.5481e-24	1.85426e-21
2	15027868	15028092	-	AT2G08760		snoRNA	15027997	15028517	3.63731	1.86287	1.5481e-24	1.85426e-21
1	27356459	27358863	-	AT1G72670	iqd8	protein_coding	27358815	27359198	3.60318	1.84927	1.65833e-24	1.98107e-21
4	18268031	18269212	+	AT4G39235		protein_coding	18267690	18268031	3.26881	1.70877	1.70232e-24	2.03175e-21
4	18265735	18267829	-	AT4G39230	PCBER1	protein_coding	18267690	18268031	3.26881	1.70877	1.70232e-24	2.03175e-21
5	9497939	9503173	+	AT5G27000	KIN14G	protein_coding	9497751	9498176	3.76149	1.9113	1.72508e-24	2.05707e-21
5	15545519	15548293	-	AT5G38830		protein_coding	15548121	15548593	3.69405	1.8852	1.74534e-24	2.08046e-21
2	19039024	19042348	+	AT2G46380		protein_coding	19038546	19039362	3.54194	1.82454	1.74908e-24	2.08444e-21
1	27959527	27961487	+	AT1G74380	XXT5	protein_coding	27959268	27959763	3.72648	1.89781	1.76064e-24	2.09735e-21
1	27958086	27959400	-	AT1G74370		protein_coding	27959268	27959763	3.72648	1.89781	1.76064e-24	2.09735e-21
2	14445938	14450522	+	AT2G34210		protein_coding	14445506	14446099	3.82982	1.93728	1.79349e-24	2.13491e-21
4	11134775	11136423	-	AT4G20790		protein_coding	11136282	11136816	3.90434	1.96508	1.80057e-24	2.1425e-21
2	17504551	17504932	-	AT2G09320		lncRNA	17504357	17505038	3.33092	1.73592	1.93103e-24	2.29029e-21
5	20197391	20200468	-	AT5G49720	KOR	protein_coding	20200249	20201229	3.8975	1.96255	2.01145e-24	2.38089e-21
5	20960779	20964537	-	AT5G51600	MAP65-3	protein_coding	20964354	20964813	3.93641	1.97688	2.01229e-24	2.38183e-21
4	12012408	12016012	+	AT4G22910	FZR2	protein_coding	12012320	12012721	3.68608	1.88209	2.01326e-24	2.38287e-21
5	922048	924728	-	AT5G03630	MDAR2	protein_coding	924613	925029	3.58857	1.84341	2.18273e-24	2.57336e-21
3	2637432	2640935	+	AT3G08680		protein_coding	2636738	2637555	3.52912	1.81931	2.24306e-24	2.64156e-21
3	6474710	6477204	+	AT3G18780	ACT2	protein_coding	6474504	6475169	3.29883	1.72195	2.35543e-24	2.76713e-21
5	3679748	3684884	+	AT5G11510	MYB3R4	protein_coding	3679387	3680123	3.74343	1.90436	2.3608e-24	2.77319e-21
5	22196287	22197492	+	AT5G54640	RAT5	protein_coding	22196136	22196545	3.58338	1.84132	2.40686e-24	2.8254e-21
4	16923319	16924334	+	AT4G35700		protein_coding	16922920	16923467	3.58235	1.84091	2.45431e-24	2.87813e-21
3	1625528	1628175	-	AT3G05610	PME21	protein_coding	1628089	1628577	3.46942	1.79469	2.45901e-24	2.88343e-21
1	30048519	30052203	+	AT1G79890		protein_coding	30048339	30048800	3.92236	1.97172	2.51739e-24	2.94849e-21
1	30046028	30048408	-	AT1G79880	LA2	protein_coding	30048339	30048800	3.92236	1.97172	2.51739e-24	2.94849e-21
1	7767924	7770216	+	AT1G22040		protein_coding	7767475	7767988	3.4417	1.78312	2.52209e-24	2.95372e-21
3	5138684	5142873	+	AT3G15260		protein_coding	5138449	5138906	3.70547	1.88966	2.5517e-24	2.98765e-21
5	24057378	24062082	+	AT5G59710	VIP2	protein_coding	24056934	24057470	3.63652	1.86256	2.77933e-24	3.24175e-21
3	22635803	22638817	+	AT3G61160		protein_coding	22635151	22635873	3.46108	1.79122	2.90636e-24	3.38408e-21
1	20199310	20201787	+	AT1G54110		protein_coding	20198915	20199506	3.66465	1.87368	2.95992e-24	3.44342e-21
1	20194712	20199193	-	AT1G54100	ALDH7B4	protein_coding	20198915	20199506	3.66465	1.87368	2.95992e-24	3.44342e-21
4	6021160	6024042	-	AT4G09510	CINV2	protein_coding	6023843	6024265	3.72672	1.89791	3.15798e-24	3.66446e-21
1	19117032	19119382	-	AT1G51550		protein_coding	19119254	19120039	3.76095	1.9111	3.15798e-24	3.66446e-21
5	4082890	4085376	-	AT5G12930		protein_coding	4085180	4085548	3.17821	1.66821	3.22307e-24	3.7374e-21
1	9241036	9244918	+	AT1G26730	PHO1-H7	protein_coding	9240787	9241414	3.72553	1.89745	3.22404e-24	3.73818e-21
1	9240560	9240864	-	AT1G06013		lncRNA	9240787	9241414	3.72553	1.89745	3.22404e-24	3.73818e-21
2	8791939	8794401	+	AT2G20370	MUR3	protein_coding	8791564	8792079	3.7929	1.9233	3.33695e-24	3.8642e-21
5	2669944	2671782	-	AT5G08305	PCMP-E105	protein_coding	2671576	2672061	3.72316	1.89653	3.36032e-24	3.88973e-21
2	14990540	14990685	+	AT2G08745		ncRNA	14990611	14991309	3.90424	1.96504	3.36256e-24	3.89215e-21
2	14990325	14990935	-	AT2G35658		protein_coding	14990611	14991309	3.90424	1.96504	3.36256e-24	3.89215e-21
5	14590115	14594384	+	AT5G36940	CAT3	protein_coding	14589980	14590301	3.94139	1.9787	3.49052e-24	4.03487e-21
5	16378893	16381352	+	AT5G40880	ZFWD3	protein_coding	16378570	16378944	3.94139	1.9787	3.49052e-24	4.03487e-21
5	22586287	22594135	+	AT5G55820		protein_coding	22586320	22586865	3.94139	1.9787	3.49052e-24	4.03487e-21
5	12562426	12565780	-	AT5G33300		protein_coding	12565425	12566083	3.94139	1.9787	3.49052e-24	4.03487e-21
5	22583972	22586405	-	AT5G55810	AtNMNAT	protein_coding	22586320	22586865	3.94139	1.9787	3.49052e-24	4.03487e-21
3	7031171	7037010	+	AT3G20150	KIN12F	protein_coding	7030859	7031515	3.94139	1.9787	3.49052e-24	4.03487e-21
3	17624340	17629285	+	AT3G47780	ABCA7	protein_coding	17623667	17624589	3.94139	1.9787	3.49052e-24	4.03487e-21
3	17399757	17401871	-	AT3G47250		protein_coding	17401491	17402014	3.94139	1.9787	3.49052e-24	4.03487e-21
1	3981153	3985219	+	AT1G11790	ADT1	protein_coding	3981075	3981366	3.94139	1.9787	3.49052e-24	4.03487e-21
1	17580477	17580758	+	AT1G07413		lncRNA	17579775	17580142	3.94139	1.9787	3.49052e-24	4.03487e-21
1	3979823	3981079	-	AT1G11785		protein_coding	3981075	3981366	3.94139	1.9787	3.49052e-24	4.03487e-21
1	20984273	20986952	-	AT1G56110	NOP56	protein_coding	20986914	20987207	3.94139	1.9787	3.49052e-24	4.03487e-21
5	15543115	15545448	+	AT5G38820		protein_coding	15542868	15543237	3.82102	1.93396	3.81435e-24	4.36476e-21
5	25187221	25190722	+	AT5G62710		protein_coding	25186464	25187391	3.61913	1.85564	3.82147e-24	4.3723e-21
4	6018021	6019759	+	AT4G09500	UGT79B7	protein_coding	6017652	6018140	3.93387	1.97595	3.9288e-24	4.48962e-21
3	1736307	1738749	+	AT3G05830		protein_coding	1735690	1736742	3.29356	1.71965	4.36224e-24	4.96295e-21
1	1435155	1437763	-	AT1G05020	AP180	protein_coding	1437428	1437921	3.41479	1.7718	4.36385e-24	4.96398e-21
3	22675061	22676851	-	AT3G61260		protein_coding	22676724	22677328	3.38878	1.76077	4.41672e-24	5.02169e-21
1	1807960	1815568	-	AT1G05960		protein_coding	1815303	1815848	3.4941	1.80492	4.43731e-24	5.04371e-21
2	14047478	14051400	-	AT2G33150	PED1	protein_coding	14051020	14051639	3.54952	1.82762	4.5652e-24	5.18251e-21
5	721778	723400	+	AT5G03080	LPPG	protein_coding	721321	721919	3.77408	1.91613	4.58575e-24	5.20415e-21
5	718136	721559	-	AT5G03070	IMPA9	protein_coding	721321	721919	3.77408	1.91613	4.58575e-24	5.20415e-21
5	4600904	4604482	+	AT5G14260		protein_coding	4600694	4601227	3.66984	1.87572	4.80187e-24	5.43588e-21
5	25940661	25944114	+	AT5G64910		protein_coding	25940157	25940703	3.40945	1.76954	4.86598e-24	5.50617e-21
1	21553537	21554778	+	AT1G58210	EMB1674	protein_coding	21552968	21553720	3.84232	1.94198	4.93833e-24	5.58496e-21
1	21548140	21553266	-	AT1G58200	MSL3	protein_coding	21552968	21553720	3.84232	1.94198	4.93833e-24	5.58496e-21
3	19215930	19219128	-	AT3G51820	CHLG	protein_coding	19218776	19219322	3.7342	1.9008	5.00092e-24	5.65275e-21
3	5526249	5528602	-	AT3G16310	NUP35	protein_coding	5528327	5528820	3.56949	1.83572	5.46072e-24	6.14667e-21
3	9550929	9551074	+	AT3G04985		snoRNA	9551067	9551618	3.8291	1.93701	6.1314e-24	6.86673e-21
3	9551812	9553602	+	AT3G26125	CYP86C2	protein_coding	9551067	9551618	3.8291	1.93701	6.1314e-24	6.86673e-21
5	3606385	3608628	+	AT5G11310		protein_coding	3605767	3606564	3.47399	1.79659	6.57688e-24	7.34379e-21
1	22305780	22308289	-	AT1G60550	MENB	protein_coding	22308039	22308519	3.82383	1.93502	6.68375e-24	7.45865e-21
1	5448060	5450617	+	AT1G15830		protein_coding	5447764	5448479	3.39267	1.76242	6.85899e-24	7.64575e-21
1	5446462	5447880	-	AT1G15820	LHCB6	protein_coding	5447764	5448479	3.39267	1.76242	6.85899e-24	7.64575e-21
3	3325074	3331282	-	AT3G10650	NUP1	protein_coding	3330834	3331430	3.78381	1.91984	7.08647e-24	7.88479e-21
1	18926811	18927746	+	AT1G51060	HTA10	protein_coding	18926292	18927016	3.74804	1.90614	7.13001e-24	7.93067e-21
1	18925212	18926315	-	AT1G51055		protein_coding	18926292	18927016	3.74804	1.90614	7.13001e-24	7.93067e-21
3	4330772	4330843	+	AT3G13335		tRNA	4329998	4331025	3.61376	1.8535	7.42848e-24	8.24499e-21
3	4319490	4330218	-	AT3G13330	PA200	protein_coding	4329998	4331025	3.61376	1.8535	7.42848e-24	8.24499e-21
5	17535970	17538595	-	AT5G43660		protein_coding	17538293	17538622	3.5519	1.82859	7.59014e-24	8.41356e-21
5	17706396	17709326	-	AT5G44010		protein_coding	17709061	17709788	3.12009	1.64159	8.05304e-24	8.90348e-21
2	16188047	16192102	+	AT2G38720	MAP65-5	protein_coding	16187641	16188105	3.63824	1.86324	8.4382e-24	9.30508e-21
3	2976572	2979784	-	AT3G09710	IQD1	protein_coding	2979134	2979635	3.487	1.80199	8.75205e-24	9.63629e-21
3	10957887	10959610	+	AT3G28925		protein_coding	10957277	10957752	3.77115	1.915	8.75669e-24	9.64073e-21
1	2709525	2711000	-	AT1G08560	KN	protein_coding	2710932	2711404	3.40559	1.7679	8.88812e-24	9.77845e-21
4	7284474	7287578	+	AT4G12230		protein_coding	7284152	7284771	3.69951	1.88733	9.10332e-24	1.00023e-20
3	17384293	17384713	+	AT3G07665		lncRNA	17383699	17384406	3.63154	1.86058	9.51349e-24	1.04359e-20
5	17934287	17936554	-	AT5G44520		protein_coding	17936214	17936783	3.76359	1.91211	9.93779e-24	1.08808e-20
1	19154323	19156338	+	AT1G51660	MKK4	protein_coding	19153947	19154475	3.6282	1.85925	1.01e-23	1.10527e-20
5	2803833	2805606	+	AT5G08640	FLS1	protein_coding	2803153	2803885	3.44566	1.78478	1.14747e-23	1.24931e-20
5	2798010	2803205	-	AT5G08630		protein_coding	2803153	2803885	3.44566	1.78478	1.14747e-23	1.24931e-20
4	12649985	12655097	+	AT4G24480		protein_coding	12649678	12650115	3.6522	1.86877	1.16708e-23	1.26999e-20
1	1471323	1476289	-	AT1G05120		protein_coding	1476018	1476466	3.41616	1.77238	1.21431e-23	1.31929e-20
1	29235721	29239484	-	AT1G77760	NIA1	protein_coding	29239372	29239808	3.10176	1.63309	1.25193e-23	1.35866e-20
1	5681973	5684909	-	AT1G16630		protein_coding	5684572	5685598	3.78481	1.92022	1.26984e-23	1.37737e-20
2	8139756	8144461	+	AT2G18790	PHYB	protein_coding	8139349	8139951	3.55122	1.82831	1.33715e-23	1.44767e-20
2	9141465	9149330	+	AT2G21380	KIN7M	protein_coding	9140631	9141605	3.6431	1.86517	1.37069e-23	1.48252e-20
4	564760	566408	+	AT4G01360		protein_coding	564347	565115	3.60938	1.85175	1.41566e-23	1.52887e-20
4	9457079	9459454	-	AT4G16807		protein_coding	9459212	9459666	3.57705	1.83877	1.44967e-23	1.56408e-20
5	19263826	19270899	+	AT5G47490	SEC16B	protein_coding	19263297	19264166	3.89021	1.95985	1.45576e-23	1.57036e-20
5	9793745	9799149	-	AT5G27680	RECQSIM	protein_coding	9798824	9799324	3.89021	1.95985	1.45576e-23	1.57036e-20
4	756348	758725	+	AT4G01750	RGXT2	protein_coding	755789	756560	3.89021	1.95985	1.45576e-23	1.57036e-20
3	9666449	9669426	+	AT3G26400	EIF4B1	protein_coding	9666032	9666536	3.89021	1.95985	1.45576e-23	1.57036e-20
3	19153734	19157394	+	AT3G51640		protein_coding	19153512	19153751	3.89021	1.95985	1.45576e-23	1.57036e-20
3	16596358	16598811	-	AT3G45260	BIB	protein_coding	16598516	16599585	3.89021	1.95985	1.45576e-23	1.57036e-20
2	17051085	17053754	+	AT2G40850	PI4KG1	protein_coding	17050846	17051254	3.89021	1.95985	1.45576e-23	1.57036e-20
2	8911860	8913747	-	AT2G20670		protein_coding	8913199	8913930	3.89021	1.95985	1.45576e-23	1.57036e-20
1	12867081	12868890	+	AT1G35160	GF14 PHI	protein_coding	12866435	12867312	3.89021	1.95985	1.45576e-23	1.57036e-20
1	19064598	19066989	-	AT1G51420	ATSPP1	protein_coding	19066843	19067328	3.89021	1.95985	1.45576e-23	1.57036e-20
1	3832563	3834462	+	AT1G11380		protein_coding	3832264	3832688	3.63743	1.86292	1.51517e-23	1.6205e-20
2	15903125	15905391	-	AT2G38000		protein_coding	15905315	15905927	3.6363	1.86247	1.54582e-23	1.65177e-20
1	6680423	6683559	-	AT1G19330		protein_coding	6683233	6683921	3.1499	1.65531	1.60879e-23	1.71645e-20
2	12608675	12610350	+	AT2G29380	HAI3	protein_coding	12608176	12608630	3.73366	1.90059	1.64263e-23	1.7511e-20
1	19857351	19859275	+	AT1G53250		protein_coding	19856932	19857566	3.51019	1.81155	1.6636e-23	1.7726e-20
1	19854615	19857146	-	AT1G53240	mMDH1	protein_coding	19856932	19857566	3.51019	1.81155	1.6636e-23	1.7726e-20
3	20515630	20518059	+	AT3G55340	PHIP1	protein_coding	20515216	20515852	3.69822	1.88683	1.66752e-23	1.77664e-20
3	20513739	20515392	-	AT3G55330	PPL1	protein_coding	20515216	20515852	3.69822	1.88683	1.66752e-23	1.77664e-20
1	6626794	6627688	-	AT1G19210	ERF017	protein_coding	6627512	6628048	3.01563	1.59246	1.74844e-23	1.85892e-20
3	7229390	7230146	+	AT3G20670	HTA13	protein_coding	7229207	7229571	3.44767	1.78562	1.87806e-23	1.99022e-20
5	19161009	19163980	-	AT5G47180	PVA21	protein_coding	19163630	19164164	3.34161	1.74054	1.96137e-23	2.07415e-20
3	4244900	4247846	+	AT3G13210		protein_coding	4244636	4245140	3.75797	1.90995	1.97934e-23	2.0917e-20
1	232840	237905	-	AT1G01650	SPPL4	protein_coding	237589	238165	3.49816	1.8066	2.08795e-23	2.20146e-20
4	15638353	15640517	+	AT4G32400	BT1	protein_coding	15638162	15638661	3.71887	1.89486	2.10746e-23	2.2206e-20
2	16113909	16115204	-	AT2G38490	CIPK22	protein_coding	16115098	16115479	3.21981	1.68698	2.21289e-23	2.32648e-20
1	5268891	5272058	-	AT1G15310	SRP-54A	protein_coding	5271917	5272237	3.74532	1.90509	2.44141e-23	2.55511e-20
1	23742842	23745385	-	AT1G63990	SPO11-2	protein_coding	23745209	23745673	3.74532	1.90509	2.44141e-23	2.55511e-20
1	29144025	29147646	-	AT1G77580	FPP1	protein_coding	29147466	29148320	3.51822	1.81485	2.47036e-23	2.5841e-20
4	8703002	8705618	-	AT4G15240		protein_coding	8705299	8705763	3.85482	1.94666	2.53717e-23	2.65161e-20
3	21543954	21546180	+	AT3G58180		protein_coding	21543853	21544189	3.67086	1.87612	2.66723e-23	2.78055e-20
3	21542359	21544084	-	AT3G58170	BET11	protein_coding	21543853	21544189	3.67086	1.87612	2.66723e-23	2.78055e-20
1	4423540	4425936	+	AT1G12970	PIRL3	protein_coding	4423080	4423594	3.42881	1.77771	2.7135e-23	2.82573e-20
1	4422707	4423155	-	AT1G12960	RPL27AA	protein_coding	4423080	4423594	3.42881	1.77771	2.7135e-23	2.82573e-20
1	24349399	24350524	+	AT1G65486		protein_coding	24349016	24349569	3.66732	1.87473	2.83472e-23	2.94537e-20
3	2713312	2717366	+	AT3G08930		protein_coding	2712909	2713593	3.47633	1.79757	3.15769e-23	3.26099e-20
3	7143418	7151047	+	AT3G20475	MSH5	protein_coding	7142967	7143677	3.69448	1.88537	3.18266e-23	3.28572e-20
2	7271012	7274754	+	AT2G16750		protein_coding	7270687	7271186	3.50397	1.80899	3.22322e-23	3.32568e-20
3	4469153	4473547	+	AT3G13670		protein_coding	4468897	4469278	3.83961	1.94096	3.22448e-23	3.32675e-20
1	18206312	18211390	-	AT1G49225		protein_coding	18211082	18211445	3.31707	1.72991	3.26002e-23	3.3621e-20
1	30041243	30041952	-	AT1G79850	RPS17	protein_coding	30041920	30042336	3.7265	1.89782	3.33834e-23	3.43843e-20
1	13071165	13074984	+	AT1G35510	OFUT9	protein_coding	13070934	13071440	3.50093	1.80774	3.41161e-23	3.51051e-20
4	18229094	18232202	-	AT4G39140		protein_coding	18231910	18232271	3.49891	1.80691	3.54307e-23	3.63932e-20
3	21070558	21072878	+	AT3G56920	PAT01	protein_coding	21070273	21070744	3.52751	1.81865	3.59642e-23	3.69156e-20
3	21069411	21070356	-	AT3G56910	PSRP5	protein_coding	21070273	21070744	3.52751	1.81865	3.59642e-23	3.69156e-20
1	29081654	29084285	-	AT1G77390	CYCA1-2	protein_coding	29084166	29084564	3.38674	1.7599	3.68214e-23	3.77537e-20
1	29121226	29125204	+	AT1G77500		protein_coding	29120855	29121567	3.35886	1.74797	3.83937e-23	3.92925e-20
1	6106323	6110120	+	AT1G17750	PEPR2	protein_coding	6106279	6106632	3.41016	1.76984	3.90931e-23	3.99807e-20
1	6106370	6106594	-	AT1G05323		lncRNA	6106279	6106632	3.41016	1.76984	3.90931e-23	3.99807e-20
5	17292952	17295024	+	AT5G43080	CYCA3-1	protein_coding	17292866	17293226	3.5839	1.84153	3.92202e-23	4.01014e-20
3	2676990	2679265	-	AT3G08820	PCMP-H84	protein_coding	2678969	2679386	3.75094	1.90725	4.02597e-23	4.1115e-20
3	1347559	1350122	+	AT3G04890		protein_coding	1347394	1347895	3.52129	1.8161	4.03348e-23	4.11908e-20
3	1346273	1347377	-	AT3G04880	DRT102	protein_coding	1347394	1347895	3.52129	1.8161	4.03348e-23	4.11908e-20
3	9823524	9827547	+	AT3G26730		protein_coding	9823291	9823772	3.57623	1.83844	4.49801e-23	4.57541e-20
4	14753232	14760236	+	AT4G30160	VLN4	protein_coding	14753148	14753776	3.54238	1.82472	4.75105e-23	4.82181e-20
1	28089172	28094956	-	AT1G74770		protein_coding	28094859	28095842	3.51199	1.81229	4.78817e-23	4.85836e-20
4	10046287	10049438	-	AT4G18140	SSP4b	protein_coding	10049299	10050038	3.73945	1.90283	4.86138e-23	4.92981e-20
1	30308696	30310667	-	AT1G80630		protein_coding	30310609	30311224	3.45185	1.78737	5.03014e-23	5.09495e-20
1	18198227	18199168	+	AT1G49200	ATL75	protein_coding	18197751	18198253	3.73436	1.90086	5.28506e-23	5.34146e-20
1	18305445	18307557	+	AT1G49450		protein_coding	18304905	18305630	3.47581	1.79735	5.46198e-23	5.51328e-20
1	20363393	20366123	+	AT1G54520		protein_coding	20363083	20363758	3.62882	1.8595	5.5096e-23	5.55968e-20
1	25132498	25134470	+	AT1G67190		protein_coding	25132258	25132678	3.3917	1.76201	5.61617e-23	5.66357e-20
1	19565601	19568391	+	AT1G52520	FRS6	protein_coding	19565249	19565961	3.62767	1.85904	5.62082e-23	5.66813e-20
5	25290913	25291912	-	AT5G09125		lncRNA	25291461	25292003	3.50274	1.80848	5.68041e-23	5.72466e-20
5	25387411	25390227	-	AT5G63380	4CLL9	protein_coding	25389896	25390427	3.36427	1.75029	5.76129e-23	5.8027e-20
5	10674712	10677234	+	AT5G28646	WVD2	protein_coding	10674083	10674509	3.83902	1.94074	5.99335e-23	6.02726e-20
5	21470299	21471861	+	AT5G52930		protein_coding	21469868	21470251	3.83902	1.94074	5.99335e-23	6.02726e-20
5	17255205	17258077	-	AT5G43020		protein_coding	17257588	17258830	3.83902	1.94074	5.99335e-23	6.02726e-20
5	19744404	19746192	-	AT5G48680		protein_coding	19746036	19746370	3.83902	1.94074	5.99335e-23	6.02726e-20
4	15120650	15120722	+	AT4G31075		tRNA	15120189	15121029	3.83902	1.94074	5.99335e-23	6.02726e-20
4	15120824	15123527	+	AT4G31080		protein_coding	15120189	15121029	3.83902	1.94074	5.99335e-23	6.02726e-20
4	15117756	15120608	-	AT4G31070	PCMP-E7	protein_coding	15120189	15121029	3.83902	1.94074	5.99335e-23	6.02726e-20
3	18353891	18355057	+	AT3G49510		protein_coding	18353411	18353883	3.83902	1.94074	5.99335e-23	6.02726e-20
3	17350898	17352853	-	AT3G47120		protein_coding	17352600	17353010	3.83902	1.94074	5.99335e-23	6.02726e-20
3	18348974	18353673	-	AT3G49500	RDR6	protein_coding	18353411	18353883	3.83902	1.94074	5.99335e-23	6.02726e-20
3	22848427	22850475	-	AT3G61730	RMF	protein_coding	22850365	22850904	3.83902	1.94074	5.99335e-23	6.02726e-20
2	2894904	2902020	+	AT2G06990	HEN2	protein_coding	2894661	2895223	3.83902	1.94074	5.99335e-23	6.02726e-20
2	6678036	6678319	-	AT2G06415		lncRNA	6677768	6678186	3.83902	1.94074	5.99335e-23	6.02726e-20
2	6877774	6880898	-	AT2G15790	CYP40	protein_coding	6880889	6881291	3.83902	1.94074	5.99335e-23	6.02726e-20
3	21193680	21195790	+	AT3G57280	FAX1	protein_coding	21193334	21193901	3.46984	1.79487	6.11069e-23	6.09354e-20
3	21191237	21193189	-	AT3G57270	BG1	protein_coding	21193334	21193901	3.46984	1.79487	6.11069e-23	6.09354e-20
3	23450536	23452794	+	AT3G63510		protein_coding	23450071	23450578	3.62191	1.85675	6.21055e-23	6.19042e-20
3	23446230	23450284	-	AT3G63500	OBE4	protein_coding	23450071	23450578	3.62191	1.85675	6.21055e-23	6.19042e-20
3	20705577	20707334	+	AT3G55780		protein_coding	20705280	20705713	3.58914	1.84364	6.2621e-23	6.23993e-20
2	15744670	15750135	-	AT2G37520		protein_coding	15749881	15750756	3.35537	1.74647	6.88304e-23	6.82763e-20
5	564085	565925	-	AT5G02530	ALY2	protein_coding	565836	566292	3.30315	1.72384	7.19184e-23	7.11967e-20
3	17783331	17786160	+	AT3G48160	E2FE	protein_coding	17783362	17783752	3.57691	1.83871	7.77034e-23	7.66002e-20
5	21607410	21609428	+	AT5G53280	PDV1	protein_coding	21607253	21607667	3.42675	1.77684	8.12344e-23	7.99061e-20
5	21606271	21607297	-	AT5G53270		protein_coding	21607253	21607667	3.42675	1.77684	8.12344e-23	7.99061e-20
3	1027866	1030677	-	AT3G03970	SINE2	protein_coding	1030425	1030793	3.32057	1.73143	8.33662e-23	8.19012e-20
5	23264314	23267905	-	AT5G57410		protein_coding	23267506	23268186	3.45302	1.78786	8.38591e-23	8.23569e-20
1	6244298	6247830	-	AT1G18150	MPK8	protein_coding	6247533	6248104	3.45204	1.78745	8.5428e-23	8.38185e-20
5	16447185	16450909	+	AT5G41100		protein_coding	16446956	16447256	3.22196	1.68794	9.03358e-23	8.84321e-20
3	17779507	17782682	-	AT3G48150	APC8	protein_coding	17782394	17782908	3.50564	1.80968	9.28004e-23	9.07215e-20
4	841989	843531	-	AT4G01940	NIFU1	protein_coding	843418	843868	3.3662	1.75112	9.28261e-23	9.07382e-20
4	9577776	9581439	-	AT4G17020		protein_coding	9581272	9581676	3.66392	1.87339	9.51612e-23	9.29009e-20
2	14010838	14013246	+	AT2G33010		protein_coding	14010654	14011091	3.69791	1.88671	9.63918e-23	9.40546e-20
4	6840473	6845627	-	AT4G11230	RBOHI	protein_coding	6845443	6846079	3.66271	1.87291	9.71136e-23	9.47175e-20
2	10041820	10043840	-	AT2G23600	ACL	protein_coding	10043616	10044195	3.66151	1.87244	9.91014e-23	9.65517e-20
4	10841935	10844124	+	AT4G20010	OSB2	protein_coding	10841518	10842192	3.21731	1.68585	9.98344e-23	9.72299e-20
1	7531312	7532745	-	AT1G21510		protein_coding	7532526	7532873	3.28723	1.71687	9.98527e-23	9.72411e-20
5	5613307	5616233	-	AT5G17070		protein_coding	5616070	5616367	3.69542	1.88574	1.00441e-22	9.77687e-20
1	27478970	27481561	+	AT1G73060	LPA3	protein_coding	27478479	27479032	3.69418	1.88525	1.02527e-22	9.97126e-20
1	27476565	27478534	-	AT1G73050		protein_coding	27478479	27479032	3.69418	1.88525	1.02527e-22	9.97126e-20
5	5205869	5208036	+	AT5G15950	SAMDC2	protein_coding	5204953	5206069	3.41434	1.77161	1.03039e-22	1.00187e-19
3	23229381	23230575	+	AT3G62820		protein_coding	23228841	23229239	3.28473	1.71577	1.0514e-22	1.02103e-19
5	2913482	2915979	+	AT5G09390		protein_coding	2913287	2913656	3.6567	1.87054	1.07468e-22	1.04225e-19
5	2911177	2913324	-	AT5G09380		protein_coding	2913287	2913656	3.6567	1.87054	1.07468e-22	1.04225e-19
4	8637666	8639581	+	AT4G15130	ATCCT2	nontranslating_CDS	8637432	8637887	3.33156	1.7362	1.10887e-22	1.07295e-19
4	7009769	7011406	-	AT4G11600	GPX6	protein_coding	7011047	7011890	3.79862	1.92548	1.1273e-22	1.08951e-19
1	3041996	3045541	+	AT1G09430	ACLA-3	protein_coding	3041768	3042235	3.72319	1.89654	1.14364e-22	1.10441e-19
1	3038462	3041873	-	AT1G09420	G6PD4	protein_coding	3041768	3042235	3.72319	1.89654	1.14364e-22	1.10441e-19
3	8203393	8207419	+	AT3G23070	CFM3A	protein_coding	8203139	8203653	3.72191	1.89604	1.16767e-22	1.12629e-19
4	13833807	13836661	-	AT4G27730	OPT6	protein_coding	13836525	13837146	3.20959	1.68239	1.17885e-22	1.1364e-19
4	1415617	1417444	+	AT4G03210	XTH9	protein_coding	1414826	1416114	3.6855	1.88186	1.18361e-22	1.14064e-19
3	9650316	9652936	-	AT3G26340	PBE2	protein_coding	9652775	9653230	3.6507	1.86817	1.18899e-22	1.14541e-19
4	12006986	12009536	+	AT4G22890	PGRL1A	protein_coding	12006138	12007224	3.51811	1.8148	1.27691e-22	1.22634e-19
1	29906697	29909441	+	AT1G09863		lncRNA	29906398	29906823	3.51811	1.8148	1.27691e-22	1.22634e-19
3	21648561	21649390	+	AT3G58540		protein_coding	21648199	21648815	3.75212	1.90771	1.2947e-22	1.2426e-19
5	3641586	3641908	-	AT5G01875		lncRNA	3641669	3642085	3.54725	1.8267	1.31386e-22	1.26003e-19
3	20059671	20061488	+	AT3G54180	CDKB1-1	protein_coding	20059516	20059941	3.45722	1.78961	1.32218e-22	1.26762e-19
3	8836256	8836384	+	AT3G04655		miRNA	8835615	8836130	3.78773	1.92133	1.3377e-22	1.28186e-19
3	8831935	8835829	-	AT3G24340	CLSY4	protein_coding	8835615	8836130	3.78773	1.92133	1.3377e-22	1.28186e-19
5	19005547	19007770	+	AT5G46840		protein_coding	19005309	19005682	3.57761	1.839	1.34233e-22	1.28606e-19
3	18565134	18566834	-	AT3G50070	CYCD3-3	protein_coding	18566739	18567645	3.27229	1.7103	1.35972e-22	1.30197e-19
4	8271270	8273903	-	AT4G14365	XBAT34	protein_coding	8273658	8274085	3.60812	1.85125	1.38839e-22	1.32804e-19
4	12220641	12222468	+	AT4G23400	PIP1-5	protein_coding	12219942	12220763	3.57537	1.83809	1.39595e-22	1.3349e-19
4	12219715	12219949	-	AT4G07115		lncRNA	12219942	12220763	3.57537	1.83809	1.39595e-22	1.3349e-19
5	26339876	26341789	-	AT5G65820		protein_coding	26341750	26342373	3.45423	1.78836	1.39801e-22	1.33666e-19
3	10192294	10193500	+	AT3G27520		protein_coding	10191730	10192691	3.48293	1.8003	1.40644e-22	1.34434e-19
2	15264211	15270092	+	AT2G36390	SBE2.1	protein_coding	15263733	15264385	3.74032	1.90316	1.56401e-22	1.48953e-19
1	25752624	25756113	+	AT1G68580		protein_coding	25752217	25752862	3.17409	1.66634	1.57968e-22	1.50411e-19
5	7960478	7968197	-	AT5G23630	PDR2	protein_coding	7967923	7968487	3.60005	1.84802	1.59496e-22	1.5181e-19
5	14620732	14623093	-	AT5G37010		protein_coding	14622827	14623642	3.77554	1.91668	1.62032e-22	1.54138e-19
1	21713842	21717380	-	AT1G58440	SQE1	protein_coding	21717181	21717680	3.5989	1.84756	1.62682e-22	1.54728e-19
4	17504428	17506504	+	AT4G37180	HHO5	protein_coding	17504151	17504618	3.36361	1.75001	1.63516e-22	1.55493e-19
5	413281	416279	+	AT5G02100	ORP3A	protein_coding	413022	413619	3.43935	1.78214	1.84565e-22	1.74663e-19
1	8996714	8999917	-	AT1G25580	SOG1	protein_coding	8999209	9000236	3.32689	1.73417	2.02227e-22	1.9073e-19
1	4263150	4265156	-	AT1G12500		protein_coding	4264982	4265575	3.2756	1.71176	2.08579e-22	1.96485e-19
4	13718007	13723461	+	AT4G27430	CIP7	protein_coding	13717169	13718043	3.51807	1.81478	2.208e-22	2.07491e-19
3	6045002	6048529	+	AT3G17690	CNGC19	protein_coding	6044141	6044976	3.45749	1.78973	2.24543e-22	2.10887e-19
3	6042907	6044762	-	AT3G17680		protein_coding	6044141	6044976	3.45749	1.78973	2.24543e-22	2.10887e-19
4	8256021	8260927	-	AT4G14350		protein_coding	8260775	8261229	3.57719	1.83883	2.36483e-22	2.21529e-19
3	7492739	7496371	-	AT3G21300		protein_coding	7496315	7496668	3.71437	1.89312	2.37329e-22	2.22264e-19
5	2755144	2758540	-	AT5G08520	SRM1	protein_coding	2758191	2759125	3.34455	1.74181	2.37471e-22	2.22387e-19
5	6687030	6689171	+	AT5G19780	TUBA3	protein_coding	6686482	6687213	3.78783	1.92137	2.43534e-22	2.27777e-19
5	24015394	24016610	-	AT5G59613		protein_coding	24016523	24016974	3.78783	1.92137	2.43534e-22	2.27777e-19
4	10203598	10208769	+	AT4G18490		protein_coding	10203337	10203805	3.78783	1.92137	2.43534e-22	2.27777e-19
4	10201672	10203469	-	AT4G18480	CHLI1	protein_coding	10203337	10203805	3.78783	1.92137	2.43534e-22	2.27777e-19
4	16044169	16046937	-	AT4G33270	CDC20-1	protein_coding	16046721	16047110	3.78783	1.92137	2.43534e-22	2.27777e-19
1	537740	540127	+	AT1G02560	CLPP5	protein_coding	537466	537956	3.78783	1.92137	2.43534e-22	2.27777e-19
1	877648	877719	+	AT1G03515		tRNA	877441	877998	3.78783	1.92137	2.43534e-22	2.27777e-19
1	1461934	1462157	+	AT1G04327		lncRNA	1462190	1462571	3.78783	1.92137	2.43534e-22	2.27777e-19
1	7285042	7289943	+	AT1G20920	RH42	protein_coding	7284433	7285259	3.78783	1.92137	2.43534e-22	2.27777e-19
1	30117847	30127811	+	AT1G80070	PRP8A	protein_coding	30117483	30117999	3.78783	1.92137	2.43534e-22	2.27777e-19
1	876087	877556	-	AT1G03510	PCMP-E3	protein_coding	877441	877998	3.78783	1.92137	2.43534e-22	2.27777e-19
1	1462043	1462340	-	AT1G04333		lncRNA	1462190	1462571	3.78783	1.92137	2.43534e-22	2.27777e-19
1	30114449	30117645	-	AT1G80060		protein_coding	30117483	30117999	3.78783	1.92137	2.43534e-22	2.27777e-19
2	15425321	15439642	-	AT2G36810	SGR6	protein_coding	15439608	15439881	3.34274	1.74103	2.4602e-22	2.28218e-19
3	8177002	8180122	-	AT3G23020		protein_coding	8179649	8180210	3.01361	1.59149	2.56472e-22	2.37411e-19
2	18031268	18035182	-	AT2G43420	3BETAHSD/D3	protein_coding	18034919	18035318	3.44942	1.78635	2.60537e-22	2.41013e-19
1	4855533	4856762	+	AT1G14205		protein_coding	4854975	4855591	3.74476	1.90487	2.63421e-22	2.43517e-19
1	4854224	4855287	-	AT1G14200		protein_coding	4854975	4855591	3.74476	1.90487	2.63421e-22	2.43517e-19
1	17686990	17688859	+	AT1G47970		protein_coding	17686790	17687325	3.7806	1.91862	2.72471e-22	2.51501e-19
3	649814	650921	+	AT3G02910		protein_coding	649220	649876	3.08567	1.62558	2.8325e-22	2.60934e-19
3	18131808	18136485	+	AT3G48900	GEN2	protein_coding	18131436	18131991	3.56362	1.83334	2.9902e-22	2.74644e-19
3	1513062	1515568	-	AT3G05320	OFUT23	protein_coding	1515235	1516101	3.2331	1.69292	3.06704e-22	2.81365e-19
4	673862	676445	-	AT4G01550	NAC69	protein_coding	676276	676728	3.6247	1.85786	3.25717e-22	2.97824e-19
1	5240029	5241541	-	AT1G15220	CCMH	protein_coding	5241252	5241669	3.38074	1.75734	3.30179e-22	3.01648e-19
1	5997057	5998599	+	AT1G17455	EFL4	protein_coding	5996663	5997233	3.62351	1.85739	3.323e-22	3.03452e-19
1	5988280	5997033	-	AT1G17450		protein_coding	5996663	5997233	3.62351	1.85739	3.323e-22	3.03452e-19
4	14870984	14872267	-	AT4G30410	IBL1	protein_coding	14872037	14872497	3.2482	1.69964	3.65856e-22	3.32568e-19
3	5267063	5267164	+	AT3G15548		protein_coding	5266483	5267333	3.37321	1.75412	3.81224e-22	3.45708e-19
3	5267204	5270118	+	AT3G15550		protein_coding	5266483	5267333	3.37321	1.75412	3.81224e-22	3.45708e-19
1	27699871	27703449	+	AT1G73670	MPK15	protein_coding	27699568	27700119	3.37321	1.75412	3.81224e-22	3.45708e-19
3	10067529	10072760	+	AT3G27260	GTE8	protein_coding	10067197	10067874	3.45776	1.78984	3.81355e-22	3.45812e-19
5	21965667	21968061	+	AT5G54140	ILL3	protein_coding	21965558	21965839	3.31946	1.73095	3.88696e-22	3.5203e-19
3	21449254	21456026	+	AT3G57940		protein_coding	21448514	21449368	3.57562	1.83819	4.24903e-22	3.83045e-19
3	21446856	21448842	-	AT3G57930		protein_coding	21448514	21449368	3.57562	1.83819	4.24903e-22	3.83045e-19
3	6567021	6575613	-	AT3G19040	TAF1	protein_coding	6575792	6576206	3.75067	1.90715	4.3432e-22	3.91066e-19
5	19636045	19639529	-	AT5G48460	FIM2	protein_coding	19639307	19639786	3.33807	1.73901	4.489e-22	4.03487e-19
3	22810041	22811024	-	AT3G61640	AGP20	protein_coding	22810566	22811145	3.0454	1.60663	4.56646e-22	4.10006e-19
5	21510095	21513620	-	AT5G53050		protein_coding	21513426	21513870	3.2859	1.71629	4.57931e-22	4.11112e-19
5	26573964	26574959	+	AT5G66590		protein_coding	26573550	26574187	3.25959	1.70469	4.74013e-22	4.24796e-19
2	6018558	6023863	+	AT2G14210	ANR1	protein_coding	6017907	6018614	3.67105	1.87619	4.77771e-22	4.28055e-19
4	9202250	9204147	-	AT4G16265	NRPB9B	protein_coding	9203888	9204317	3.44451	1.7843	4.85557e-22	4.3466e-19
3	296024	299263	+	AT3G01830	CML40	protein_coding	295326	296119	3.41556	1.77212	4.87416e-22	4.36275e-19
3	293754	295724	-	AT3G01820		protein_coding	295326	296119	3.41556	1.77212	4.87416e-22	4.36275e-19
3	296024	296228	-	AT3G01055		lncRNA	295326	296119	3.41556	1.77212	4.87416e-22	4.36275e-19
2	14768640	14775035	+	AT2G35050		protein_coding	14768205	14768851	3.70535	1.88961	4.92425e-22	4.40565e-19
2	14765145	14768329	-	AT2G35040		protein_coding	14768205	14768851	3.70535	1.88961	4.92425e-22	4.40565e-19
2	14966574	14980761	+	AT2G35630	MOR1	protein_coding	14966278	14966792	3.50076	1.80767	5.17976e-22	4.62381e-19
1	24973028	24974946	-	AT1G66940		protein_coding	24974610	24975419	3.62973	1.85986	5.29322e-22	4.72052e-19
4	16986840	16989047	-	AT4G35860	RABB1B	protein_coding	16988947	16989420	3.52902	1.81927	5.45004e-22	4.85367e-19
5	25066296	25066564	-	AT5G09070		lncRNA	25066713	25066885	3.11773	1.6405	5.45507e-22	4.85792e-19
3	8254559	8257888	+	AT3G23150	ETR2	protein_coding	8254185	8254857	3.46738	1.79385	5.47444e-22	4.87427e-19
3	2083394	2087793	+	AT3G66652	FIPS3	protein_coding	2083063	2083561	3.52791	1.81881	5.55584e-22	4.94345e-19
3	2079033	2083472	-	AT3G06650	ACLB-1	protein_coding	2083063	2083561	3.52791	1.81881	5.55584e-22	4.94345e-19
1	25129647	25132283	+	AT1G67180		protein_coding	25129386	25130007	3.49647	1.8059	5.5883e-22	4.97096e-19
1	7781197	7781712	+	AT1G05707		lncRNA	7781307	7781764	3.40475	1.76755	5.95786e-22	5.28628e-19
1	7773063	7781539	-	AT1G22060		protein_coding	7781307	7781764	3.40475	1.76755	5.95786e-22	5.28628e-19
3	7002697	7004508	-	AT3G20060	UBC19	protein_coding	7004414	7004751	3.48686	1.80193	6.62613e-22	5.85356e-19
1	8098392	8101464	+	AT1G22882	SUN3	protein_coding	8097863	8098430	3.3687	1.75219	6.96258e-22	6.13932e-19
1	7016516	7016588	+	AT1G20250		tRNA	7015910	7016764	3.68339	1.88103	6.99085e-22	6.16297e-19
1	7016599	7020690	+	AT1G20260	VHA-B3	protein_coding	7015910	7016764	3.68339	1.88103	6.99085e-22	6.16297e-19
2	16591117	16593775	+	AT2G39780	RNS2	protein_coding	16590805	16591385	3.21399	1.68437	7.40662e-22	6.51148e-19
5	272839	276426	+	AT5G01732		lncRNA	272117	272647	3.16709	1.66316	7.61115e-22	6.68421e-19
2	13977881	13983609	+	AT2G32950	COP1	protein_coding	13977326	13977975	3.67442	1.87752	8.06901e-22	7.06773e-19
2	13971916	13977521	-	AT2G32940	AGO6	protein_coding	13977326	13977975	3.67442	1.87752	8.06901e-22	7.06773e-19
5	26930539	26933352	-	AT5G67480	BT4	protein_coding	26932979	26933569	3.11979	1.64145	8.28095e-22	7.24436e-19
3	5804291	5808578	-	AT3G17030		protein_coding	5808359	5808772	3.2808	1.71405	8.34123e-22	7.29491e-19
3	5731519	5737854	+	AT3G16830	TPR2	protein_coding	5730773	5731601	3.47306	1.79621	8.46428e-22	7.39844e-19
3	5731068	5731268	-	AT3G03375		lncRNA	5730773	5731601	3.47306	1.79621	8.46428e-22	7.39844e-19
2	17167279	17170559	-	AT2G41190	AVT1A	protein_coding	17170268	17170626	3.44155	1.78306	8.72007e-22	7.61307e-19
1	6061895	6063362	+	AT1G17620		protein_coding	6061761	6062464	3.25265	1.70162	8.9238e-22	7.78144e-19
5	7957249	7960446	-	AT5G23610		protein_coding	7960027	7960595	3.63244	1.86094	8.95282e-22	7.80477e-19
2	19570040	19571034	+	AT2G47780		protein_coding	19569522	19569958	3.22805	1.69066	9.00969e-22	7.85362e-19
5	26399432	26401050	+	AT5G66010		protein_coding	26399217	26399750	3.66676	1.87451	9.12116e-22	7.94584e-19
5	26397519	26399274	-	AT5G66005		protein_coding	26399217	26399750	3.66676	1.87451	9.12116e-22	7.94584e-19
1	17983646	17986292	+	AT1G48635	PEX3	protein_coding	17983232	17983720	3.66549	1.87401	9.30894e-22	8.10214e-19
1	17981636	17983377	-	AT1G48630	RACK1B	protein_coding	17983232	17983720	3.66549	1.87401	9.30894e-22	8.10214e-19
4	9865103	9867022	+	AT4G17730	SYP23	protein_coding	9864465	9865377	3.40836	1.76908	9.41369e-22	8.18955e-19
4	9862365	9864663	-	AT4G17720		protein_coding	9864465	9865377	3.40836	1.76908	9.41369e-22	8.18955e-19
4	13550892	13554436	-	AT4G26990		protein_coding	13554236	13554793	3.66295	1.87301	9.69617e-22	8.42229e-19
5	6682420	6684744	-	AT5G19770	TUBA3	protein_coding	6684440	6685405	3.73664	1.90174	9.76495e-22	8.4791e-19
4	6116699	6123304	+	AT4G09680	CTC1	protein_coding	6116516	6116960	3.73664	1.90174	9.76495e-22	8.4791e-19
3	2723153	2726951	+	AT3G08947		protein_coding	2722436	2723425	3.73664	1.90174	9.76495e-22	8.4791e-19
2	2269315	2272452	-	AT2G05920	SBT1.8	protein_coding	2272230	2272738	3.73664	1.90174	9.76495e-22	8.4791e-19
1	5697216	5699870	+	AT1G16670	CRPK1	protein_coding	5696912	5697446	3.73664	1.90174	9.76495e-22	8.4791e-19
1	18748241	18751338	+	AT1G50620		protein_coding	18748050	18748561	3.73664	1.90174	9.76495e-22	8.4791e-19
5	8494697	8497610	-	AT5G24760		protein_coding	8497270	8497791	3.62505	1.858	1.0099e-21	8.689e-19
5	22581694	22583430	+	AT5G55800		protein_coding	22581355	22581594	3.52465	1.81748	1.01772e-21	8.75286e-19
5	22578715	22581335	-	AT5G55790		protein_coding	22581355	22581594	3.52465	1.81748	1.01772e-21	8.75286e-19
1	23778255	23779529	+	AT1G64065		protein_coding	23778295	23778933	3.29409	1.71988	1.05757e-21	9.07716e-19
5	7243002	7249170	+	AT5G21930	PAA2	protein_coding	7242743	7243209	3.65408	1.86951	1.11792e-21	9.56709e-19
5	7241201	7242880	-	AT5G21920	YLMG2	protein_coding	7242743	7243209	3.65408	1.86951	1.11792e-21	9.56709e-19
1	10332371	10335714	+	AT1G29560		protein_coding	10332184	10332635	3.65282	1.86901	1.14085e-21	9.75304e-19
3	536500	538126	-	AT3G02550	LBD41	protein_coding	537784	538644	3.12557	1.64412	1.16062e-21	9.91266e-19
4	222289	225131	+	AT4G00490	BAM2	protein_coding	221860	222377	3.48535	1.8013	1.16821e-21	9.97333e-19
5	15843881	15846467	+	AT5G39570		protein_coding	15843333	15844114	3.64777	1.86701	1.23717e-21	1.05308e-18
4	11936942	11938969	+	AT4G22720		protein_coding	11936741	11937059	3.6116	1.85264	1.25837e-21	1.07026e-18
1	322886	324917	+	AT1G01940	CYP18-1	protein_coding	322822	323128	3.44891	1.78614	1.30092e-21	1.10482e-18
1	319769	322895	-	AT1G01930		protein_coding	322822	323128	3.44891	1.78614	1.30092e-21	1.10482e-18
5	6739624	6740957	+	AT5G19940	PAP8	protein_coding	6739361	6739800	3.41913	1.77363	1.30816e-21	1.11053e-18
5	6737512	6739573	-	AT5G19930	PGR	protein_coding	6739361	6739800	3.41913	1.77363	1.30816e-21	1.11053e-18
1	4620101	4621585	-	AT1G13470		protein_coding	4621452	4622139	3.644	1.86552	1.31462e-21	1.11571e-18
1	1086170	1096510	+	AT1G04160	XI-B	protein_coding	1085626	1086232	3.4161	1.77235	1.38213e-21	1.17004e-18
5	2284830	2288855	+	AT5G07280	EMS1	protein_coding	2284416	2285097	3.57116	1.83639	1.3992e-21	1.18345e-18
4	11182092	11184559	+	AT4G20890	TUBB9	protein_coding	11181765	11182178	3.25239	1.7015	1.46646e-21	1.23711e-18
1	5574257	5577622	+	AT1G16300	GAPCP2	protein_coding	5573935	5574364	3.56764	1.83497	1.48392e-21	1.25109e-18
1	5570753	5573958	-	AT1G16290		protein_coding	5573935	5574364	3.56764	1.83497	1.48392e-21	1.25109e-18
1	20864339	20867761	+	AT1G55820	GIP1L	protein_coding	20864045	20864438	3.46499	1.79285	1.67013e-21	1.39956e-18
4	17097405	17098906	+	AT4G36130	RPL8C	protein_coding	17096652	17097577	3.40502	1.76766	1.69001e-21	1.4156e-18
4	17093074	17097301	-	AT4G36120	FPP5	protein_coding	17096652	17097577	3.40502	1.76766	1.69001e-21	1.4156e-18
1	907523	909650	+	AT1G03630	PORC	protein_coding	907196	907632	3.22089	1.68746	1.6934e-21	1.41824e-18
1	904032	907643	-	AT1G03620		protein_coding	907196	907632	3.22089	1.68746	1.6934e-21	1.41824e-18
1	4877506	4879307	+	AT1G14280	PKS2	protein_coding	4877130	4877585	3.1955	1.67604	1.75416e-21	1.46632e-18
1	4874875	4877256	-	AT1G14270		protein_coding	4877130	4877585	3.1955	1.67604	1.75416e-21	1.46632e-18
1	2348915	2351799	+	AT1G07630	PLL5	protein_coding	2348652	2349117	3.14979	1.65526	1.75918e-21	1.47052e-18
2	13014530	13017329	+	AT2G30550		protein_coding	13014653	13015219	3.14902	1.6549	1.78785e-21	1.49314e-18
3	4254528	4254608	+	AT3G13223		tRNA	4254202	4254822	3.69733	1.88648	1.79643e-21	1.50006e-18
3	4254726	4257409	+	AT3G13224		protein_coding	4254202	4254822	3.69733	1.88648	1.79643e-21	1.50006e-18
3	4250958	4254278	-	AT3G13222	GIP1	protein_coding	4254202	4254822	3.69733	1.88648	1.79643e-21	1.50006e-18
1	28118664	28122577	-	AT1G74850	PTAC2	protein_coding	28122353	28123281	3.37296	1.75402	1.80705e-21	1.50838e-18
4	15804549	15804630	+	AT4G32765		tRNA	15804135	15804999	3.55478	1.82976	1.83959e-21	1.53412e-18
4	15804784	15808084	+	AT4G32770	VTE1	protein_coding	15804135	15804999	3.55478	1.82976	1.83959e-21	1.53412e-18
1	28720328	28722550	-	AT1G76540	CDKB2-1	protein_coding	28722230	28722770	3.62027	1.8561	1.9269e-21	1.60317e-18
2	11860218	11861525	+	AT2G27830		protein_coding	11860320	11860608	3.1218	1.64238	2.00134e-21	1.6623e-18
4	15233042	15237193	+	AT4G31390	ABC1K1	protein_coding	15232788	15233098	3.21099	1.68302	2.06914e-21	1.71542e-18
1	24366066	24366405	+	AT1G65541		protein_coding	24366346	24366768	3.65082	1.86822	2.09122e-21	1.73313e-18
1	24362045	24366466	-	AT1G65540		protein_coding	24366346	24366768	3.65082	1.86822	2.09122e-21	1.73313e-18
1	10074359	10076457	-	AT1G28670	ARAB-1	protein_coding	10076363	10077379	3.54664	1.82645	2.10795e-21	1.74614e-18
1	29623205	29625078	-	AT1G78790	MHF2	protein_coding	29625067	29625710	3.41996	1.77398	2.18273e-21	1.80564e-18
3	4667308	4669194	+	AT3G14080	LSM1B	protein_coding	4666919	4667361	3.30728	1.72565	2.23651e-21	1.84867e-18
3	4663569	4667079	-	AT3G14075		protein_coding	4666919	4667361	3.30728	1.72565	2.23651e-21	1.84867e-18
5	1695898	1696129	+	AT5G05675		protein_coding	1695344	1695742	3.57541	1.83811	2.2794e-21	1.88252e-18
5	1690571	1695557	-	AT5G05660	NFXL2	protein_coding	1695344	1695742	3.57541	1.83811	2.2794e-21	1.88252e-18
3	19053272	19056447	-	AT3G51330		protein_coding	19056167	19056792	3.60914	1.85166	2.30669e-21	1.90397e-18
5	7627597	7630993	+	AT5G22830	MRS2-11	protein_coding	7626913	7627699	3.64317	1.86519	2.36157e-21	1.94738e-18
5	7622962	7627037	-	AT5G22820		protein_coding	7626913	7627699	3.64317	1.86519	2.36157e-21	1.94738e-18
1	2280746	2282828	-	AT1G07430	AIP1	protein_coding	2282753	2283326	3.25299	1.70177	2.36935e-21	1.95344e-18
5	26433964	26437222	+	AT5G66130	RAD17	protein_coding	26433729	26434165	3.47511	1.79706	2.39525e-21	1.97397e-18
5	26431376	26433900	-	AT5G66120	DHQS	protein_coding	26433729	26434165	3.47511	1.79706	2.39525e-21	1.97397e-18
5	2588160	2591406	+	AT5G08080	SYP132	protein_coding	2587893	2588373	3.44381	1.78401	2.42527e-21	1.99728e-18
5	2587826	2587898	-	AT5G08075		tRNA	2587893	2588373	3.44381	1.78401	2.42527e-21	1.99728e-18
2	18756471	18757513	+	AT2G45530		protein_coding	18756110	18756528	3.67749	1.87872	2.44686e-21	2.014e-18
2	18755045	18756302	-	AT2G45520		protein_coding	18756110	18756528	3.67749	1.87872	2.44686e-21	2.014e-18
2	13916440	13919179	+	AT2G32800	LECRKS2	protein_coding	13915885	13916660	3.22447	1.68906	2.55988e-21	2.10252e-18
4	7196364	7197226	+	AT4G12005		protein_coding	7195914	7196455	3.29998	1.72246	2.57093e-21	2.11091e-18
3	19287757	19289388	+	AT3G51990		protein_coding	19287486	19287990	3.49999	1.80735	2.68114e-21	2.19735e-18
3	19285572	19287552	-	AT3G51980		protein_coding	19287486	19287990	3.49999	1.80735	2.68114e-21	2.19735e-18
1	2394985	2397399	+	AT1G07728		lncRNA	2395120	2395570	3.37813	1.75622	2.75772e-21	2.25762e-18
5	22369007	22371867	+	AT5G55120	VTC5	protein_coding	22368885	22369206	3.43436	1.78004	2.86556e-21	2.34099e-18
3	5969564	5972572	-	AT3G17440	NPSN13	protein_coding	5972286	5972816	3.43436	1.78004	2.86556e-21	2.34099e-18
1	8897564	8899111	-	AT1G25370		protein_coding	8898983	8899290	3.34592	1.7424	2.98071e-21	2.43153e-18
4	8244053	8247494	+	AT4G14330	KIN10A	protein_coding	8243882	8244222	3.37221	1.75369	3.07242e-21	2.50276e-18
4	8241732	8243923	-	AT4G14320		protein_coding	8243882	8244222	3.37221	1.75369	3.07242e-21	2.50276e-18
4	16675377	16678206	+	AT4G35030		protein_coding	16675273	16675792	3.16755	1.66337	3.11709e-21	2.53729e-18
4	16675528	16675749	-	AT4G35025		protein_coding	16675273	16675792	3.16755	1.66337	3.11709e-21	2.53729e-18
1	7630107	7636658	+	AT1G21730	KIN7C	protein_coding	7629848	7630462	3.48998	1.80322	3.18119e-21	2.58702e-18
1	17306574	17308848	+	AT1G47230	CYCA3-4	protein_coding	17306193	17306824	3.55404	1.82946	3.2425e-21	2.63415e-18
3	8473627	8476024	+	AT3G23600		protein_coding	8473704	8474092	3.52016	1.81564	3.287e-21	2.66889e-18
4	17512254	17514723	+	AT4G37210		protein_coding	17511892	17512437	3.48776	1.8023	3.30408e-21	2.68219e-18
2	8989275	8993275	-	AT2G20900	DGK5	protein_coding	8992832	8993650	3.61787	1.85514	3.5324e-21	2.85897e-18
1	7573830	7578963	+	AT1G21610		protein_coding	7573745	7574158	3.30951	1.72662	3.54691e-21	2.87058e-18
1	1713479	1713740	-	AT1G04407		lncRNA	1713298	1714475	3.30951	1.72662	3.54691e-21	2.87058e-18
1	7570845	7573847	-	AT1G21600	PTAC6	protein_coding	7573745	7574158	3.30951	1.72662	3.54691e-21	2.87058e-18
1	453107	455519	+	AT1G02300	CATHB1	protein_coding	452664	453237	3.58099	1.84036	3.64007e-21	2.94103e-18
1	450461	452743	-	AT1G02290		protein_coding	452664	453237	3.58099	1.84036	3.64007e-21	2.94103e-18
4	16431916	16434045	+	AT4G34360		protein_coding	16431075	16431931	3.44925	1.78628	3.75448e-21	3.02914e-18
4	16428407	16431144	-	AT4G34350	ISPH	protein_coding	16431075	16431931	3.44925	1.78628	3.75448e-21	3.02914e-18
3	23089596	23090821	+	AT3G62400		protein_coding	23089148	23089582	3.07119	1.6188	3.78294e-21	3.0507e-18
3	23086989	23089357	-	AT3G62390	TBL6	protein_coding	23089148	23089582	3.07119	1.6188	3.78294e-21	3.0507e-18
5	7205477	7208613	+	AT5G21170	AKINBETA1	protein_coding	7205384	7205858	3.41769	1.77302	3.84849e-21	3.10142e-18
5	25854077	25855484	+	AT5G64680		protein_coding	25853879	25854178	3.68546	1.88184	3.86305e-21	3.1125e-18
5	25852241	25854067	-	AT5G64670		protein_coding	25853879	25854178	3.68546	1.88184	3.86305e-21	3.1125e-18
4	13571813	13573070	+	AT4G27030	FAD4	protein_coding	13571397	13571912	3.68546	1.88184	3.86305e-21	3.1125e-18
4	13032157	13036471	-	AT4G25520	SLK1	protein_coding	13036024	13036797	3.68546	1.88184	3.86305e-21	3.1125e-18
4	13568367	13571495	-	AT4G27020		protein_coding	13571397	13571912	3.68546	1.88184	3.86305e-21	3.1125e-18
3	10968043	10969858	-	AT3G28940	AIG2B	protein_coding	10968954	10970046	3.68546	1.88184	3.86305e-21	3.1125e-18
2	7965635	7969108	+	AT2G18330		protein_coding	7964930	7965638	3.68546	1.88184	3.86305e-21	3.1125e-18
2	10153586	10155699	-	AT2G23840		protein_coding	10155657	10156138	3.68546	1.88184	3.86305e-21	3.1125e-18
1	5212475	5215042	+	AT1G15150	DTX10	protein_coding	5212063	5212485	3.68546	1.88184	3.86305e-21	3.1125e-18
1	5532298	5535060	+	AT1G16150	WAKL4	protein_coding	5531875	5532392	3.68546	1.88184	3.86305e-21	3.1125e-18
1	5210181	5212349	-	AT1G15140		protein_coding	5212063	5212485	3.68546	1.88184	3.86305e-21	3.1125e-18
1	24215591	24217436	-	AT1G65190		protein_coding	24217214	24217620	3.68546	1.88184	3.86305e-21	3.1125e-18
2	14165125	14173509	+	AT2G33435		protein_coding	14164980	14165382	3.64748	1.8669	3.91219e-21	3.12406e-18
2	7546440	7548406	+	AT2G17360	RPS4A	protein_coding	7546217	7546615	3.53994	1.82372	4.0944e-21	3.26205e-18
2	7545454	7546374	-	AT2G17350		protein_coding	7546217	7546615	3.53994	1.82372	4.0944e-21	3.26205e-18
5	19135952	19138025	+	AT5G47120	BI-1	protein_coding	19135387	19136105	3.15337	1.65689	4.17744e-21	3.32453e-18
5	19133986	19135414	-	AT5G47110	LIL3.2	protein_coding	19135387	19136105	3.15337	1.65689	4.17744e-21	3.32453e-18
4	8708841	8709482	+	AT4G15248	MIP1A	protein_coding	8708490	8708850	3.41252	1.77084	4.21823e-21	3.35537e-18
1	26705420	26708265	+	AT1G70820		protein_coding	26705050	26705475	3.19867	1.67747	4.29299e-21	3.41201e-18
1	3491258	3493834	-	AT1G10580		protein_coding	3493629	3494030	3.53409	1.82134	4.51066e-21	3.57693e-18
5	6233287	6234251	-	AT5G18690	AGP25	protein_coding	6234556	6234977	3.60038	1.84815	4.67154e-21	3.69769e-18
4	14293513	14297066	+	AT4G29000	TCX5	protein_coding	14293150	14294025	3.49858	1.80677	4.7277e-21	3.73913e-18
4	12686139	12686220	+	AT4G24565		tRNA	12686214	12688021	3.16958	1.66429	4.80098e-21	3.79385e-18
4	12686459	12687650	+	AT4G24570	PUMP4	protein_coding	12686214	12688021	3.16958	1.66429	4.80098e-21	3.79385e-18
5	174779	176269	-	AT5G01420		protein_coding	176161	176560	3.40119	1.76604	5.15798e-21	4.06425e-18
5	8266566	8271205	+	AT5G24300	SS1	protein_coding	8266065	8266743	3.37145	1.75337	5.2242e-21	4.11453e-18
1	5998765	6002732	+	AT1G17460	TRFL3	protein_coding	5998482	5998902	3.36846	1.75209	5.51379e-21	4.33052e-18
3	1907582	1910063	+	AT3G06300	P4H2	protein_coding	1907394	1907788	3.52131	1.81611	5.57686e-21	4.37784e-18
3	1898877	1907448	-	AT3G06290	SAC3B	protein_coding	1907394	1907788	3.52131	1.81611	5.57686e-21	4.37784e-18
1	2952597	2955745	-	AT1G09160		protein_coding	2955542	2956039	3.51899	1.81516	5.79549e-21	4.54057e-18
3	412041	413742	-	AT3G02220		protein_coding	413467	413910	3.30899	1.72639	5.92789e-21	4.63831e-18
1	6034270	6037398	+	AT1G17550	HAB2	protein_coding	6033889	6034524	3.5509	1.82818	5.94278e-21	4.64922e-18
3	23201032	23202988	+	AT3G62720	XXT1	protein_coding	23200751	23201366	3.42168	1.7747	6.07701e-21	4.74909e-18
3	23197574	23200723	-	AT3G62710		protein_coding	23200751	23201366	3.42168	1.7747	6.07701e-21	4.74909e-18
1	12188678	12190461	+	AT1G33610		protein_coding	12188573	12188970	3.33328	1.73694	6.2709e-21	4.89396e-18
4	16091535	16094965	+	AT4G33440		protein_coding	16090556	16091928	3.27651	1.71216	6.62384e-21	5.1562e-18
2	13487550	13489679	-	AT2G31730	BHLH154	protein_coding	13489721	13490610	3.41433	1.7716	6.91178e-21	5.36945e-18
2	7828976	7830898	+	AT2G18000	TAF14	protein_coding	7828759	7829149	3.38382	1.75865	7.02506e-21	5.45318e-18
5	22962994	22963989	-	AT5G56770	ET3	protein_coding	22964000	22964370	3.29965	1.72231	7.05797e-21	5.47709e-18
3	4458389	4461844	-	AT3G13640	ABCE1	protein_coding	4461823	4462648	3.35164	1.74487	7.47601e-21	5.78362e-18
3	3910481	3913376	+	AT3G12270	PRMT3	protein_coding	3910330	3910870	3.60528	1.85011	7.59941e-21	5.87571e-18
3	3908940	3910475	-	AT3G12260		protein_coding	3910330	3910870	3.60528	1.85011	7.59941e-21	5.87571e-18
2	14740348	14743417	+	AT2G34940	VSR5	protein_coding	14739882	14740408	3.29314	1.71946	7.97168e-21	6.14823e-18
2	14737066	14740146	-	AT2G34930		protein_coding	14739882	14740408	3.29314	1.71946	7.97168e-21	6.14823e-18
5	23032449	23035693	+	AT5G56950	NAP1;3	protein_coding	23032270	23032632	3.40388	1.76718	8.30118e-21	6.38734e-18
5	22645448	22649517	-	AT5G55920	OLI2	protein_coding	22649478	22650337	3.14178	1.65158	8.47598e-21	6.51538e-18
3	17157585	17159965	+	AT3G46600	SCL30	protein_coding	17157526	17158106	3.31415	1.72864	8.91908e-21	6.8388e-18
4	14672669	14674225	+	AT4G30010		protein_coding	14672436	14672837	3.33986	1.73979	9.25593e-21	7.08468e-18
4	14670156	14672669	-	AT4G30000		protein_coding	14672436	14672837	3.33986	1.73979	9.25593e-21	7.08468e-18
1	27498929	27502273	+	AT1G73130		protein_coding	27498059	27498972	3.55737	1.83081	9.31794e-21	7.12952e-18
1	27497176	27498062	-	AT1G73120		protein_coding	27498059	27498972	3.55737	1.83081	9.31794e-21	7.12952e-18
1	6568674	6570939	+	AT1G19025		protein_coding	6567704	6568918	3.18369	1.6707	9.34846e-21	7.15138e-18
1	5172232	5176479	-	AT1G15020	QSOX1	protein_coding	5176119	5176691	3.23227	1.69255	9.45083e-21	7.2267e-18
3	4176392	4179081	+	AT3G13050	2020-10-07	protein_coding	4175836	4176613	3.25757	1.7038	9.49555e-21	7.25939e-18
4	237901	240579	-	AT4G00550	DGD2	protein_coding	240326	240744	3.59017	1.84405	9.64873e-21	7.36936e-18
5	5114761	5121841	-	AT5G15700		protein_coding	5121636	5122464	3.62582	1.85831	9.71315e-21	7.41583e-18
4	8520782	8524217	-	AT4G14900	FRL4B	protein_coding	8523668	8524214	3.33596	1.7381	9.93642e-21	7.57862e-18
5	20900859	20904647	+	AT5G51460	TPPA	protein_coding	20900201	20900976	3.20454	1.68012	9.99355e-21	7.62061e-18
3	18380417	18387239	-	AT3G49600	UBP26	protein_coding	18386833	18387361	3.55131	1.82835	1.0274e-20	7.82528e-18
2	16086514	16090274	-	AT2G38410	TOL6	protein_coding	16090126	16090590	3.55131	1.82835	1.0274e-20	7.82528e-18
5	1808111	1809856	+	AT5G06000	EIF3G2	protein_coding	1807853	1808185	3.4215	1.77463	1.0329e-20	7.86557e-18
5	1806761	1807919	-	AT5G05990		protein_coding	1807853	1808185	3.4215	1.77463	1.0329e-20	7.86557e-18
1	5727622	5729115	+	AT1G16740		protein_coding	5727257	5727768	3.39143	1.76189	1.03309e-20	7.86665e-18
1	5726368	5727406	-	AT1G16730	UP6	protein_coding	5727257	5727768	3.39143	1.76189	1.03309e-20	7.86665e-18
3	20849762	20852104	+	AT3G56200	AVT6C	protein_coding	20849231	20850189	3.48349	1.80053	1.04715e-20	7.96856e-18
1	10581735	10584152	+	AT1G30110	NUDT25	protein_coding	10581158	10582137	3.3272	1.73431	1.16512e-20	8.8249e-18
5	1182626	1184863	-	AT5G04270		protein_coding	1184660	1185077	3.32526	1.73347	1.20698e-20	9.12536e-18
5	2794388	2797760	+	AT5G08620	RH25	protein_coding	2794227	2794608	3.61033	1.85213	1.23595e-20	9.33577e-18
3	5226161	5227935	-	AT3G15480		protein_coding	5227725	5228298	3.1459	1.65347	1.24469e-20	9.39702e-18
4	11462969	11468679	+	AT4G21550	VAL3	protein_coding	11462588	11463094	3.53685	1.82247	1.2976e-20	9.778e-18
5	9490556	9493964	+	AT5G26990	DI19-6	protein_coding	9490726	9491182	3.43541	1.78048	1.38035e-20	1.03703e-17
5	9488133	9491092	-	AT5G26980	SYP41	protein_coding	9490726	9491182	3.43541	1.78048	1.38035e-20	1.03703e-17
2	15469719	15469904	+	AT2G36854		protein_coding	15469803	15470170	3.31752	1.73011	1.38957e-20	1.04364e-17
2	15454671	15469964	-	AT2G36850	CALS10	protein_coding	15469803	15470170	3.31752	1.73011	1.38957e-20	1.04364e-17
1	4433605	4436102	+	AT1G12990		protein_coding	4433252	4433791	3.28867	1.7175	1.42837e-20	1.0712e-17
3	2702973	2704814	+	AT3G08880	SPC24	protein_coding	2702640	2703085	3.37293	1.754	1.4312e-20	1.07325e-17
3	2700261	2702745	-	AT3G08870		protein_coding	2702640	2703085	3.37293	1.754	1.4312e-20	1.07325e-17
5	26714723	26717958	-	AT5G66900		protein_coding	26717708	26718199	3.31463	1.72885	1.46477e-20	1.0966e-17
2	7122903	7123118	+	AT2G06625		lncRNA	7122764	7123297	3.37088	1.75313	1.48375e-20	1.1103e-17
2	7120372	7123079	-	AT2G16430	PAP10	protein_coding	7122764	7123297	3.37088	1.75313	1.48375e-20	1.1103e-17
5	17457124	17458980	-	AT5G43450		protein_coding	17458644	17459991	3.5628	1.83301	1.48929e-20	1.11424e-17
5	17459175	17459247	-	AT5G43455		tRNA	17458644	17459991	3.5628	1.83301	1.48929e-20	1.11424e-17
5	15456520	15460767	+	AT5G38600		protein_coding	15456364	15456793	3.63427	1.86167	1.50751e-20	1.12743e-17
5	19507397	19514895	-	AT5G48120	MMS19	protein_coding	19514649	19515162	3.63427	1.86167	1.50751e-20	1.12743e-17
4	10564159	10565437	+	AT4G19360		protein_coding	10563651	10564176	3.63427	1.86167	1.50751e-20	1.12743e-17
4	10561950	10563757	-	AT4G19350	EMB3006	protein_coding	10563651	10564176	3.63427	1.86167	1.50751e-20	1.12743e-17
3	8729354	8734624	-	AT3G24170	ATGR1	protein_coding	8734451	8734958	3.56157	1.83251	1.5188e-20	1.12743e-17
1	5659370	5665488	+	AT1G16540	SIR3	protein_coding	5659256	5659592	3.63427	1.86167	1.50751e-20	1.12743e-17
1	8734570	8737315	+	AT1G24650	TMK2	protein_coding	8734006	8734548	3.63427	1.86167	1.50751e-20	1.12743e-17
1	1246601	1248876	-	AT1G04570		protein_coding	1248800	1249423	3.63427	1.86167	1.50751e-20	1.12743e-17
1	3256189	3261741	-	AT1G09980		protein_coding	3261437	3261998	3.46096	1.79117	1.5269e-20	1.1324e-17
5	22603302	22605300	+	AT5G55850	NOI	protein_coding	22602995	22603595	3.28399	1.71545	1.55761e-20	1.15412e-17
4	5723651	5727268	+	AT4G08920	CRY1	protein_coding	5723554	5724260	3.51775	1.81465	1.76775e-20	1.30299e-17
2	19288868	19289103	+	AT2G09765		lncRNA	19288792	19289471	3.1052	1.63469	1.7975e-20	1.32382e-17
1	11611891	11617419	+	AT1G32230	RCD1	protein_coding	11611477	11612301	3.35867	1.74789	1.84094e-20	1.35435e-17
3	2520701	2523115	+	AT3G07900	OFUT24	protein_coding	2520357	2520876	3.17348	1.66607	1.84209e-20	1.35513e-17
5	20831984	20833817	-	AT5G51260		protein_coding	20833605	20834212	3.48185	1.79985	1.84689e-20	1.35847e-17
5	26151333	26157099	+	AT5G65440		protein_coding	26151144	26151636	3.17182	1.66531	1.90353e-20	1.39827e-17
5	23394585	23397650	-	AT5G57740	XBAT32	protein_coding	23397514	23398125	3.38565	1.75943	1.92367e-20	1.41231e-17
3	6027993	6028826	+	AT3G17626		protein_coding	6027718	6027998	3.35563	1.74658	1.94258e-20	1.42574e-17
3	6026446	6027694	-	AT3G17620		protein_coding	6027718	6027998	3.35563	1.74658	1.94258e-20	1.42574e-17
2	16180503	16184074	-	AT2G38700	MVD1	protein_coding	16183788	16184038	3.38461	1.75899	1.95889e-20	1.43701e-17
5	23340746	23343489	-	AT5G57630	CIPK21	protein_coding	23343155	23343920	3.19432	1.67551	1.97279e-20	1.44674e-17
5	25266183	25266460	+	AT5G09095		lncRNA	25266064	25266546	3.44537	1.78466	1.98413e-20	1.45476e-17
5	16085635	16087543	+	AT5G40250	ATL46	protein_coding	16085242	16085873	3.27005	1.70931	2.01772e-20	1.47839e-17
5	16081988	16085213	-	AT5G40240		protein_coding	16085242	16085873	3.27005	1.70931	2.01772e-20	1.47839e-17
1	9662021	9667550	+	AT1G27752		protein_coding	9661899	9662295	3.57848	1.83935	2.03217e-20	1.4883e-17
1	9848883	9849226	+	AT1G06127		lncRNA	9848759	9849140	3.07683	1.62144	2.05239e-20	1.50259e-17
1	27940594	27943204	+	AT1G74320		protein_coding	27940246	27940776	3.54194	1.82454	2.07611e-20	1.5188e-17
1	27936508	27940369	-	AT1G74310	CLPB1	protein_coding	27940246	27940776	3.54194	1.82454	2.07611e-20	1.5188e-17
4	1264518	1266486	+	AT4G02840		protein_coding	1264251	1264802	3.47383	1.79653	2.10839e-20	1.54142e-17
3	20941285	20943469	+	AT3G56490	HINT1	protein_coding	20941199	20941703	3.32197	1.73204	2.12677e-20	1.554e-17
5	690685	693099	+	AT5G02950		protein_coding	689735	690770	3.19007	1.67359	2.14314e-20	1.5656e-17
4	17626104	17629070	-	AT4G37510	RNC1	protein_coding	17628711	17629673	3.47269	1.79605	2.14862e-20	1.56939e-17
1	7485636	7488780	-	AT1G21380	TOL3	protein_coding	7488608	7489107	3.1182	1.64071	2.18449e-20	1.59434e-17
1	9481405	9482992	+	AT1G27290		protein_coding	9480932	9481684	3.2645	1.70686	2.23681e-20	1.63087e-17
5	5568388	5571859	+	AT5G16930		protein_coding	5568114	5568449	3.46927	1.79463	2.27374e-20	1.6568e-17
1	28631223	28634588	+	AT1G76320	FRS4	protein_coding	28630590	28631269	3.46813	1.79416	2.31697e-20	1.68702e-17
1	28627694	28630789	-	AT1G76310	CYCB2;4	protein_coding	28630590	28631269	3.46813	1.79416	2.31697e-20	1.68702e-17
5	3106302	3107904	+	AT5G09960		protein_coding	3105796	3106500	3.34353	1.74137	2.4068e-20	1.74904e-17
5	3102195	3105950	-	AT5G09950	PCMP-H35	protein_coding	3105796	3106500	3.34353	1.74137	2.4068e-20	1.74904e-17
1	27589015	27590838	+	AT1G73380		protein_coding	27588485	27589048	3.56715	1.83477	2.42683e-20	1.76332e-17
1	27584364	27588978	-	AT1G73370	SUS6	protein_coding	27588485	27589048	3.56715	1.83477	2.42683e-20	1.76332e-17
2	11792825	11797712	-	AT2G27650		protein_coding	11797245	11797705	3.46358	1.79226	2.49822e-20	1.81205e-17
3	6352447	6355463	+	AT3G18500		protein_coding	6352308	6352637	3.08913	1.6272	2.50455e-20	1.81656e-17
5	7516949	7520281	-	AT5G22620		protein_coding	7520182	7520471	3.23214	1.69249	2.5116e-20	1.82155e-17
3	17716864	17720169	-	AT3G48000	ALDH2B4	protein_coding	17719906	17720501	3.2553	1.70279	2.65454e-20	1.9203e-17
3	1378495	1383060	-	AT3G04980		protein_coding	1382922	1383267	3.52614	1.81809	2.67153e-20	1.93197e-17
5	4898641	4900734	+	AT5G15120	PCO1	protein_coding	4898446	4898784	3.20202	1.67898	2.74745e-20	1.98395e-17
5	2265233	2267012	-	AT5G07220	BAG3	protein_coding	2266764	2267190	3.20202	1.67898	2.74745e-20	1.98395e-17
3	2910411	2911354	-	AT3G09455	OST4C	protein_coding	2911206	2911469	3.39455	1.76322	2.77696e-20	2.0042e-17
4	10469664	10471390	+	AT4G19140		protein_coding	10469116	10469745	3.17653	1.66745	2.79049e-20	2.01349e-17
4	10466407	10469329	-	AT4G19130		protein_coding	10469116	10469745	3.17653	1.66745	2.79049e-20	2.01349e-17
1	1387871	1391381	-	AT1G04910	OFUT1	protein_coding	1391096	1391551	3.45678	1.78943	2.79621e-20	2.01707e-17
4	15500926	15503593	+	AT4G32060	MICU	protein_coding	15500717	15501306	3.30637	1.72525	2.81709e-20	2.0318e-17
5	17197641	17199910	-	AT5G42900	COR27	protein_coding	17199602	17200260	3.39349	1.76277	2.82807e-20	2.03915e-17
4	17287496	17289728	-	AT4G36670	PLT6	protein_coding	17289815	17290435	3.01916	1.59415	2.85779e-20	2.05944e-17
3	21660598	21664095	-	AT3G58580	CCR4-2	protein_coding	21663928	21664474	3.48714	1.80204	2.9069e-20	2.09324e-17
1	25941164	25941235	+	AT1G69000		tRNA	25940931	25941757	3.52011	1.81562	2.94232e-20	2.11734e-17
1	25941629	25944265	+	AT1G69010	BIM2	protein_coding	25940931	25941757	3.52011	1.81562	2.94232e-20	2.11734e-17
1	25934997	25940996	-	AT1G68990	MGP3	protein_coding	25940931	25941757	3.52011	1.81562	2.94232e-20	2.11734e-17
1	712440	727553	-	AT1G03060	SPI	protein_coding	727267	727839	3.17148	1.66516	3.0795e-20	2.21101e-17
5	7164560	7167351	+	AT5G21090	LRR1	protein_coding	7163537	7164669	3.14709	1.65402	3.10427e-20	2.22797e-17
5	7163708	7163953	-	AT5G03295		lncRNA	7163537	7164669	3.14709	1.65402	3.10427e-20	2.22797e-17
2	1033598	1036009	+	AT2G03410		protein_coding	1033369	1033749	3.44888	1.78613	3.18779e-20	2.28444e-17
3	10079462	10081533	-	AT3G27290		protein_coding	10081280	10081899	3.54842	1.82718	3.25649e-20	2.33045e-17
3	17778282	17779601	+	AT3G48140		protein_coding	17778065	17778490	3.51289	1.81266	3.30278e-20	2.36184e-17
3	19312718	19313466	+	AT3G52070		protein_coding	19312071	19312812	3.35464	1.74616	3.30415e-20	2.36265e-17
3	19310531	19312281	-	AT3G52060		protein_coding	19312071	19312812	3.35464	1.74616	3.30415e-20	2.36265e-17
1	19052023	19052582	-	AT1G51400		protein_coding	19052439	19053225	3.58186	1.84071	3.37528e-20	2.41035e-17
5	7992776	7997509	+	AT5G23700		protein_coding	7992432	7992860	3.44438	1.78424	3.4351e-20	2.45126e-17
2	17873690	17873762	+	AT2G42970		tRNA	17873612	17874015	3.34952	1.74395	3.61335e-20	2.57276e-17
2	17873869	17874936	+	AT2G42975		protein_coding	17873612	17874015	3.34952	1.74395	3.61335e-20	2.57276e-17
4	17343374	17345171	+	AT4G36810	GGPPS1	protein_coding	17342641	17343092	3.09253	1.62879	3.68774e-20	2.62277e-17
4	17340932	17343035	-	AT4G36800	RCE1	protein_coding	17342641	17343092	3.09253	1.62879	3.68774e-20	2.62277e-17
4	15640490	15646844	-	AT4G32410	CESA1	protein_coding	15646423	15647228	3.43989	1.78236	3.70101e-20	2.63202e-17
3	19772930	19773938	+	AT3G53330		protein_coding	19772146	19772629	3.47204	1.79578	3.71903e-20	2.64448e-17
3	19769150	19772453	-	AT3G53320		protein_coding	19772146	19772629	3.47204	1.79578	3.71903e-20	2.64448e-17
4	15528425	15533279	+	AT4G32160	EREL1	protein_coding	15528362	15528906	3.09175	1.62842	3.74636e-20	2.66318e-17
1	28098464	28101896	+	AT1G74790	HIPL1	protein_coding	28098352	28098969	3.2625	1.70598	3.80487e-20	2.7034e-17
2	19595079	19595439	+	AT2G47844		protein_coding	19594955	19595755	3.26157	1.70557	3.87062e-20	2.74802e-17
2	19595529	19598664	+	AT2G47850		protein_coding	19594955	19595755	3.26157	1.70557	3.87062e-20	2.74802e-17
2	19594187	19595001	-	AT2G47840	TIC20-II	protein_coding	19594955	19595755	3.26157	1.70557	3.87062e-20	2.74802e-17
3	723878	727531	+	AT3G03140		protein_coding	723596	723882	3.31564	1.72929	3.95103e-20	2.80214e-17
3	721291	723784	-	AT3G03130		protein_coding	723596	723882	3.31564	1.72929	3.95103e-20	2.80214e-17
3	9801169	9804282	+	AT3G26680	SNM1	protein_coding	9800893	9801447	3.50093	1.80774	4.00129e-20	2.83616e-17
3	9797984	9801209	-	AT3G26670		protein_coding	9800893	9801447	3.50093	1.80774	4.00129e-20	2.83616e-17
2	13726781	13731956	+	AT2G32320	THG2	protein_coding	13726354	13726833	3.53236	1.82063	4.1943e-20	2.96586e-17
2	13726299	13726700	-	AT2G32315		lncRNA	13726354	13726833	3.53236	1.82063	4.1943e-20	2.96586e-17
5	14565476	14566439	-	AT5G36925		protein_coding	14566123	14566718	3.43096	1.77861	4.29447e-20	3.03333e-17
3	4892410	4902880	+	AT3G14570	CALS8	protein_coding	4892183	4892584	3.1788	1.66848	4.29695e-20	3.03494e-17
3	1684946	1687664	+	AT3G05710	SYP43	protein_coding	1684427	1685151	3.28229	1.7147	4.35392e-20	3.07334e-17
3	1681817	1684597	-	AT3G05700	DI19-3	protein_coding	1684427	1685151	3.28229	1.7147	4.35392e-20	3.07334e-17
5	1639000	1640960	-	AT5G05550		protein_coding	1640720	1641236	3.52867	1.81912	4.44549e-20	3.13473e-17
3	6240769	6243078	+	AT3G18215		protein_coding	6240380	6240978	3.3951	1.76345	4.63671e-20	3.26317e-17
3	6237902	6240605	-	AT3G18210		protein_coding	6240380	6240978	3.3951	1.76345	4.63671e-20	3.26317e-17
5	25097944	25099907	+	AT5G62520	SRO5	protein_coding	25097455	25098766	3.01656	1.5929	4.69397e-20	3.30179e-17
2	17793265	17795728	+	AT2G42750		protein_coding	17792934	17793480	3.12598	1.64431	4.72139e-20	3.31963e-17
5	24257723	24260043	+	AT5G60270	LECRK17	protein_coding	24256932	24257783	3.33326	1.73693	4.80463e-20	3.37559e-17
1	1399174	1403112	+	AT1G04945		protein_coding	1398835	1399206	3.45593	1.78907	4.84083e-20	3.39946e-17
1	1399182	1400830	+	AT1G04940	TIC20-I	protein_coding	1398835	1399206	3.45593	1.78907	4.84083e-20	3.39946e-17
1	1396265	1399122	-	AT1G04930		protein_coding	1398835	1399206	3.45593	1.78907	4.84083e-20	3.39946e-17
3	19117584	19120949	-	AT3G51550	FER	protein_coding	19120784	19121420	3.27561	1.71176	4.91439e-20	3.44866e-17
4	681862	682601	-	AT4G01575		protein_coding	682439	683195	3.55638	1.83041	5.00657e-20	3.5097e-17
5	2653554	2655870	-	AT5G08250		protein_coding	2656182	2656731	3.07717	1.6216	5.0494e-20	3.53834e-17
1	26970968	26973464	+	AT1G71697	CK1	protein_coding	26970970	26971511	3.17028	1.66461	5.06477e-20	3.54854e-17
3	2019849	2022102	+	AT3G06520		protein_coding	2019491	2020122	3.07641	1.62125	5.12897e-20	3.5912e-17
1	27786864	27787708	+	AT1G73885		protein_coding	27786425	27786994	3.16943	1.66422	5.14861e-20	3.60404e-17
4	12571538	12573783	+	AT4G24240	WRKY7	protein_coding	12571447	12571857	3.09836	1.6315	5.1775e-20	3.62343e-17
4	12571211	12571431	-	AT4G07250		lncRNA	12571447	12571857	3.09836	1.6315	5.1775e-20	3.62343e-17
2	17317467	17323056	+	AT2G41520	TPR15	protein_coding	17316986	17317536	3.55386	1.82939	5.20679e-20	3.64351e-17
2	17315298	17317384	-	AT2G41515		protein_coding	17316986	17317536	3.55386	1.82939	5.20679e-20	3.64351e-17
4	18084652	18096218	-	AT4G38760		protein_coding	18096249	18096969	3.2999	1.72242	5.23046e-20	3.65949e-17
5	3862849	3863824	-	AT5G11970		protein_coding	3863657	3864289	3.07336	1.61982	5.46009e-20	3.81162e-17
3	20896332	20897747	+	AT3G56360		protein_coding	20895940	20896576	3.18807	1.67268	5.79642e-20	4.03543e-17
5	7608242	7611904	+	AT5G22794		protein_coding	7607520	7607848	3.58308	1.8412	5.80216e-20	4.03915e-17
5	15974270	15976270	+	AT5G39890	PCO2	protein_coding	15974035	15974447	3.58308	1.8412	5.80216e-20	4.03915e-17
5	24173259	24183641	+	AT5G60040	NRPC1	protein_coding	24172978	24173573	3.58308	1.8412	5.80216e-20	4.03915e-17
5	2457347	2458502	-	AT5G07730		protein_coding	2458285	2458783	3.58308	1.8412	5.80216e-20	4.03915e-17
5	15884001	15886449	-	AT5G39680	EMB2744	protein_coding	15886063	15886548	3.58308	1.8412	5.80216e-20	4.03915e-17
5	24171888	24173046	-	AT5G60030		protein_coding	24172978	24173573	3.58308	1.8412	5.80216e-20	4.03915e-17
4	7056202	7058064	+	AT4G11690		protein_coding	7055631	7056464	3.58274	1.84106	5.8323e-20	4.03915e-17
4	8424667	8426575	-	AT4G14710	ATARD2	protein_coding	8426309	8426766	3.58308	1.8412	5.80216e-20	4.03915e-17
3	11756985	11757424	+	AT3G05995		lncRNA	11756959	11757275	3.58308	1.8412	5.80216e-20	4.03915e-17
3	17731337	17733513	+	AT3G48040	ARAC8	protein_coding	17731226	17731518	3.58308	1.8412	5.80216e-20	4.03915e-17
3	8528609	8531358	-	AT3G23690	BHLH77	protein_coding	8530917	8531591	3.58308	1.8412	5.80216e-20	4.03915e-17
2	1449288	1455314	+	AT2G04235		protein_coding	1449055	1449627	3.58308	1.8412	5.80216e-20	4.03915e-17
2	8612926	8616117	+	AT2G19940		protein_coding	8612467	8613066	3.58308	1.8412	5.80216e-20	4.03915e-17
2	10170576	10173945	+	AT2G23890		protein_coding	10170365	10170889	3.58308	1.8412	5.80216e-20	4.03915e-17
2	18510690	18511293	+	AT2G09575		lncRNA	18510164	18510615	3.58308	1.8412	5.80216e-20	4.03915e-17
2	1446795	1449100	-	AT2G04230		protein_coding	1449055	1449627	3.58308	1.8412	5.80216e-20	4.03915e-17
2	8607340	8612648	-	AT2G19930		protein_coding	8612467	8613066	3.58308	1.8412	5.80216e-20	4.03915e-17
2	18508271	18510364	-	AT2G44890	CYP704A1	protein_coding	18510164	18510615	3.58308	1.8412	5.80216e-20	4.03915e-17
1	20637333	20648434	+	AT1G55325	GCT	protein_coding	20637026	20637565	3.58308	1.8412	5.80216e-20	4.03915e-17
1	6305814	6308243	-	AT1G18330	RVE7	protein_coding	6307857	6308903	3.58308	1.8412	5.80216e-20	4.03915e-17
3	7309275	7312795	-	AT3G20870	ZTP29	protein_coding	7312675	7313031	3.47725	1.79795	5.85639e-20	4.03934e-17
1	5498012	5501358	+	AT1G16020	CCZ1A	protein_coding	5497775	5498242	3.4749	1.79697	6.08247e-20	4.18822e-17
1	5495373	5497723	-	AT1G16010	MRS2-1	protein_coding	5497775	5498242	3.4749	1.79697	6.08247e-20	4.18822e-17
2	19491160	19491620	+	AT2G09915		lncRNA	19491146	19491614	3.06651	1.6166	6.2829e-20	4.32126e-17
3	23021025	23022773	+	AT3G62190		protein_coding	23020889	23021402	3.40771	1.7688	6.32849e-20	4.35111e-17
1	8083184	8089273	+	AT1G22860	VPS3	protein_coding	8082766	8083333	3.37583	1.75524	6.43206e-20	4.41896e-17
1	8080482	8082882	-	AT1G22850		protein_coding	8082766	8083333	3.37583	1.75524	6.43206e-20	4.41896e-17
4	15681017	15685339	+	AT4G32500	AKT5	protein_coding	15680764	15681030	3.2056	1.68059	6.72295e-20	4.60797e-17
1	3995158	3997965	+	AT1G11840	ATGLX1	protein_coding	3994788	3995417	3.23017	1.69161	6.9059e-20	4.72814e-17
4	14495960	14497517	+	AT4G29530		protein_coding	14495679	14496163	3.57106	1.83635	6.96979e-20	4.76826e-17
4	14493911	14495789	-	AT4G29520		protein_coding	14495679	14496163	3.57106	1.83635	6.96979e-20	4.76826e-17
1	29671413	29677537	+	AT1G78920	AVPL1	protein_coding	29671240	29671742	3.56848	1.83531	7.25053e-20	4.95142e-17
1	29667565	29671341	-	AT1G78915		protein_coding	29671240	29671742	3.56848	1.83531	7.25053e-20	4.95142e-17
1	29590904	29593544	+	AT1G78670	GGH3	protein_coding	29590731	29591193	3.27851	1.71304	7.66832e-20	5.2218e-17
4	14382819	14385465	+	AT4G29170	MND1	protein_coding	14382609	14383037	3.30618	1.72517	7.73606e-20	5.26575e-17
2	9324633	9326426	-	AT2G21880	RABG2	protein_coding	9326257	9326913	3.52753	1.81866	7.84007e-20	5.3331e-17
2	12903208	12905338	-	AT2G30250	WRKY25	protein_coding	12905086	12905599	3.27465	1.71134	8.21769e-20	5.57725e-17
3	4231395	4234206	-	AT3G13170	SPO11-1	protein_coding	4234012	4234542	3.32891	1.73505	8.62085e-20	5.83889e-17
4	1116972	1119877	+	AT4G02540		protein_coding	1116851	1117242	3.24449	1.69799	8.65506e-20	5.85976e-17
3	16525245	16529352	+	AT3G45140	LOX2	protein_coding	16524971	16525451	3.52008	1.81561	8.80582e-20	5.9569e-17
2	16152473	16154086	+	AT2G38620	CDKB1-2	protein_coding	16152326	16152663	3.32585	1.73372	9.09138e-20	6.14144e-17
5	971142	974326	-	AT5G03720	HSFA3	protein_coding	973798	974432	3.11617	1.63977	9.1136e-20	6.15474e-17
5	1698270	1702659	+	AT5G05680	NUP88	protein_coding	1698009	1698454	3.4118	1.77053	9.99701e-20	6.71862e-17
5	1695717	1698191	-	AT5G05670		protein_coding	1698009	1698454	3.4118	1.77053	9.99701e-20	6.71862e-17
5	24603634	24607725	-	AT5G61150	VIP4	protein_coding	24607624	24608016	3.21017	1.68265	1.00007e-19	6.72063e-17
1	5885007	5890500	+	AT1G17220	FUG1	protein_coding	5884696	5885202	3.50896	1.81104	1.04749e-19	7.01956e-17
1	5879996	5884773	-	AT1G17210	ATILP1	protein_coding	5884696	5885202	3.50896	1.81104	1.04749e-19	7.01956e-17
1	493639	495158	+	AT1G02420		protein_coding	493331	493750	3.28836	1.71737	1.05945e-19	7.09561e-17
1	3055231	3057543	-	AT1G09470	NEAP3	protein_coding	3056907	3057604	3.37613	1.75537	1.07439e-19	7.18936e-17
5	24211789	24213386	-	AT5G60130		protein_coding	24213389	24213734	3.34523	1.74211	1.08375e-19	7.24903e-17
3	23031531	23033146	+	AT3G62230		protein_coding	23031168	23031502	3.37397	1.75445	1.11404e-19	7.44115e-17
3	23029018	23031155	-	AT3G62220		protein_coding	23031168	23031502	3.37397	1.75445	1.11404e-19	7.44115e-17
5	18804617	18804717	+	AT5G06815		snRNA	18804376	18804969	3.17738	1.66784	1.14343e-19	7.62483e-17
2	617414	619138	-	AT2G02350	SKIP3	protein_coding	619006	619352	3.12588	1.64426	1.19771e-19	7.96765e-17
2	7802825	7803959	+	AT2G17940		protein_coding	7802287	7802740	3.50036	1.8075	1.19823e-19	7.97076e-17
2	7784288	7802604	-	AT2G17930		protein_coding	7802287	7802740	3.50036	1.8075	1.19823e-19	7.97076e-17
4	345911	347293	-	AT4G00810	RPP1B	protein_coding	347178	347838	3.33585	1.73805	1.27245e-19	8.44131e-17
5	18168147	18170775	+	AT5G45020		protein_coding	18168281	18168677	3.42855	1.7776	1.2878e-19	8.53729e-17
5	18166898	18168383	-	AT5G45010	DSS1(V)	protein_coding	18168281	18168677	3.42855	1.7776	1.2878e-19	8.53729e-17
3	4156054	4158004	+	AT3G12990	RRP45A	protein_coding	4156001	4156349	3.42855	1.7776	1.2878e-19	8.53729e-17
5	15268674	15271456	+	AT5G38220		protein_coding	15268603	15269141	3.49547	1.80549	1.29366e-19	8.57472e-17
4	12134973	12136796	+	AT4G23170	CRK9	protein_coding	12134512	12135201	3.42741	1.77712	1.31193e-19	8.6902e-17
3	8672718	8674881	+	AT3G24000	PCMP-H87	protein_coding	8672613	8673084	3.49425	1.80498	1.31862e-19	8.73293e-17
4	13595458	13598963	+	AT4G27100		protein_coding	13595218	13595728	3.52888	1.81921	1.33018e-19	8.80562e-17
4	13593844	13595252	-	AT4G27090	RPL14B	protein_coding	13595218	13595728	3.52888	1.81921	1.33018e-19	8.80562e-17
5	3593335	3595073	-	AT5G11260	HY5	protein_coding	3594749	3595479	3.22038	1.68723	1.34444e-19	8.89734e-17
5	22326940	22332078	-	AT5G55040		protein_coding	22331761	22332151	3.14349	1.65237	1.35903e-19	8.99001e-17
4	8500193	8502589	+	AT4G14800	PBD2	protein_coding	8499914	8500345	3.27367	1.71091	1.3742e-19	9.08511e-17
4	8495701	8500237	-	AT4G14790	SUV3	protein_coding	8499914	8500345	3.27367	1.71091	1.3742e-19	9.08511e-17
2	9354842	9357091	+	AT2G21960		protein_coding	9354638	9355068	3.24599	1.69866	1.37537e-19	9.09201e-17
2	9353174	9354645	-	AT2G21950	SKIP6	protein_coding	9354638	9355068	3.24599	1.69866	1.37537e-19	9.09201e-17
3	5293256	5296811	-	AT3G15620	UVR3	protein_coding	5296476	5297037	3.14264	1.65198	1.38124e-19	9.12977e-17
1	28947743	28951655	-	AT1G77030	RH29	protein_coding	28951505	28951828	3.27269	1.71048	1.39817e-19	9.2357e-17
5	22032038	22038052	+	AT5G54260	MRE11	protein_coding	22031270	22032282	3.24505	1.69824	1.39904e-19	9.24038e-17
1	28187447	28189765	-	AT1G75090		protein_coding	28189680	28190008	3.07129	1.61884	1.40822e-19	9.2978e-17
3	21516635	21519862	+	AT3G58110		protein_coding	21516436	21516765	3.16519	1.66229	1.4394e-19	9.49139e-17
2	19344427	19344499	+	AT2G47100		tRNA	19344304	19344689	3.4217	1.77471	1.4394e-19	9.49139e-17
2	19344635	19345345	+	AT2G47110	RPS27AB	protein_coding	19344304	19344689	3.4217	1.77471	1.4394e-19	9.49139e-17
2	19341225	19344343	-	AT2G47090		protein_coding	19344304	19344689	3.4217	1.77471	1.4394e-19	9.49139e-17
1	29085575	29086925	+	AT1G77400		protein_coding	29085238	29085877	3.18864	1.67294	1.49207e-19	9.82155e-17
3	7260429	7263384	-	AT3G20770	EIN3	protein_coding	7263115	7263886	3.24127	1.69656	1.49768e-19	9.85644e-17
4	12938956	12941207	-	AT4G25280	UMK2	protein_coding	12940771	12941262	3.21395	1.68435	1.51245e-19	9.94947e-17
1	5828915	5831383	+	AT1G17050	SPS2	protein_coding	5828688	5829086	3.29553	1.72051	1.54088e-19	1.01265e-16
1	5828817	5829035	-	AT1G05283		lncRNA	5828688	5829086	3.29553	1.72051	1.54088e-19	1.01265e-16
1	26616267	26616996	+	AT1G70581		ncRNA	26616182	26616703	3.08803	1.62669	1.58862e-19	1.04244e-16
1	20588397	20589199	+	AT1G55190	PRA1F2	protein_coding	20587857	20588484	3.48208	1.79995	1.59581e-19	1.04691e-16
1	20585008	20587723	-	AT1G55180	PLDALPHA4	protein_coding	20587857	20588484	3.48208	1.79995	1.59581e-19	1.04691e-16
2	14849357	14852045	+	AT2G35260		protein_coding	14848996	14849558	3.08724	1.62632	1.61388e-19	1.05825e-16
2	9356983	9357967	-	AT2G21970	2020-09-02	protein_coding	9357749	9358165	3.23467	1.69362	1.6869e-19	1.10385e-16
5	14751344	14753088	-	AT5G37260	RVE2	protein_coding	14753015	14753700	3.41149	1.7704	1.69985e-19	1.11186e-16
[truncated: 1,128 more rows]

## Sheet: E2FC
Chr	Start	End	Strand	Gene.ID	GeneSymbol	Biotype	Start.ChIP	End.ChIP	Fold.Enrichment	log2.Fold.Enrichment	pvalue	qvalue
[truncated: 1,836 more rows]

[truncated: 2 more sheets: RBR, MYB3R3]
