# Supplementary material for: The canonical E2Fs together with RETINOBLASTOMA-RELATED are required to establish quiescence during plant development
Source: Commun Biol. 2023 Sep 4;6:903. doi: 10.1038/s42003-023-05259-2 (PMC10477330; doi:10.1038/s42003-023-05259-2)
Supplement: Supplementary file 6 — Supplementary Data 3 [file 42003_2023_5259_MOESM6_ESM.xlsx]

## Sheet: gene lists
Supplementary Data 3. Target gene list of different E2F-MYB3R-RBR categories. Significant peaks were selected on the basis of fold enrichment (>3) and q-value (<0.01). Peaks were assigned to the nearest TSS.
E2FA ChIP	E2FB ChIP	E2FC ChIP	RBR ChIP	MYB3R3 ChIP	E2F (2)	EMR	ER	MR	EM	E	M	R
AT5G18630	AT5G01120	AT1G01010	AT5G01260	AT1G01370	AT1G57770	AT3G16830	AT1G57770	AT1G04310	AT1G21690	AT5G62260	AT5G11780	AT4G25880
AT5G18620	AT5G01460	AT1G01180	AT5G01460	AT1G01460	AT1G21690	AT3G63120	AT5G25040	AT5G59390	AT3G24495	AT5G50770	AT3G27555	AT3G18310
AT5G22760	AT5G01732	AT1G01300	AT5G01850	AT1G01550	AT3G63120	AT3G12880	AT1G02190	AT3G27090	AT2G23430	AT5G39680	AT5G57567	AT1G20560
AT5G22750	AT5G01760	AT1G01350	AT5G01880	AT1G01790	AT3G24495	AT2G24490	AT1G14100	AT1G42550	AT5G65360	AT1G66852	AT5G42700	AT2G29730
AT5G52920	AT5G01920	AT1G01370	AT5G01960	AT1G01870	AT5G27680	AT1G20650	AT2G41220	AT5G11550	AT4G12540	AT4G34160	AT5G61960	AT3G18370
AT5G52910	AT5G02100	AT1G01410	AT5G02520	AT1G02560	AT3G47080	AT3G59540	AT1G15250	AT5G13850	AT3G55660	AT5G27680	AT5G52510	AT3G09180
AT5G25240	AT5G02520	AT1G01460	AT5G02680	AT1G02690	AT5G06680	AT1G55770	AT2G37678	AT3G12150	AT3G02930	AT3G47080	AT2G20790	AT3G48330
AT5G23420	AT5G02680	AT1G04033	AT5G02820	AT1G02970	AT5G16350	AT1G76540	AT5G14440	AT2G24390	AT1G05177	AT2G04100	AT3G09505	AT4G32710
AT5G52960	AT5G02820	AT1G01940	AT5G02840	AT1G03610	AT2G24490	AT3G06890	AT1G80090	AT1G67370	AT5G47400	AT5G06680	AT4G22970	AT1G21695
AT5G52950	AT5G02840	AT1G02420	AT5G02860	AT1G04020	AT3G59540	AT2G41380	AT4G35440	AT3G27230	AT4G22780	AT5G16350	AT2G27850	AT5G16050
AT5G67100	AT5G02910	AT1G02690	AT5G02970	AT1G04030	AT1G55770	AT5G12990	AT5G48120	AT1G01030	AT1G74929	AT2G19690	AT3G03035	AT2G02680
AT5G18710	AT5G02950	AT1G02970	AT5G03010	AT1G04210	AT1G76540	AT5G59910	AT5G22690	AT4G36580	AT4G00305	AT5G50350	AT1G08845	AT4G11450
AT5G18700	AT5G03080	AT1G03180	AT5G03080	AT1G04425	AT3G06890	AT1G80680	AT5G07445	AT5G03870	AT1G69770	AT1G53290	AT2G21380	AT4G27830
AT5G41880	AT5G03285	AT1G03540	AT5G03190	AT1G04480	AT5G66710	AT1G44900	AT4G37180	AT1G55140	AT5G06065	AT5G18740	AT2G42010	AT1G60710
AT5G41870	AT5G03650	AT1G03600	AT5G03280	AT1G04540	AT2G41380	AT5G49152	AT5G62090	AT5G55910	AT2G24960	AT5G04130	AT1G20100	AT2G15080
AT5G14490	AT5G04140	AT1G03630	AT5G03285	AT1G04600	AT4G12540	AT2G02820	AT1G73940	AT5G62230	AT5G08895	AT5G67220	AT3G04325	AT1G16360
AT5G44640	AT5G04630	AT1G03960	AT5G03290	AT1G05136	AT5G65360	AT2G42110	AT4G33740	AT3G27640	AT3G09430	AT5G66710	AT1G15750	AT1G52200
AT5G44635	AT5G00975	AT1G04020	AT5G03460	AT1G05920	AT5G12990	AT1G70460	AT1G01950	AT5G44730	AT1G58602	AT1G80060	AT2G20300	AT1G54410
AT5G16690	AT5G00985	AT1G04600	AT5G03650	AT1G06610	AT3G55660	AT5G55120	AT2G22600	AT3G17640	AT1G01460	AT3G17420	AT5G25380	AT4G06375
AT5G63550	AT5G04720	AT1G04945	AT5G03680	AT1G06620	AT5G62090	AT5G26680	AT1G80720	AT5G09775	AT5G10110	AT1G06123	AT5G05950	AT3G61050
AT5G63540	AT5G04780	AT1G04940	AT5G04140	AT1G06670	AT3G02930	AT4G27800	AT4G22350	AT5G25590	AT4G34750	AT1G72050	AT5G04785	AT4G17170
AT5G46280	AT5G05180	AT1G05136	AT5G04410	AT1G04513	AT1G73940	AT4G32830	AT1G08610	AT1G44790	AT5G51380	AT3G26840	AT5G66053	AT1G13980
AT5G59910	AT5G05210	AT1G05820	AT5G04630	AT1G07100	AT1G05177	AT5G49160	AT2G28250	AT3G17450	AT3G02910	AT5G05680	AT4G09085	AT1G29840
AT5G59900	AT5G05490	AT1G05920	AT5G00975	AT1G07370	AT5G59910	AT2G34390	AT1G79485	AT5G01850	AT3G54630	AT1G71865	AT4G35620	AT4G28490
AT5G43250	AT5G05520	AT1G06060	AT5G00985	AT1G07890	AT1G80680	AT1G06670	AT1G22882	AT1G26480	AT3G15548	AT5G14030	AT1G75580	AT4G03340
AT5G59690	AT5G05570	AT1G06140	AT5G04720	AT1G08720	AT1G44900	AT1G30640	AT1G21730	AT1G28230	AT5G47510	AT1G21610	AT3G59926	AT3G18640
AT5G28500	AT5G05580	AT1G06230	AT5G05230	AT1G08845	AT5G49152	AT4G15885	AT3G54870	AT1G67792	AT3G20670	AT5G45440	AT5G01810	AT3G18350
AT5G49160	AT5G05675	AT1G06470	AT5G05490	AT1G09450	AT2G02820	AT5G14640	AT2G19650	AT5G55260	AT1G18150	AT1G04930	AT3G49530	AT2G18910
AT5G22110	AT5G05680	AT1G06670	AT5G05520	AT1G09480	AT4G22780	AT2G09770	AT1G31010	AT5G13845	AT2G34940	AT3G09150	AT2G02148	AT1G31760
AT5G25910	AT5G05940	AT1G04513	AT5G05580	AT1G09850	AT5G47400	AT1G04590	AT1G15170	AT4G11330	AT2G21960	AT5G56950	AT1G09483	AT5G24810
AT5G08020	AT5G06000	AT1G07010	AT5G05675	AT1G09870	AT2G42110	AT3G09720	AT5G44320	AT1G17660	AT1G80190	AT4G11080	AT3G01885	AT2G18170
AT5G49300	AT5G06220	AT1G07330	AT5G05940	AT1G09970	AT3G26840	AT3G48540	AT2G38410	AT4G33240	AT2G31800	AT5G39830	AT1G10430	AT1G55580
AT5G04345	AT5G06590	AT1G07370	AT5G05985	AT1G10510	AT1G70460	AT3G61740	AT1G35460	AT4G03010	AT5G67270	AT2G41520	AT5G59055	AT5G61090
AT5G27030	AT5G06680	AT1G09000	AT5G05987	AT1G11550	AT4G00305	AT2G14210	AT2G33540	AT4G08355	AT5G59870	AT1G63750	AT3G57440	AT1G53340
AT5G56745	AT5G06820	AT1G09050	AT5G06220	AT1G11560	AT2G22600	AT3G09660	AT2G20980	AT1G48280	AT4G30410	AT4G16265	AT5G58620	AT1G29890
AT5G56740	AT5G06910	AT1G09450	AT5G06590	AT1G11970	AT1G69770	AT5G06590	AT1G16300	AT1G71830	AT3G08455	AT2G41060	AT4G35725	AT1G56540
AT5G61460	AT5G06980	AT1G09480	AT5G06960	AT1G13880	AT1G80720	AT4G34840	AT5G67530	AT5G09620	AT1G07270	AT4G23860	AT2G23690	AT1G61460
AT5G63640	AT5G07280	AT1G09870	AT5G06980	AT1G14260	AT5G05680	AT1G06467	AT1G51805	AT1G43800	AT4G15830	AT3G56680	AT5G51180	AT4G14960
AT5G48450	AT5G07380	AT1G09970	AT5G07280	AT1G14280	AT1G71865	AT3G08970	AT2G32950	AT3G05630	AT3G14890	AT2G09765	AT3G10310	AT1G63790
AT5G05330	AT5G07400	AT1G10150	AT5G07380	AT1G14350	AT1G79485	AT3G02810	AT2G45310	AT2G18860	AT3G02985	AT4G16420	AT3G02640	AT3G59570
AT5G66620	AT5G07580	AT1G11593	AT5G07400	AT1G05093	AT5G26680	AT5G63910	AT2G40950	AT3G61310	AT1G20691	AT1G47230	AT2G30840	AT5G28640
AT5G09645	AT5G07660	AT1G11970	AT5G07580	AT1G15180	AT5G14030	AT1G55460	AT5G21930	AT3G09370	AT1G20696	AT5G62520	AT1G63030	AT5G01410
AT5G38110	AT5G07790	AT1G12970	AT5G07660	AT1G15650	AT1G21610	AT2G29890	AT1G47970	AT5G47660	AT3G18780	AT4G35030	AT2G30870	AT2G37025
AT5G13060	AT5G07850	AT1G13330	AT5G07670	AT1G15660	AT1G21730	AT5G53280	AT1G68200	AT4G20930	AT1G77620	AT5G49520	AT1G28280	AT3G61170
AT5G26680	AT5G07940	AT1G14230	AT5G07790	AT1G05197	AT3G54870	AT1G04570	AT1G63860	AT4G00200	AT3G54060	AT1G06127	AT1G74510	AT3G04565
AT5G02820	AT5G08020	AT1G14260	AT5G07940	AT1G15830	AT5G45440	AT2G27970	AT1G51850	AT3G53380	AT1G77760	AT4G33010	AT3G10560	AT1G12380
AT5G02815	AT5G08060	AT1G14350	AT5G08020	AT1G16080	AT1G31010	AT3G54740	AT5G44520	AT4G25380	AT3G14740	AT2G01330	AT1G13350	AT3G62450
AT5G48540	AT5G08080	AT1G05093	AT5G08060	AT1G16445	AT4G27800	AT3G02050	AT3G28670	AT2G41560	AT3G51880	AT1G45050	AT3G28910	AT2G26330
AT5G10390	AT5G08360	AT1G15015	AT5G08080	AT1G05237	AT4G32830	AT3G27180	AT1G51710	AT5G47650	AT1G10930	AT1G52500	AT1G51410	AT2G18350
AT5G44290	AT5G08420	AT1G15180	AT5G08360	AT1G16520	AT2G20980	AT3G04850	AT1G55490	AT5G03755	AT5G16200	AT3G10380	AT2G43990	AT3G53580
AT5G41790	AT5G08460	AT1G15660	AT5G08460	AT1G16650	AT5G08895	AT4G07410	AT3G61750	AT1G62870	AT4G35610	AT5G07020	AT5G02950	AT1G09660
AT5G06205	AT5G08480	AT1G15830	AT5G08590	AT1G17230	AT5G49160	AT4G02465	AT3G01820	AT1G69120	AT5G59200	AT1G64110	AT4G22850	AT5G08450
AT5G25580	AT5G08620	AT1G15940	AT5G08660	AT1G17490	AT5G39830	AT4G14800	AT4G28660	AT1G28680	AT3G61190	AT2G22050	AT1G70710	AT3G05180
AT5G58140	AT5G08640	AT1G16080	AT5G08695	AT1G17570	AT2G41520	AT1G04010	AT1G19520	AT2G21430	AT5G41080	AT1G72650	AT1G14750	AT2G05875
AT5G58130	AT5G08660	AT1G16445	AT5G09260	AT1G17580	AT2G34390	AT4G02110	AT5G01450	AT1G09850	AT3G17030	AT5G58230	AT3G06760	AT2G05786
AT5G67530	AT5G09260	AT1G16520	AT5G09410	AT1G17620	AT4G16265	AT5G15510	AT2G26640	AT5G59385	AT1G77630	AT1G54950	AT1G26290	AT3G07960
AT5G14030	AT5G09390	AT1G16540	AT5G09590	AT1G17660	AT5G67530	AT1G61450	AT5G22820	AT4G25390	AT2G16750	AT4G35025	AT2G22120	AT4G23570
AT5G14020	AT5G09410	AT1G17050	AT5G09655	AT1G17680	AT3G09430	AT4G02010	AT4G11820	AT3G57350	AT4G25070	AT4G27430	AT5G59480	AT1G06740
AT5G12990	AT5G09445	AT1G17230	AT5G09960	AT1G18090	AT1G06670	AT1G29630	AT1G27752	AT5G15440	AT4G09065	AT3G23070	AT3G10410	AT1G06347
AT5G24340	AT5G09585	AT1G17455	AT5G09975	AT1G18430	AT4G23860	AT2G33400	AT3G26340	AT1G71828	AT1G09737	AT3G52090	AT3G20910	AT3G48670
AT5G24330	AT5G09590	AT1G17490	AT5G10080	AT1G18440	AT2G32950	AT3G02040	AT4G34350	AT2G19090	AT3G08930	AT2G32040	AT1G77980	AT2G46440
AT5G46740	AT5G09870	AT1G18090	AT5G10380	AT1G18560	AT1G30640	AT5G56745	AT4G02890	AT1G30690	AT5G54140	AT3G62500	AT1G10440	AT5G38240
AT5G55580	AT5G09960	AT1G18430	AT5G10695	AT1G19110	AT4G15885	AT4G17380	AT3G19520	AT1G23900	AT3G23920	AT1G48920	AT2G06855	AT1G10050
AT5G55570	AT5G10010	AT1G18440	AT5G10830	AT1G19340	AT1G68200	AT4G35520	AT3G46600	AT1G26500	AT3G06830	AT3G19960	AT3G46560	AT3G54500
AT5G39890	AT5G10460	AT1G18560	AT5G11160	AT1G19950	AT1G01460	AT1G04730	AT3G01550	AT3G51340	AT5G20070	AT2G46455	AT4G17895	AT4G31080
AT5G13490	AT5G10695	AT1G18940	AT5G11230	AT1G19980	AT5G44520	AT1G08250	AT1G54420	AT5G39895	AT4G35985	AT3G20560	AT3G05905	AT5G51840
AT5G64630	AT5G10830	AT1G19025	AT5G11310	AT1G20030	AT1G47230	AT5G08020	AT2G13790	AT5G61190	AT5G59240	AT2G15440	AT4G04125	AT4G04210
AT5G61000	AT5G11060	AT1G19110	AT5G11500	AT1G20065	AT2G09770	AT1G63440	AT1G12700	AT5G55940	AT1G21510	AT2G15555	AT5G01240	AT4G06335
AT5G16830	AT5G11170	AT1G19270	AT5G11510	AT1G20110	AT1G04590	AT5G63920	AT5G64920	AT4G38430	AT3G02920	AT2G42750	AT2G33793	AT2G35680
AT5G13960	AT5G11310	AT1G19520	AT5G11790	AT1G20693	AT5G49520	AT3G48900	AT1G54100	AT3G27220	AT3G14550	AT5G09190	AT2G23170	AT3G48275
AT5G55850	AT5G11490	AT1G19950	AT5G11810	AT1G20696	AT1G55490	AT2G47690	AT5G38820	AT4G14720	AT4G23770	AT4G04555	AT1G07860	AT1G26440
AT5G05240	AT5G11510	AT1G20050	AT5G11890	AT1G21323	AT3G09720	AT4G14230	AT4G01360	AT1G26490	AT4G07250	AT3G52900	AT1G32730	AT1G22070
AT5G15120	AT5G12850	AT1G20065	AT5G13030	AT1G21690	AT5G10110	AT3G63480	AT2G04375	AT1G61275	AT1G20060	AT5G04850	AT3G61630	AT1G55910
AT5G61060	AT5G13060	AT1G20693	AT5G13060	AT1G21880	AT3G48540	AT4G17550	AT5G52550	AT4G13710	AT5G14020	AT1G12480	AT1G73690	AT1G09310
AT5G21140	AT5G13490	AT1G20696	AT5G01955	AT1G22270	AT3G61750	AT5G07380	AT4G26990	AT5G11790	AT2G29679	AT5G55390	AT1G05237	AT3G14650
AT5G10890	AT5G13820	AT1G20760	AT5G13390	AT1G22740	AT3G02910	AT4G11960	AT3G24340	AT5G16250	AT1G77720	AT4G14105	AT5G40945	AT3G14270
AT5G60940	AT5G13845	AT1G20920	AT5G13460	AT1G23210	AT1G45050	AT2G36200	AT5G13980	AT2G33010	AT3G06740	AT3G15356	AT3G20400	AT5G41740
AT5G60930	AT5G13850	AT1G21323	AT5G13490	AT1G23490	AT1G52500	AT5G52910	AT5G38530	AT1G04210	AT2G37585	AT2G03300	AT1G04030	AT3G25730
AT5G06910	AT5G13960	AT1G21610	AT5G13500	AT1G23790	AT3G54630	AT1G59540	AT5G16830	AT1G09577	AT5G33300	AT2G02710	AT1G05370	AT2G04842
AT5G06905	AT5G13980	AT1G21660	AT5G13570	AT1G23900	AT4G28660	AT3G49180	AT3G44735	AT4G02800	AT2G44810	AT3G60350	AT1G64420	AT3G63360
AT5G07580	AT5G14030	AT1G21690	AT5G13845	AT1G05863	AT1G19520	AT4G14110	AT1G26550	AT1G17680	AT2G31810	AT5G38600	AT5G57080	AT1G29880
AT5G16270	AT5G14200	AT1G21730	AT5G13850	AT1G26290	AT3G61740	AT3G19050	AT4G08810	AT4G05775	AT4G14490	AT4G27510	AT5G02320	AT4G08585
AT5G02220	AT5G14260	AT1G21790	AT5G13960	AT1G26330	AT5G22820	AT1G77500	AT4G01540	AT2G09050	AT1G19210	AT3G22425	AT4G23790	AT5G63260
AT5G25790	AT5G14450	AT1G21880	AT5G13980	AT1G26490	AT3G09660	AT3G07060	AT3G62200	AT2G09295	AT4G02380	AT3G54110	AT3G59923	AT3G21305
AT5G62550	AT5G14790	AT1G22020	AT5G14260	AT1G26500	AT5G06590	AT5G63960	AT5G51260	AT5G64600	AT2G06040	AT3G24780	AT4G33260	AT2G33435
AT5G58770	AT5G15120	AT1G05707	AT5G14450	AT1G26840	AT5G47510	AT2G03630	AT5G19780	AT1G23890	AT4G16970	AT4G08940	AT1G05440	AT4G36150
AT5G58760	AT5G15510	AT1G22270	AT5G02265	AT1G27120	AT3G26340	AT3G60840	AT4G25970	AT1G67785	AT5G54970	AT3G14415	AT5G01542	AT5G45130
AT5G61070	AT5G15570	AT1G22275	AT5G14760	AT1G27290	AT3G23070	AT5G55570	AT5G19770	AT5G06150	AT1G78760	AT5G06905	AT3G27160	AT1G60190
AT5G40940	AT5G15815	AT1G22660	AT5G14780	AT1G27480	AT3G20670	AT5G63550	AT3G52140	AT5G66985	AT1G61340	AT4G36180	AT4G02150	AT5G19290
AT5G04630	AT5G15820	AT1G23210	AT5G15120	AT1G27880	AT3G19520	AT2G42970	AT4G07115	AT4G38740	AT5G67480	AT1G08380	AT1G09033	AT2G20835
AT5G58650	AT5G15950	AT1G24650	AT5G02395	AT1G28680	AT2G13790	AT4G33870	AT1G03800	AT2G19910	AT2G04230	AT5G58340	AT4G21820	AT3G47800
AT5G05180	AT5G16260	AT1G26330	AT5G15440	AT1G29630	AT3G08970	AT5G61460	AT5G11260	AT2G24380	AT3G62980	AT3G52960	AT3G55240	AT5G23760
AT5G54970	AT5G16270	AT1G26550	AT5G15510	AT1G30640	AT3G62500	AT4G14310	AT3G66652	AT3G48050	AT1G72620	AT5G65820	AT1G53940	AT3G21060
AT5G54960	AT5G16350	AT1G26840	AT5G15570	AT1G30690	AT1G48920	AT1G63160	AT4G19570	AT3G61320	AT1G68580	AT2G21465	AT2G20590	AT3G22420
AT5G62520	AT5G16690	AT1G26970	AT5G15950	AT1G31320	AT2G34940	AT1G48240	AT1G09560	AT1G29170	AT4G33080	AT2G28560	AT1G54300	AT1G51790
AT5G07660	AT5G16730	AT1G27480	AT5G16060	AT1G31870	AT3G02810	AT2G34400	AT1G12760	AT3G08890	AT2G36880	AT5G63190	AT2G44800	AT3G57140
AT5G41830	AT5G16840	AT1G27880	AT5G16260	AT1G31880	AT5G63910	AT3G56320	AT5G15540	AT2G22080	AT5G62400	AT1G29041	AT5G40950	AT2G31865
AT5G43080	AT5G16860	AT1G27970	AT5G16270	AT1G32230	AT2G21960	AT1G34630	AT5G40240	AT4G17000	AT3G57370	AT5G23470	AT1G17570	AT4G19990
AT5G59960	AT5G16930	AT1G28100	AT5G16690	AT1G32540	AT1G80190	AT4G12640	AT5G09950	AT2G24370	AT1G76260	AT1G04000	AT1G72150	AT3G24670
AT5G50900	AT5G17280	AT1G06127	AT5G16730	AT1G32730	AT2G31800	AT4G15890	AT3G52070	AT3G23670	AT2G25600	AT5G10370	AT3G46620	AT1G13550
AT5G36925	AT5G17900	AT1G06287	AT5G16760	AT1G33500	AT4G30410	AT5G15120	AT2G01300	AT2G46790	AT3G05610	AT3G19420	AT1G30330	AT3G07040
AT5G02520	AT5G18245	AT1G29550	AT5G16860	AT1G34630	AT5G59870	AT4G14120	AT1G01710	AT3G60340	AT3G20490	AT1G22850	AT1G02965	AT4G17980
AT5G11810	AT5G18630	AT1G29630	AT5G16890	AT1G34770	AT1G07270	AT4G26960	AT3G16650	AT5G02265	AT1G77390	AT3G29100	AT3G19240	AT2G42450
AT5G11800	AT5G18710	AT1G30640	AT5G17020	AT1G42550	AT2G29890	AT5G60940	AT5G47490	AT1G31880	AT1G77860	AT5G14960	AT3G02470	AT1G29500
AT5G49720	AT5G18740	AT1G30680	AT5G17280	AT1G43800	AT4G15830	AT2G37880	AT2G02180	AT3G25070	AT5G10460	AT1G04910	AT2G22110	AT5G59610
AT5G11060	AT5G18770	AT1G31020	AT5G17910	AT1G44900	AT1G12700	AT4G24580	AT3G60030	AT5G16260	AT1G09470	AT2G24050	AT2G23130	AT1G16430
AT5G63920	AT5G18960	AT1G31320	AT5G18030	AT1G47210	AT3G14890	AT3G08960	AT1G80080	AT1G15580	AT5G62410	AT1G49450	AT1G03610	AT2G08645
AT5G63910	AT5G19310	AT1G31840	AT5G18080	AT1G07413	AT5G53280	AT3G50240	AT4G25260	AT5G13840	AT5G22220	AT5G11480	AT5G16370	AT1G54920
AT5G05490	AT5G19500	AT1G32270	AT5G18200	AT1G47870	AT5G38820	AT5G45745	AT1G63170	AT1G17670	AT4G32160	AT1G01930	AT5G37247	AT2G30925
AT5G05480	AT5G19570	AT1G32580	AT5G18245	AT1G48280	AT4G01360	AT5G08110	AT4G26570	AT4G00520	AT1G14460	AT1G09980	AT1G65830	AT4G11220
AT5G08110	AT5G19780	AT1G33020	AT5G18630	AT1G49200	AT2G04375	AT5G16690	AT3G07980	AT3G57360	AT1G09870	AT5G27540	AT1G01620	AT5G50995
AT5G62090	AT5G19940	AT1G33470	AT5G18650	AT1G49870	AT3G02985	AT5G55850	AT2G01023	AT1G49950	AT4G27730	AT1G12430	AT5G06860	AT3G09025
AT5G67480	AT5G20070	AT1G33500	AT5G18710	AT1G49910	AT2G27970	AT4G32770	AT3G54460	AT2G27630	AT5G10010	AT2G16225	AT4G17240	AT2G03550
AT5G15340	AT5G03185	AT1G06693	AT5G18770	AT1G49980	AT1G20691	AT5G08360	AT1G16290	AT4G00500	AT3G62110	AT3G13410	AT3G51230	AT1G34640
AT5G46330	AT5G20660	AT1G34630	AT5G18920	AT1G50010	AT3G24340	AT5G15950	AT5G47180	AT2G11810	AT1G67180	AT1G07287	AT3G11700	AT3G21055
AT5G43630	AT5G20720	AT1G34770	AT5G18960	AT1G50620	AT5G13980	AT3G59550	AT2G37160	AT1G61280	AT5G06205	AT1G01300	AT4G39270	AT5G38420
AT5G16860	AT5G20930	AT1G35501	AT5G19160	AT1G50660	AT1G20696	AT2G14050	AT3G20970	AT1G55150	AT1G17620	AT1G24300	AT3G15790	AT1G73980
AT5G16850	AT5G03255	AT1G35530	AT5G19190	AT1G51410	AT3G15356	AT1G04143	AT2G42380	AT1G77410	AT3G17860	AT2G08760	AT4G09075	AT5G02960
AT5G44785	AT5G21070	AT1G42540	AT5G19200	AT1G52650	AT3G27180	AT4G01865	AT1G73370	AT5G17020	AT3G12290	AT1G07627	AT2G46290	AT4G18070
AT5G06980	AT5G21090	AT1G43770	AT5G19290	AT1G53140	AT3G04850	AT3G07050	AT4G14680		AT3G03970	AT1G71900	AT1G05473	AT3G59110
AT5G47510	AT5G21170	AT1G44820	AT5G19300	AT1G53940	AT5G16830	AT2G46980	AT3G06290		AT3G06610	AT4G15510	AT1G04077	AT1G28660
AT5G09085	AT5G21930	AT1G44890	AT5G19310	AT1G54230	AT2G02710	AT5G25240	AT2G34770		AT4G10650	AT3G14080	AT1G04840	AT1G67960
AT5G62700	AT5G22070	AT1G44900	AT5G19390	AT1G54240	AT4G07410	AT5G43530	AT1G45170		AT5G15815	AT3G02990	AT5G05785	AT1G68190
AT5G66750	AT5G22220	AT1G44960	AT5G19500	AT1G54300	AT4G02465	AT2G28620	AT1G59820		AT4G12830	AT3G28220	AT5G53290	AT4G27140
AT5G66200	AT5G22608	AT1G45050	AT5G19550	AT1G55150	AT1G26550	AT3G08820	AT3G17440		AT3G58650	AT2G38020	AT5G64660	AT1G50100
AT5G44020	AT5G22690	AT1G45165	AT5G19570	AT1G55460	AT3G18780	AT5G64510	AT2G41830		AT5G49110	AT2G45980	AT1G14350	AT4G23190
AT5G09350	AT5G22760	AT1G47210	AT5G19690	AT1G58602	AT1G77620	AT5G48460	AT1G58200		AT1G16445	AT4G02260	AT5G52110	AT3G29760
AT5G52220	AT5G22794	AT1G47230	AT5G19780	AT1G59540	AT4G01540	AT2G22610	AT5G19940		AT1G23210	AT4G22890	AT3G51740	AT3G62440
AT5G47400	AT5G22830	AT1G47560	AT5G19940	AT1G59580	AT1G04010	AT5G15500	AT1G17450		AT2G41110	AT3G05320	AT3G55795	AT1G52080
AT5G25920	AT5G22920	AT1G07413	AT5G03155	AT1G61275	AT3G54060	AT3G52115	AT3G51644		AT3G07800	AT2G05170	AT3G61580	AT3G05750
AT5G43020	AT5G23120	AT1G47870	AT5G20720	AT1G61280	AT4G27510	AT1G18090	AT5G02830		AT2G02810	AT3G62390	AT4G34760	AT1G09440
AT5G01875	AT5G23340	AT1G48060	AT5G21070	AT1G61340	AT3G54110	AT3G10500	AT2G47230		AT5G22880	AT5G02100	AT5G50890	AT3G04665
AT5G20850	AT5G23470	AT1G48195	AT5G21170	AT1G61415	AT4G02110	AT2G45460	AT5G21170		AT5G41790	AT5G64450	AT5G01560	AT3G13277
AT5G15950	AT5G23690	AT1G48230	AT5G21326	AT1G61450	AT4G08940	AT5G41850	AT4G08980		AT3G24500	AT5G37475	AT5G66500	AT2G47400
AT5G07815	AT5G23700	AT1G48300	AT5G21930	AT1G63440	AT5G15510	AT5G45010	AT3G56410		AT2G01730	AT2G37140	AT2G01905	AT4G09580
AT5G02840	AT5G23860	AT1G48315	AT5G22070	AT1G64420	AT5G19770	AT3G51820	AT1G11380		AT3G60520	AT4G09510	AT5G00745	AT5G41550
AT5G02830	AT5G23910	AT1G48800	AT5G22340	AT1G64430	AT3G52140	AT3G16730	AT1G71750		AT4G16141	AT2G34210	AT2G32240	AT1G09210
AT5G27610	AT5G24300	AT1G48920	AT5G22370	AT1G08743	AT5G06905	AT3G54560	AT5G44330		AT3G13170	AT4G08180	AT2G19810	AT3G26810
AT5G44610	AT5G24340	AT1G49880	AT5G22608	AT1G66730	AT3G66652	AT5G16850	AT5G13970		AT3G23210	AT1G80070	AT1G05197	AT2G43820
AT5G22830	AT5G24380	AT1G49910	AT5G22690	AT1G66740	AT4G19570	AT3G54650	AT4G11570		AT5G59550	AT1G51060	AT1G16650	AT4G18060
AT5G22820	AT5G24640	AT1G49980	AT5G22760	AT1G67035	AT3G14740	AT4G27630	AT3G19274		AT4G25620	AT3G61160	AT5G02430	AT3G48810
AT5G09443	AT5G24980	AT1G50010	AT5G22830	AT1G67180	AT3G51880	AT5G64540	AT3G18210		AT1G11970	AT1G36370	AT2G46308	AT1G36730
AT5G01825	AT5G25040	AT1G50240	AT5G22920	AT1G67570	AT5G15540	AT5G06580	AT3G05720		AT5G47120	AT3G18680	AT4G18815	AT5G20840
AT5G35753	AT5G25210	AT1G50360	AT5G23280	AT1G67792	AT1G10930	AT4G02055	AT1G52450		AT3G12220	AT1G72880	AT5G48465	AT5G09850
AT5G37850	AT5G25250	AT1G50620	AT5G23340	AT1G68110	AT5G58340	AT5G24330	AT5G61020		AT1G11960	AT2G09620	AT3G20655	AT3G10680
AT5G47180	AT5G25310	AT1G50970	AT5G23510	AT1G68580	AT3G52960	AT5G46740	AT3G01865		AT1G31320	AT2G19830	AT1G17560	AT2G41760
AT5G05080	AT5G25380	AT1G51060	AT5G23575	AT1G68670	AT2G21465	AT2G29570	AT1G52430		AT5G66750	AT1G06060	AT1G68520	AT4G10265
AT5G06590	AT5G25580	AT1G51720	AT5G23690	AT1G09037	AT3G16650	AT1G66810	AT3G53640		AT5G05080	AT3G27720	AT2G09655	AT2G46490
AT5G63960	AT5G25910	AT1G52500	AT5G24340	AT1G70185	AT1G29630	AT4G14805	AT5G36925		AT3G53620	AT3G21510	AT4G08085	AT1G03515
AT5G06580	AT5G26990	AT1G52520	AT5G24380	AT1G70460	AT5G56745	AT1G13880	AT3G44100		AT1G52855	AT5G66590	AT1G04920	AT2G06955
AT5G60270	AT5G27000	AT1G52530	AT5G03755	AT1G70810	AT1G80080	AT5G27610	AT5G61950		AT5G49305	AT2G09625	AT3G03130	AT5G53850
AT5G58120	AT5G04345	AT1G52650	AT5G24640	AT1G70820	AT4G25260	AT2G29940	AT5G57100		AT5G15820	AT2G17590	AT4G09060	AT1G44130
AT5G51460	AT5G27240	AT1G52780	AT5G24980	AT1G71697	AT4G17380	AT5G48390	AT5G61450		AT2G35260	AT4G10570	AT4G24740	AT1G02930
AT5G07400	AT5G27560	AT1G52940	AT5G24990	AT1G71830	AT3G07980	AT4G02460	AT1G79350		AT5G25930	AT4G24565	AT5G55520	AT3G47640
AT5G13820	AT5G27610	AT1G53050	AT5G25040	AT1G72150	AT2G01023	AT5G58070	AT4G27020		AT4G03130	AT1G59550	AT1G11550	AT1G03510
AT5G22920	AT5G27740	AT1G53250	AT5G25050	AT1G72250	AT4G35520	AT2G45280	AT1G79910		AT2G39360	AT1G48315	AT4G26455	AT1G53163
AT5G09410	AT5G04605	AT1G53345	AT5G25120	AT1G72620	AT1G04730	AT5G38220	AT4G27090		AT2G21950	AT4G28760	AT2G46520	AT3G27865
AT5G56590	AT5G28500	AT1G53440	AT5G25580	AT1G73060	AT1G08250	AT1G57680	AT5G10830		AT5G65225	AT4G21900	AT1G70185	AT1G61430
AT5G56580	AT5G28646	AT1G54230	AT5G25910	AT1G73690	AT5G08020	AT3G54670	AT5G48540		AT5G59020	AT4G04480	AT4G40060	AT2G35610
AT5G55040	AT5G28830	AT1G54240	AT5G26667	AT1G73900	AT1G01930	AT1G79850	AT4G12690		AT3G55780	AT2G34580	AT1G04263	AT1G48410
AT5G49215	AT5G32450	AT1G07983	AT5G26740	AT1G73910	AT1G63440	AT1G13870	AT1G35140		AT5G65120	AT3G10690	AT4G01730	AT3G60910
AT5G58280	AT5G35460	AT1G55325	AT5G26710	AT1G74510	AT5G63920	AT1G18440	AT4G19590		AT1G05020	AT1G53250	AT5G66770	AT1G76520
AT5G54260	AT5G36000	AT1G55500	AT5G26600	AT1G74580	AT3G17440	AT3G12530	AT5G18950		AT3G15520	AT5G61865	AT5G01820	AT4G33490
AT5G41780	AT5G36250	AT1G55820	AT5G26850	AT1G74930	AT5G41080	AT1G04600	AT3G20870		AT1G01370	AT3G13210	AT5G05945	AT1G77120
AT5G09445	AT5G36870	AT1G55900	AT5G27000	AT1G75580	AT3G13410	AT4G39140	AT5G08520		AT5G62550	AT1G30620	AT1G73910	AT1G64980
AT5G13100	AT5G36940	AT1G08087	AT5G04345	AT1G09573	AT3G17030	AT5G09350	AT3G48440		AT4G13370	AT2G42130	AT5G08280	AT5G03465
AT5G10010	AT5G37020	AT1G56380	AT5G27150	AT1G09577	AT1G77630	AT5G05505	AT2G16430		AT1G05136	AT5G23710	AT5G03005	AT2G31585
AT5G01630	AT5G37630	AT1G57580	AT5G27560	AT1G76260	AT5G19940	AT3G51330	AT2G27120		AT2G37960	AT5G38840	AT3G23250	AT1G24360
AT5G17540	AT5G37850	AT1G57770	AT5G27610	AT1G76740	AT1G24300	AT1G71697	AT5G36870		AT5G03630	AT3G04745	AT5G58640	AT1G26800
AT5G55830	AT5G38110	AT1G58190	AT5G04605	AT1G77270	AT1G17450	AT3G27845	AT2G33700		AT1G09480	AT2G03310	AT4G36930	AT2G04350
AT5G19770	AT5G38220	AT1G58602	AT5G28150	AT1G77500	AT2G47690	AT1G15660	AT3G61010		AT4G14170	AT4G39955	AT5G43660	AT3G19830
AT5G48600	AT5G38530	AT1G59540	AT5G28262	AT1G77630	AT2G08760	AT2G18876	AT3G26290		AT5G59250	AT4G15233	AT1G07570	AT2G04660
AT5G00785	AT5G38600	AT1G59560	AT5G28500	AT1G77720	AT2G47230	AT5G48450	AT5G28830		AT1G03445	AT2G05840	AT5G21378	AT3G50590
AT5G22060	AT5G38670	AT1G61330	AT5G28646	AT1G77870	AT3G63480	AT3G23150	AT1G31410		AT4G22390	AT3G12260	AT5G56120	AT4G34540
AT5G07280	AT5G38820	AT1G61340	AT5G28830	AT1G78172	AT4G08980	AT5G09645	AT1G15165		AT5G02220	AT3G49600	AT3G02400	AT5G60570
AT5G62410	AT5G38840	AT1G61415	AT5G32450	AT1G78650	AT4G25070	AT3G11900	AT2G47770		AT3G50685	AT3G57630	AT1G76180	AT1G74860
AT5G62400	AT5G38890	AT1G61450	AT5G33290	AT1G78770	AT1G71750	AT1G04540	AT2G07050		AT3G56490	AT1G51720	AT3G09905	AT1G07200
AT5G40480	AT5G39080	AT1G63440	AT5G35360	AT1G78870	AT4G17550	AT5G44740	AT3G26616		AT5G10455	AT1G12970	AT1G23490	AT3G06150
AT5G15540	AT5G39090	AT1G63680	AT5G35410	AT1G79100	AT5G07380	AT1G55520	AT5G22770		AT2G22430	AT5G58220	AT1G05853	AT1G50020
AT5G17160	AT5G39570	AT1G64300	AT5G35460	AT1G79190	AT4G11960	AT3G23690	AT1G01340		AT1G19330	AT4G37120	AT5G01570	AT1G34420
AT5G04140	AT5G39670	AT1G64625	AT5G36000	AT1G79950	AT2G36200	AT4G18790	AT3G29770		AT3G12170	AT1G77470	AT1G09037	AT1G13110
AT5G27238	AT5G39760	AT1G64840	AT5G36870	AT1G80190	AT5G52910	AT3G02340	AT3G10650		AT4G39770	AT5G18690	AT3G05330	AT1G60790
AT5G11310	AT5G39830	AT1G64950	AT5G36940	AT1G80680	AT1G59540	AT1G14520	AT2G16940		AT1G20693	AT2G08755	AT4G27790	AT3G63310
AT5G49010	AT5G39890	AT1G65140	AT5G36960	AT1G01030	AT3G49180	AT4G12620	AT3G58170		AT4G37630	AT5G53740	AT2G47500	AT3G13222
AT5G09095	AT5G39895	AT1G65541	AT5G37020	AT1G01453	AT2G45980	AT4G09000	AT3G12060		AT1G77250	AT5G11150	AT5G54470	AT5G63620
AT5G57830	AT5G40250	AT1G65590	AT5G37630	AT1G01490	AT4G14110	AT3G01330	AT5G36940		AT5G57460	AT3G24515	AT1G09573	AT5G67110
AT5G09965	AT5G40460	AT1G66730	AT5G37710	AT1G01620	AT3G19274	AT4G01190	AT1G19050		AT5G57450	AT5G60230	AT2G35190	AT1G29150
AT5G42100	AT5G40480	AT1G66740	AT5G37850	AT1G01860	AT3G19050	AT5G43250	AT4G21550		AT3G06010	AT5G12350	AT5G51340	AT2G45400
AT5G04130	AT5G40670	AT1G66900	AT5G38110	AT1G04077	AT3G05720	AT3G21475	AT3G54680		AT2G37060	AT2G37410	AT3G58730	AT1G28760
AT5G16910	AT5G40880	AT1G67100	AT5G38155	AT1G04143	AT1G09737	AT3G47250	AT3G07870		AT4G11230	AT4G21300	AT5G02370	AT3G14680
AT5G59020	AT5G41080	AT1G67180	AT5G38160	AT1G02730	AT5G63960	AT1G65110	AT5G17950		AT4G34740	AT1G03630	AT3G18291	AT2G26480
AT5G35700	AT5G41100	AT1G67210	AT5G38220	AT1G02965	AT3G08930	AT5G55580	AT4G16120		AT5G09465	AT5G03990	AT1G19340	AT4G03190
AT5G43400	AT5G41650	AT1G67690	AT5G38530	AT1G03060	AT2G03630	AT5G06125	AT1G72740		AT5G47110	AT5G37030	AT1G11560	AT3G56660
AT5G02940	AT5G06185	AT1G68200	AT5G38560	AT1G03445	AT3G60840	AT5G37630	AT3G48000		AT4G26020	AT5G38620	AT1G29395	AT3G27540
AT5G19200	AT5G41790	AT1G68890	AT5G38700	AT1G03780	AT5G55570	AT3G09730	AT3G26210		AT4G03135	AT1G32260	AT4G34700	AT5G02865
AT5G53050	AT5G41860	AT1G69520	AT5G38820	AT1G04010	AT3G53640	AT4G00490	AT2G32315		AT3G05625	AT4G30010	AT1G05563	AT4G12020
AT5G08660	AT5G41880	AT1G09133	AT5G38890	AT1G04310	AT5G63550	AT5G22110	AT5G19490		AT1G05093	AT4G27230	AT1G08560	AT1G56200
AT5G08650	AT5G43080	AT1G70060	AT5G38990	AT1G04263	AT4G33870	AT1G76740	AT3G17700		AT4G15840	AT5G32470	AT3G62420	AT1G52000
AT5G14110	AT5G43530	AT1G70460	AT5G39020	AT1G04530	AT5G61460	AT4G35519	AT3G15940		AT3G61730	AT5G14300	AT1G65200	AT2G34960
AT5G65360	AT5G43630	AT1G71150	AT5G39080	AT1G04570	AT4G14310	AT2G32590	AT1G33610		AT3G15550	AT2G17350	AT5G08290	AT1G24340
AT5G48390	AT5G44180	AT1G71230	AT5G39670	AT1G04590	AT1G63160	AT4G33400	AT1G16730		AT2G17230	AT4G30000	AT1G74880	AT4G02280
AT5G09775	AT5G44330	AT1G71697	AT5G39860	AT1G04650	AT1G48240	AT5G22760	AT1G16370		AT5G08305	AT1G42540	AT2G09915	AT4G00530
AT5G55120	AT5G44640	AT1G71760	AT5G39890	AT1G04680	AT3G44100	AT1G15650	AT1G06230		AT5G52300	AT5G56670	AT3G05445	AT2G16790
AT5G11970	AT5G45020	AT1G71865	AT5G39895	AT1G04730	AT1G51060	AT3G17690	AT3G07170		AT4G24240	AT1G29535	AT2G46310	AT1G79740
AT5G64860	AT5G45400	AT1G71900	AT5G39990	AT1G04840	AT2G34400	AT5G59690	AT1G15140		AT5G16520	AT4G12005	AT1G53140	AT3G05945
AT5G43530	AT5G45455	AT1G72250	AT5G40180	AT1G04920	AT3G56320	AT4G02050	AT1G65130		AT2G34930	AT1G48310	AT1G01550	AT5G46380
AT5G46880	AT5G45660	AT1G72470	AT5G40250	AT1G05020	AT1G34630	AT2G42975	AT1G74790		AT5G11060	AT2G39950	AT3G53000	AT2G32540
AT5G59710	AT5G45745	AT1G72620	AT5G40300	AT1G05370	AT4G12640	AT4G09965	AT5G59395		AT5G59230	AT2G47844	AT1G10370	AT5G02810
AT5G47900	AT5G45750	AT1G73060	AT5G40480	AT1G05440	AT4G15890	AT1G22260	AT3G24840		AT3G60660	AT1G06690	AT5G24590	AT2G43210
AT5G44520	AT5G46325	AT1G73130	AT5G40540	AT1G05570	AT4G14120	AT1G03780	AT1G16825		AT3G04640	AT3G23530	AT3G18990	AT2G45470
AT5G16350	AT5G06815	AT1G73670	AT5G40690	AT1G05950	AT4G26960	AT4G05190	AT1G63880		AT5G02470	AT4G22720	AT3G56880	AT2G14910
AT5G08035	AT5G46410	AT1G73885	AT5G41260	AT1G05960	AT5G60940	AT4G04570	AT1G36622		AT1G66730	AT2G41515	AT1G19880	AT3G15840
AT5G08045	AT5G46510	AT1G74320	AT5G41370	AT1G06590	AT5G20070	AT3G06030	AT3G52060		AT3G13445	AT5G06910	AT1G01860	AT1G31480
AT5G01732	AT5G46840	AT1G74700	AT5G41620	AT1G06660	AT4G35985	AT3G49170	AT2G05920		AT5G65110	AT4G02920	AT4G28250	AT1G60270
AT5G06860	AT5G47010	AT1G74930	AT5G41740	AT1G04507	AT1G79910	AT1G49200	AT4G00755		AT4G17760	AT5G36250	AT2G39620	AT2G22660
AT5G41080	AT5G47120	AT1G76260	AT5G41780	AT1G07090	AT2G37880	AT1G04530	AT1G10020		AT5G08620	AT4G20350	AT1G78865	AT1G29440
AT5G45110	AT5G47400	AT1G76740	AT5G41860	AT1G07270	AT4G24580	AT3G59100	AT1G69520		AT3G16870	AT5G21090	AT3G63140	AT2G03020
AT5G57035	AT5G47490	AT1G77270	AT5G41880	AT1G07360	AT3G08960	AT3G03795	AT5G49010		AT1G16520	AT3G62499	AT5G11740	AT4G11680
AT5G37710	AT5G47510	AT1G77310	AT5G42810	AT1G07570	AT3G50240	AT4G14500	AT3G18820		AT4G35050	AT3G58790	AT5G01190	AT5G05230
AT5G42650	AT5G47740	AT1G77320	AT5G06415	AT1G07860	AT5G48540	AT1G18040	AT1G45180		AT5G40460	AT2G47850	AT2G30620	AT2G29970
AT5G27670	AT5G48390	AT1G77400	AT5G42880	AT1G07885	AT4G19590	AT2G07690	AT4G10360		AT1G21320	AT1G78880	AT1G78870	AT4G22160
AT5G24206	AT5G07125	AT1G77630	AT5G43080	AT1G08070	AT4G24565	AT1G74570	AT3G07160		AT1G62780	AT5G09585	AT5G04320	AT4G09900
AT5G01850	AT5G48600	AT1G77720	AT5G43100	AT1G08130	AT5G08110	AT1G27290	AT1G20780		AT1G21323	AT2G07665	AT3G47550	AT4G19810
AT5G15320	AT5G48610	AT1G77870	AT5G43530	AT1G08250	AT5G16690	AT5G13960	AT2G47420		AT1G47210	AT4G15130	AT3G05300	AT1G08420
AT5G19310	AT5G49010	AT1G78172	AT5G43700	AT1G08560	AT3G02920	AT3G53680	AT1G32400		AT4G23700	AT1G29830	AT5G21430	AT1G52790
AT5G54470	AT5G49110	AT1G78570	AT5G43940	AT1G08840	AT3G14550	AT3G16380	AT3G13640		AT2G26760	AT1G67680	AT1G49870	AT1G47310
AT5G22070	AT5G49152	AT1G78600	AT5G44180	AT1G09200	AT4G32770	AT3G27060	AT1G19270		AT3G13782	AT1G27970	AT4G05695	AT3G19330
AT5G12400	AT5G49150	AT1G78650	AT5G44330	AT1G09470	AT5G08360	AT5G19310	AT1G02290		AT1G18560	AT1G15820	AT1G32540	AT2G35540
AT5G65120	AT5G49160	AT1G78770	AT5G44640	AT1G09483	AT4G23770	AT3G23740	AT3G62360		AT3G12280	AT1G62710	AT1G04425	AT5G55770
AT5G65110	AT5G49215	AT1G79450	AT5G44910	AT1G09860	AT5G15950	AT1G05920	AT2G20900		AT3G18524	AT5G20930	AT1G48620	AT1G67730
AT5G37010	AT5G49520	AT1G79485	AT5G45020	AT1G04753	AT2G27120	AT3G02820	AT4G38100		AT1G70820	AT2G41460	AT3G30775	AT4G33380
AT5G49760	AT5G49680	AT1G09863	AT5G45060	AT1G10090	AT5G36870	AT5G02820	AT1G71010		AT1G18370	AT4G14050	AT1G20110	AT5G63700
AT5G10110	AT5G49880	AT1G79890	AT5G45130	AT1G10360	AT2G33700	AT1G50010	AT5G06220		AT4G30710	AT4G32920	AT1G63100	AT5G41120
AT5G66880	AT5G50310	AT1G79910	AT5G45260	AT1G10370	AT3G59550	AT5G07660	AT2G48010		AT5G54960	AT4G18480	AT1G70810	AT3G03310
AT5G50770	AT5G51380	AT1G79950	AT5G45550	AT1G10430	AT3G10690	AT3G02020	AT2G39270		AT2G38810	AT3G25585	AT4G11130	AT1G79670
AT5G20570	AT5G51460	AT1G80190	AT5G45745	AT1G10440	AT5G28830	AT1G62310	AT1G51820		AT5G12930	AT1G22275	AT4G17765	AT1G04970
AT5G63380	AT5G52115	AT1G80370	AT5G45750	AT1G10500	AT2G14050	AT3G44763	AT1G11840		AT3G20060	AT5G44650	AT4G07030	AT3G06530
AT5G09260	AT5G52300	AT1G80680	AT5G45900	AT1G10780	AT1G04143	AT5G60030	AT4G30760		AT4G14180	AT4G39230	AT1G01870	AT4G21534
AT5G17280	AT5G52560	AT1G80720	AT5G46390	AT1G10930	AT5G61865	AT2G46470	AT2G23985		AT1G77270	AT1G51830	AT2G43340	AT4G09620
AT5G39830	AT5G52800	AT1G80740	AT5G46410	AT1G11960	AT2G46980	AT1G17490	AT4G08335		AT3G54710	AT1G19025	AT4G17540	AT5G05985
AT5G60150	AT5G52815	AT1G01340	AT5G46450	AT1G12370	AT1G01340	AT1G04650	AT3G06270		AT2G04235	AT1G44890	AT5G57590	AT3G30380
AT5G09250	AT5G52820	AT1G01400	AT5G46470	AT1G12590	AT1G20060	AT5G58130	AT5G07730		AT3G48710	AT4G12490	AT2G33835	AT4G34360
AT5G60142	AT5G52920	AT1G01453	AT5G46490	AT1G13350	AT5G25240	AT2G08410	AT1G02300		AT4G22200	AT2G27600	AT5G25090	AT2G29720
AT5G13000	AT5G52930	AT1G01650	AT5G46510	AT1G13440	AT5G36940	AT4G11990	AT4G18197		AT3G53880	AT4G36520	AT3G15060	AT2G28260
AT5G20930	AT5G52960	AT1G01930	AT5G46520	AT1G13870	AT5G14020	AT4G10950	AT1G15970		AT2G27650	AT1G35580	AT4G21810	AT1G72130
AT5G20920	AT5G53280	AT1G04143	AT5G46840	AT1G14270	AT5G43530	AT3G17300	AT1G74205		AT3G04620	AT5G35940	AT4G00720	AT3G02270
AT5G40250	AT5G53740	AT1G03530	AT5G46880	AT1G14460	AT5G17950	AT1G73060	AT3G07150		AT1G14270	AT4G13395	AT5G14870	AT1G76720
AT5G40240	AT5G08035	AT1G03620	AT5G47010	AT1G14520	AT2G28620	AT1G80670	AT3G50480		AT4G17750	AT4G00440	AT2G04015	AT3G58750
AT5G48250	AT5G54140	AT1G03780	AT5G47020	AT1G14750	AT3G12260	AT2G23370	AT4G22690		AT1G50620	AT1G13320	AT3G14225	AT4G16890
AT5G64505	AT5G54260	AT1G03950	AT5G47490	AT1G14850	AT3G08820	AT4G09970	AT5G06980		AT5G09565	AT3G50830	AT3G05835	AT1G06780
AT5G64510	AT5G54640	AT1G04010	AT5G47640	AT1G15175	AT5G64510	AT4G05320	AT1G17460		AT1G20065	AT3G54170	AT3G20395	AT1G77810
AT5G23280	AT5G54970	AT1G04590	AT5G47660	AT1G15340	AT3G49600	AT1G17230	AT5G07280		AT1G58050	AT4G38760	AT1G02730	AT3G19840
AT5G56550	AT5G55120	AT1G04650	AT5G47770	AT1G15580	AT5G15500	AT1G73050	AT4G02200		AT2G38620	AT2G06635	AT1G01790	AT5G52990
AT5G49520	AT5G55190	AT1G04730	AT5G47780	AT1G05177	AT3G52115	AT5G45020	AT5G22830		AT4G26700	AT3G47750	AT5G52890	AT3G28700
AT5G03955	AT5G55260	AT1G04870	AT5G47820	AT1G15750	AT1G18090	AT2G21790	AT1G15980		AT1G63990	AT1G52530	AT3G02850	AT3G61980
AT5G64540	AT5G55580	AT1G04930	AT5G48040	AT1G15825	AT2G45460	AT1G74560	AT2G35650		AT1G77870	AT2G37000	AT2G45480	AT3G11760
AT5G16200	AT5G55800	AT1G05020	AT5G48390	AT1G15960	AT1G12970	AT2G44580	AT2G38840		AT1G05570	AT5G61830	AT3G43700	AT5G55860
AT5G12840	AT5G55820	AT1G05120	AT5G48600	AT1G16070	AT5G41850	AT4G39380	AT2G25850		AT3G07580	AT1G62720	AT1G75060	AT5G16060
AT5G08465	AT5G55830	AT1G05530	AT5G48610	AT1G16330	AT1G77470	AT3G02335	AT5G03650		AT3G06600	AT1G48360	AT1G19970	AT1G66500
AT5G57460	AT5G55850	AT1G05570	AT5G49010	AT1G16515	AT2G29679	AT2G29580	AT1G35510		AT1G06590	AT4G37510	AT2G44450	AT3G14020
AT5G57450	AT5G56630	AT1G05950	AT5G49152	AT1G16630	AT5G18690	AT5G38890	AT3G51650		AT1G58025	AT2G37950	AT5G41600	AT5G50380
AT5G11740	AT5G56680	AT1G06050	AT5G49150	AT1G17480	AT2G08755	AT4G26965	AT2G36390		AT4G35700	AT3G10390	AT1G70220	AT3G15115
AT5G40340	AT5G56745	AT1G06460	AT5G49160	AT1G17560	AT3G51820	AT1G80490	AT4G02195		AT5G01920	AT1G20920	AT4G27875	AT4G03070
AT5G24640	AT5G56910	AT1G06660	AT5G49215	AT1G17670	AT3G16730	AT1G61410	AT4G06855		AT2G38490	AT5G41100	AT5G57700	AT3G16530
AT5G24630	AT5G56950	AT1G06690	AT5G49680	AT1G18040	AT3G06740	AT1G15175	AT5G02530		AT5G64630	AT1G69800	AT5G44040	AT1G17980
AT5G20140	AT5G57460	AT1G04507	AT5G49760	AT1G18150	AT3G54560	AT5G09410	AT3G01560		AT1G79640	AT4G05030	AT3G07515	AT2G31680
AT5G08150	AT5G57880	AT1G07000	AT5G50200	AT1G18370	AT5G16850	AT3G25100	AT3G04880		AT4G28310	AT1G03620	AT5G11670	AT1G17060
AT5G24380	AT5G58100	AT1G07270	AT5G50950	AT1G18415	AT3G54650	AT3G57860	AT2G40800		AT3G04650	AT2G23840	AT1G17580	AT3G08636
AT5G19120	AT5G58120	AT1G07290	AT5G51010	AT1G05473	AT2G31810	AT5G61000	AT4G24860		AT5G66052	AT2G09650	AT2G22426	AT1G58220
AT5G07180	AT5G58140	AT1G07360	AT5G51370	AT1G19210	AT4G27630	AT1G66740	AT5G19500		AT3G58990	AT1G12960	AT1G08720	AT2G23200
AT5G11850	AT5G58160	AT1G07670	AT5G51460	AT1G19330	AT5G64540	AT3G52630	AT1G26790		AT5G05180	AT2G41050	AT4G17530	AT2G31300
AT5G22880	AT5G58230	AT1G07860	AT5G51585	AT1G19650	AT4G21300	AT3G61260	AT1G01350		AT4G35930	AT5G47810	AT5G58630	AT5G04710
AT5G59395	AT5G58280	AT1G08130	AT5G51660	AT1G19880	AT1G65130	AT1G05960	AT1G66600		AT3G12160	AT3G09640	AT1G14850	AT1G60995
AT5G59400	AT5G58340	AT1G08250	AT5G51740	AT1G19970	AT5G06580	AT3G56870	AT5G57830		AT5G55040	AT3G55160	AT2G43980	AT4G34100
AT5G47380	AT5G58450	AT1G09080	AT5G51770	AT1G20060	AT5G37030	AT5G59900	AT3G28690		AT2G29680	AT2G02090	AT3G20650	AT2G22650
AT5G19550	AT5G58770	AT1G09160	AT5G51840	AT1G20100	AT4G27230	AT3G27520	AT1G20760		AT5G43630	AT3G14410	AT1G60930	AT1G22280
AT5G62220	AT5G08895	AT1G09200	AT5G51915	AT1G20610	AT1G19210	AT5G37010	AT3G19553		AT3G09410	AT5G42310	AT3G02540	AT3G27700
AT5G59550	AT5G59230	AT1G09470	AT5G52070	AT1G20650	AT4G02055	AT3G47460	AT1G78570		AT3G54180	AT1G09647	AT4G27960	AT4G29440
AT5G25350	AT5G59250	AT1G09860	AT5G07875	AT1G20691	AT5G24330	AT3G18535	AT2G35040		AT1G48580	AT4G14270	AT5G41071	AT4G09820
AT5G20720	AT5G59395	AT1G10020	AT5G52560	AT1G05563	AT5G46740	AT1G16080	AT4G08320		AT1G66170	AT2G20390	AT3G19230	AT3G21820
AT5G27540	AT5G59400	AT1G10090	AT5G52815	AT1G20720	AT1G29535	AT3G56860	AT4G19040		AT1G48740	AT3G24000	AT4G37490	AT3G63260
AT5G13400	AT5G59690	AT1G10780	AT5G52820	AT1G20930	AT4G12005	AT2G20260	AT1G71150		AT2G17570	AT4G06285	AT5G46710	AT2G17820
AT5G03195	AT5G59710	AT1G10840	AT5G52920	AT1G21320	AT2G29570	AT3G01600	AT5G63940		AT5G13100	AT1G13330	AT2G46170	AT4G01960
AT5G23720	AT5G59910	AT1G10930	AT5G52930	AT1G21380	AT1G66810	AT5G17160	AT1G70060		AT5G44010	AT1G49720	AT2G33560	AT1G67720
AT5G23710	AT5G60040	AT1G11592	AT5G52960	AT1G21510	AT4G14805	AT4G34830	AT1G61000		AT1G15830	AT3G03775	AT5G61590	AT4G36140
AT5G08520	AT5G60120	AT1G11960	AT5G52990	AT1G22260	AT2G06040	AT3G05380	AT1G22660		AT3G07590	AT4G00889	AT5G60880	AT2G05810
AT5G12043	AT5G60150	AT1G12370	AT5G53080	AT1G23540	AT4G16970	AT3G23890	AT2G36770		AT3G57870	AT2G40850	AT4G14830	AT3G11130
AT5G09620	AT5G60240	AT1G12500	AT5G53140	AT1G23890	AT1G69520	AT3G56550	AT3G03060		AT2G47780	AT1G49225	AT2G01150	AT3G19100
AT5G28646	AT5G60250	AT1G12700	AT5G53250	AT1G05853	AT5G49010	AT1G22270	AT2G27470		AT5G01910	AT3G58580	AT5G15610	AT3G09520
AT5G03755	AT5G60270	AT1G12790	AT5G53280	AT1G26480	AT1G06690	AT1G75150	AT5G09590		AT2G17560	AT5G03295	AT3G55960	AT4G18520
AT5G57880	AT5G60940	AT1G12960	AT5G53450	AT1G27210	AT5G54970	AT1G15340	AT1G56310		AT1G74930	AT5G04940	AT5G43780	AT1G21326
AT5G03680	AT5G61030	AT1G13170	AT5G53860	AT1G27470	AT5G27610	AT5G04630	AT3G22190		AT2G01720	AT1G16960	AT2G30490	AT3G23590
AT5G58340	AT5G61530	AT1G13320	AT5G54110	AT1G28050	AT2G29940	AT4G25550	AT4G19010		AT1G16515	AT4G25570	AT3G61060	AT3G13290
AT5G58330	AT5G61830	AT1G14460	AT5G54260	AT1G28230	AT5G48390	AT1G78650	AT4G32150		AT2G08745	AT1G67690	AT4G09405	AT3G27770
AT5G18770	AT5G61865	AT1G14520	AT5G54270	AT1G28280	AT4G02460	AT2G16780	AT5G03080		AT3G56250	AT3G21000	AT1G68110	AT1G47490
AT5G18760	AT5G61950	AT1G14530	AT5G55070	AT1G29170	AT1G19270	AT3G47450	AT5G14450		AT5G15920	AT5G30495	AT4G26660	AT3G60060
AT5G59870	AT5G62410	AT1G15020	AT5G55120	AT1G29395	AT2G45280	AT1G02970	AT3G26618		AT4G05520	AT1G77600	AT3G11520	AT2G27150
AT5G17930	AT5G62520	AT1G15175	AT5G55260	AT1G30330	AT2G41515	AT5G16860	AT1G18330		AT5G53050	AT3G14590	AT5G05795	AT2G41700
AT5G17950	AT5G62690	AT1G15340	AT5G55500	AT1G30460	AT5G06910	AT5G58770	AT1G16820		AT2G09935	AT1G22860	AT2G25060	AT5G22340
AT5G58070	AT5G62700	AT1G05177	AT5G55530	AT1G30630	AT1G61340	AT5G35753	AT4G27100		AT1G14280	AT1G63120	AT5G18550	AT4G31580
AT5G05940	AT5G62710	AT1G15820	AT5G55580	AT1G30810	AT3G62499	AT4G12230	AT2G06625		AT3G20150	AT3G53320	AT2G08950	AT2G42080
AT5G50210	AT5G09095	AT1G15825	AT5G55770	AT1G31330	AT3G58790	AT3G01370	AT3G45260		AT1G63660	AT2G02570	AT2G02600	AT4G04490
AT5G03350	AT5G63550	AT1G16070	AT5G55830	AT1G31860	AT3G54670	AT5G44635	AT4G01550		AT1G09860	AT5G12850	AT1G15960	AT3G57300
AT5G28840	AT5G63640	AT1G16330	AT5G55840	AT1G06467	AT2G20900	AT5G63950	AT4G23400		AT1G01453	AT5G39570	AT2G18450	AT5G54270
AT5G16730	AT5G63770	AT1G16515	AT5G55850	AT1G33490	AT3G62980	AT2G20635	AT5G48680		AT5G52290	AT5G45780	AT1G30460	AT3G20550
AT5G49470	AT5G63920	AT1G16630	AT5G55860	AT1G44110	AT1G72620	AT5G46280	AT1G01650		AT4G14770	AT3G51980	AT3G02645	AT3G13275
AT5G01650	AT5G63940	AT1G05283	AT5G56090	AT1G44790	AT4G38100	AT5G49150	AT5G23690		AT5G48310	AT1G55820	AT2G25890	AT2G31020
AT5G02120	AT5G63960	AT1G17450	AT5G56340	AT1G07323	AT1G18440	AT4G14700	AT2G34680		AT2G17840	AT2G33150	AT3G25140	AT2G25220
AT5G44190	AT5G64450	AT1G18040	AT5G56590	AT1G48240	AT3G12530	AT3G55060	AT5G23340		AT3G05830	AT3G20330	AT1G78290	AT2G36740
AT5G21940	AT5G64505	AT1G18100	AT5G56630	AT1G48580	AT4G15130	AT1G26840	AT5G66535		AT4G31805	AT1G53050	AT5G41060	AT1G08057
AT5G37260	AT5G64510	AT1G18370	AT5G56745	AT1G48620	AT1G67680	AT5G56580	AT1G11400		AT5G02490	AT2G05655	AT2G18460	AT5G45307
AT5G38530	AT5G64630	AT1G18415	AT5G56800	AT1G48740	AT1G04600	AT5G61070	AT1G30680			AT3G06340	AT4G21220	AT1G64570
AT5G51190	AT5G64680	AT1G18910	AT5G57610	AT1G49950	AT1G15820	AT4G28430	AT4G11670			AT5G11520	AT4G29690	AT5G22460
AT5G11160	AT5G64910	AT1G19210	AT5G57760	AT1G50000	AT5G20930	AT1G47870	AT2G15950			AT5G01120	AT4G18810	AT3G05270
AT5G47120	AT5G65120	AT1G19330	AT5G58100	AT1G50490	AT4G39140	AT2G29550	AT1G23820			AT3G05845	AT1G27120	AT1G02220
AT5G47110	AT5G65225	AT1G19650	AT5G58140	AT1G51130	AT5G09350	AT5G60142	AT4G30750			AT1G06287	AT5G09810	AT1G16270
AT5G36260	AT5G65440	AT1G20040	AT5G58160	AT1G52270	AT1G19025	AT1G63640	AT1G16740			AT5G38830	AT3G22121	AT5G41670
AT5G57630	AT5G65450	AT1G20060	AT5G58280	AT1G07833	AT5G05505	AT1G30630	AT2G25870			AT2G42590	AT5G23820	AT1G17440
AT5G45410	AT5G65535	AT1G20691	AT5G58350	AT1G52640	AT4G36520	AT1G18415	AT5G02840			AT1G12860	AT2G35210	AT3G13855
AT5G45440	AT5G65540	AT1G20720	AT5G58770	AT1G52855	AT2G36880	AT4G37930	AT1G11370			AT5G57740	AT1G67570	AT5G46390
AT5G23340	AT5G09465	AT1G20750	AT5G58787	AT1G07843	AT5G07280	AT2G35630	AT4G07400			AT5G20990	AT5G62998	AT3G23490
AT5G60300	AT5G66010	AT1G20930	AT5G58790	AT1G53480	AT3G51330	AT5G58140	AT3G20770			AT5G26990	AT4G39030	AT2G37430
AT5G08755	AT5G66040	AT1G21100	AT5G59385	AT1G54220	AT1G71697	AT5G18630	AT4G19860			AT5G58650	AT1G59570	AT2G16060
AT5G08745	AT5G66130	AT1G21320	AT5G59390	AT1G54290	AT5G22830	AT3G07420	AT1G31420			AT1G79880	AT2G03660	AT3G30305
AT5G14710	AT5G66590	AT1G21510	AT5G59395	AT1G55140	AT3G27845	AT1G22740	AT4G09500			AT5G20830	AT2G37420	AT4G32070
AT5G59732	AT5G66620	AT1G21600	AT5G59400	AT1G55450	AT1G15660	AT3G23080	AT4G03110			AT5G13820	AT3G02380	AT2G21300
AT5G64220	AT5G66710	AT1G22060	AT5G59610	AT1G55520	AT2G18876	AT5G23420	AT1G54110			AT4G31900	AT5G56040	AT3G08130
AT5G64210	AT5G66750	AT1G22260	AT5G59690	AT1G55770	AT5G48450	AT5G00975	AT1G14205			AT5G07125	AT4G34650	AT4G19510
AT5G09640	AT5G67100	AT1G23540	AT5G59910	AT1G57680	AT1G13320	AT1G10510	AT5G15340			AT1G02120	AT5G23130	AT4G09160
AT5G09630	AT5G67230	AT1G24190	AT5G59920	AT1G57820	AT5G62400	AT1G78790	AT3G17340			AT3G11460	AT5G37460	AT1G28520
AT5G09125	AT5G67530	AT1G24300	AT5G59950	AT1G58025	AT5G09645	AT3G17360	AT5G09085			AT2G22010	AT2G38160	AT3G51370
AT5G15920	AT5G67560	AT1G26540	AT5G60040	AT1G58050	AT3G11900	AT1G50000	AT5G58950			AT2G41490	AT1G67035	AT5G67630
AT5G23610	AT5G01110	AT1G27470	AT5G60150	AT1G58100	AT5G44740	AT2G47680	AT3G19820			AT3G06930	AT5G38690	AT4G07285
AT5G67030	AT5G01420	AT1G27500	AT5G60270	AT1G59570	AT1G55520	AT1G27880	AT2G43240			AT2G14285	AT3G15500	AT1G07820
AT5G03390	AT5G01450	AT1G06123	AT5G60300	AT1G60930	AT3G51650	AT5G05330	AT2G38770			AT5G56770	AT5G48470	AT5G60300
AT5G03380	AT5G01630	AT1G29535	AT5G60360	AT1G61260	AT3G57370	AT1G67320	AT1G43710			AT5G45430	AT4G24610	AT1G66330
AT5G43170	AT5G01650	AT1G30630	AT5G60570	AT1G61380	AT2G36390	AT5G23610	AT4G08310			AT1G16880	AT5G00995	AT2G20920
AT5G03355	AT5G01910	AT1G30810	AT5G60600	AT1G61410	AT3G47750	AT1G14260	AT3G05710			AT2G04765	AT5G16375	AT5G47020
AT5G41860	AT5G02220	AT1G31010	AT5G60690	AT1G61440	AT3G05610	AT2G08275	AT5G09690			AT5G05670	AT4G30845	AT1G06343
AT5G41850	AT5G02470	AT1G31835	AT5G60750	AT1G62310	AT3G20490	AT3G02330	AT3G12990			AT5G47435	AT3G15190	AT1G16420
AT5G16930	AT5G02530	AT1G32180	AT5G60940	AT1G62780	AT5G61830	AT1G30810	AT1G05630			AT1G03530	AT1G20610	AT1G63690
AT5G63700	AT5G02670	AT1G32260	AT5G61030	AT1G62870	AT4G18790	AT4G14790	AT3G48160			AT1G68890	AT5G08170	AT2G16660
AT5G45400	AT5G02815	AT1G32330	AT5G61190	AT1G62960	AT3G04880	AT5G40940	AT1G16020			AT5G35700	AT3G10300	AT2G20605
AT5G01375	AT5G02830	AT1G33420	AT5G61200	AT1G63030	AT2G40800	AT4G18500	AT4G15080			AT5G57035	AT4G33270	AT2G36600
AT5G39080	AT5G03070	AT1G33490	AT5G61530	AT1G63100	AT4G37510	AT3G05205	AT4G09520			AT3G07315	AT3G24480	AT5G52930
AT5G44070	AT5G03630	AT1G35150	AT5G61940	AT1G63160	AT2G37950	AT3G46940	AT1G51550			AT4G17020	AT1G12590	AT3G61550
AT5G26990	AT5G03720	AT1G35630	AT5G61950	AT1G63640	AT1G20920	AT4G12910	AT2G16370			AT2G25409	AT3G22760	AT1G55960
AT5G26980	AT5G04130	AT1G35780	AT5G62230	AT1G63660	AT5G41100	AT2G07180	AT4G21870			AT3G14075	AT5G48480	AT1G75510
AT5G66590	AT5G04220	AT1G43190	AT5G09060	AT1G63990	AT4G05030	AT1G32230	AT5G47010			AT5G40160	AT2G42020	AT1G17890
AT5G58720	AT5G04270	AT1G43580	AT5G62690	AT1G08673	AT1G77860	AT5G05240	AT2G48000			AT5G20920	AT2G44190	AT1G15240
AT5G67110	AT5G04670	AT1G44110	AT5G62700	AT1G65110	AT1G01350	AT5G66620	AT3G09775			AT4G30120	AT2G46300	AT2G26310
AT5G19820	AT5G04710	AT1G07287	AT5G62710	AT1G65200	AT2G23840	AT5G62240	AT1G50900			AT5G17740	AT3G05490	AT5G53860
AT5G46840	AT5G04940	AT1G45160	AT5G09095	AT1G65470	AT1G14520	AT3G42660	AT3G61790			AT5G60250	AT1G27210	AT1G53090
AT5G03190	AT5G05080	AT1G47200	AT5G63260	AT1G65830	AT4G12620	AT5G19570	AT1G64950			AT1G72040	AT1G19950	AT3G12380
AT5G19175	AT5G05200	AT1G47765	AT5G09155	AT1G66170	AT4G09000	AT5G27030	AT3G08810			AT1G55860	AT1G01490	AT2G27660
AT5G19780	AT5G05240	AT1G48240	AT5G63550	AT1G66810	AT3G01330	AT4G25540	AT2G47370			AT5G24760	AT1G08743	AT3G51325
AT5G12850	AT5G05320	AT1G48310	AT5G63570	AT1G08877	AT1G12960	AT5G63640	AT1G14230			AT1G48060	AT4G16105	AT5G40300
AT5G02470	AT5G05330	AT1G48580	AT5G63640	AT1G67320	AT4G01190	AT4G03560	AT3G24090			AT5G58120	AT3G02120	AT2G18240
AT5G61590	AT5G05480	AT1G48740	AT5G63920	AT1G67370	AT5G10460	AT5G18620	AT2G38646			AT2G43420	AT2G19920	AT4G08250
AT5G61960	AT5G05510	AT1G49225	AT5G63940	AT1G67630	AT5G43250	AT3G18740	AT5G52070			AT2G37520	AT2G28625	AT4G11800
AT5G43760	AT5G05550	AT1G50000	AT5G63960	AT1G67785	AT3G21475	AT4G21280	AT5G65240			AT2G20210	AT2G34420	AT5G39240
AT5G02970	AT5G05660	AT1G07627	AT5G63980	AT1G68520	AT3G47250	AT4G18750	AT2G22125			AT1G05283	AT1G10360	AT5G50250
AT5G02960	AT5G05670	AT1G50490	AT5G64220	AT1G09033	AT5G55580	AT1G07413	AT1G14200			AT2G02147	AT2G43800	AT1G52600
AT5G20190	AT5G05730	AT1G51130	AT5G64505	AT1G69120	AT5G37630	AT1G72670	AT4G14710			AT5G23115	AT1G73900	AT3G60850
AT5G19500	AT5G05990	AT1G51420	AT5G64510	AT1G69570	AT5G57830	AT1G27470	AT2G27020			AT3G58540	AT5G51600	AT4G04955
AT5G19490	AT5G06125	AT1G51550	AT5G64600	AT1G09097	AT3G09730	AT3G53340	AT1G30040			AT3G14595	AT4G14320	AT1G06447
AT5G37020	AT5G06150	AT1G51710	AT5G65450	AT1G69770	AT1G20760	AT3G20475	AT5G07220			AT2G42120	AT1G69570	AT5G38990
AT5G36250	AT5G06580	AT1G51830	AT5G65535	AT1G70220	AT5G22110	AT1G50490	AT5G10690			AT1G07290	AT2G30850	AT5G15570
AT5G58160	AT5G06905	AT1G52100	AT5G65540	AT1G70710	AT1G76740	AT4G01575	AT1G54385			AT2G03410	AT3G06840	AT4G34870
AT5G66130	AT5G07220	AT1G52270	AT5G66620	AT1G71020	AT4G35519	AT1G28050	AT4G03080			AT5G63320	AT1G04753	AT1G29020
AT5G66120	AT5G07730	AT1G52450	AT5G66880	AT1G71828	AT1G78570	AT5G66900	AT3G04890			AT2G45990	AT1G20030	AT5G08060
AT5G50350	AT5G07840	AT1G52640	AT5G66950	AT1G09327	AT1G09470	AT3G56330	AT3G18215			AT5G61130	AT4G14330	AT1G72852
AT5G15270	AT5G08075	AT1G53240	AT5G66985	AT1G72670	AT2G32590	AT4G21270	AT1G33470			AT5G11970	AT4G15140	AT1G10870
AT5G62260	AT5G08110	AT1G53480	AT5G67100	AT1G73050	AT2G35040	AT3G09085	AT5G61030			AT3G24320	AT1G76310	AT3G54340
AT5G07220	AT5G08250	AT1G53650	AT5G67530	AT1G73890	AT3G24000	AT2G19940	AT4G07905			AT3G48210	AT5G63390	AT5G63310
AT5G38820	AT5G08305	AT1G54220	AT5G67560	AT1G74560	AT4G33400	AT4G39630	AT1G58440			AT3G25970	AT1G04680	AT5G19690
AT5G55910	AT5G08415	AT1G54290	AT5G01070	AT1G74570	AT1G13330	AT2G18790	AT5G36120			AT1G58350	AT5G45350	AT1G18670
AT5G63190	AT5G08450	AT1G54385	AT5G01270	AT1G74880	AT5G22760	AT3G05130	AT5G65450			AT4G32060	AT4G30240	AT1G61210
AT5G58450	AT5G08520	AT1G54690	AT5G01410	AT1G74929	AT1G71150	AT1G72250	AT5G17930			AT5G62220	AT3G63190	AT2G39460
AT5G58440	AT5G08630	AT1G54950	AT5G01420	AT1G75060	AT3G17690	AT1G21880	AT5G54260			AT2G18730	AT3G08405	AT1G53790
AT5G57100	AT5G08650	AT1G55490	AT5G01450	AT1G75150	AT1G70060	AT4G26730	AT5G05510			AT3G02550	AT1G09097	AT5G51585
AT5G20050	AT5G08670	AT1G55520	AT5G01600	AT1G76180	AT1G61000	AT5G49300	AT1G61020			AT3G09455	AT4G23800	AT1G73160
AT5G53160	AT5G09250	AT1G55535	AT5G01630	AT1G76310	AT2G40850	AT2G36010	AT5G44290			AT3G14350	AT2G09730	AT5G52815
AT5G66052	AT5G09350	AT1G55770	AT5G01650	AT1G76540	AT5G62410	AT3G01360	AT2G37150			AT5G49470	AT1G80280	AT5G43310
AT5G09565	AT5G09380	AT1G55860	AT5G01950	AT1G76730	AT1G22660	AT5G25790	AT5G18760			AT5G23720	AT1G07090	AT2G45350
AT5G44740	AT5G09443	AT1G56130	AT5G01990	AT1G77250	AT5G59690	AT2G20250	AT1G70520			AT4G18490	AT5G56260	AT2G23520
AT5G03080	AT5G09690	AT1G56360	AT5G02290	AT1G77390	AT3G03060	AT1G54220	AT1G18910			AT1G07280	AT4G28230	AT5G07670
AT5G03070	AT5G09950	AT1G57790	AT5G02385	AT1G77410	AT1G67690	AT5G02815	AT2G25625			AT1G78890	AT1G31330	AT2G36840
AT5G01605	AT5G10110	AT1G57820	AT5G02530	AT1G77620	AT3G21000	AT2G31650	AT3G19560			AT3G09595	AT3G03140	AT2G41550
AT5G25930	AT5G10240	AT1G58025	AT5G02670	AT1G09737	AT5G22220	AT2G31130	AT3G63500			AT5G37780	AT2G09545	AT1G53770
AT5G14780	AT5G10350	AT1G58050	AT5G02810	AT1G77760	AT1G22260	AT2G16250	AT1G73120			AT4G21520	AT2G17550	AT4G10140
AT5G66140	AT5G10390	AT1G58180	AT5G02815	AT1G77860	AT1G03780	AT1G19650	AT1G48090			AT1G04940	AT4G22120	AT5G51010
AT5G65430	AT5G10455	AT1G59550	AT5G02830	AT1G77980	AT2G27470	AT3G49400	AT2G24830			AT4G31850	AT1G08673	AT2G19130
AT5G21090	AT5G10690	AT1G60550	AT5G02960	AT1G78290	AT1G77600	AT5G58280	AT4G04720			AT4G33200	AT5G09705	AT3G61545
AT5G03295	AT5G01825	AT1G60630	AT5G03070	AT1G78760	AT4G05190	AT1G55450	AT4G01010			AT5G37500	AT5G54940	AT5G10860
AT5G65450	AT5G10820	AT1G61000	AT5G03720	AT1G78790	AT3G22190	AT2G21670	AT3G10280			AT4G30960	AT4G09240	AT5G13630
AT5G65445	AT5G10890	AT1G61410	AT5G03870	AT1G78865	AT3G06030	AT5G38880	AT4G20780			AT1G61470	AT1G07100	AT4G17300
AT5G62240	AT5G11150	AT1G61440	AT5G04090	AT1G79090	AT3G49170	AT1G16330	AT5G09960			AT2G29605	AT2G21200	AT5G06415
AT5G63770	AT5G11260	AT1G62780	AT5G04670	AT1G79640	AT5G03080	AT4G13350	AT5G04605			AT4G24570	AT5G45330	AT3G04670
AT5G39580	AT5G01875	AT1G62960	AT5G04710	AT1G79850	AT5G39570	AT5G13290	AT1G25220			AT1G32180	AT3G49142	AT1G09390
AT5G24030	AT5G11480	AT1G63120	AT5G04860	AT1G80280	AT1G14460	AT4G01860	AT5G54050			AT3G26125	AT4G31840	AT4G17150
AT5G09810	AT5G11520	AT1G63160	AT5G05240	AT1G80490	AT5G45780	AT1G78770	AT5G10240			AT3G09140	AT2G41190	AT3G10572
AT5G03630	AT5G11700	AT1G63310	AT5G05330	AT1G80670	AT3G59100	AT4G14150	AT4G01840			AT3G20790	AT5G61997	AT2G39340
AT5G38220	AT5G11970	AT1G63640	AT5G05480	AT2G01150	AT1G09870	AT3G05430	AT3G26750			AT3G07610	AT1G07323	AT4G31075
AT5G67260	AT5G12230	AT1G63660	AT5G05510	AT2G04015	AT4G27730	AT5G67100	AT4G26500			AT1G29690	AT3G55800	AT5G45720
AT5G66710	AT5G12840	AT1G63990	AT5G05550	AT2G01730	AT5G10010	AT2G42270	AT1G58400			AT4G39890	AT3G26050	AT1G58420
AT5G01475	AT5G12920	AT1G65130	AT5G05660	AT2G01905	AT3G62110	AT3G57060	AT2G02910			AT5G45470	AT4G35730	AT1G06040
AT5G23470	AT5G12930	AT1G65440	AT5G05980	AT2G02600	AT3G06340	AT4G00020	AT2G32940			AT3G04815	AT5G57015	AT1G18970
AT5G24590	AT5G12990	AT1G65470	AT5G06125	AT2G02810	AT1G67180	AT4G22860	AT3G46970			AT4G19140	AT5G62180	AT5G58787
AT5G12320	AT5G13000	AT1G65540	AT5G06150	AT2G03630	AT3G03795	AT5G65445	AT5G20720			AT3G20270	AT5G18480	AT5G10480
AT5G12310	AT5G13840	AT1G66170	AT5G06440	AT2G03667	AT5G06205	AT4G30860	AT4G17720			AT5G17090	AT1G08070	AT1G51860
AT5G54240	AT5G13970	AT1G66260	AT5G06580	AT2G04235	AT4G23400	AT5G60930	AT3G51550			AT2G14080	AT1G08877	AT4G01280
AT5G45780	AT5G13990	AT1G66270	AT5G07180	AT2G04270	AT4G14500	AT3G10880	AT3G11040			AT3G16950	AT4G36780	AT1G27020
AT5G02530	AT5G14020	AT1G66310	AT5G07220	AT2G07170	AT5G01120	AT1G07370	AT4G28770			AT4G26110	AT5G06400	AT2G22668
AT5G46510	AT5G14440	AT1G66460	AT5G01375	AT2G11810	AT1G06287	AT5G21140	AT3G16640			AT5G39090	AT3G58690	AT1G03300
AT5G28040	AT5G14490	AT1G66530	AT5G07620	AT2G14050	AT3G17860	AT3G07055	AT3G56200			AT1G75090	AT2G44180	AT5G55250
AT5G24000	AT5G14640	AT1G66620	AT5G07730	AT2G14210	AT1G18040	AT1G16070	AT3G01830			AT5G61820	AT3G51720	AT1G24090
AT5G23630	AT5G14870	AT1G66810	AT5G07920	AT2G16750	AT1G01650	AT1G74580	AT1G35160			AT3G29631	AT4G28240	AT4G00820
AT5G64450	AT5G15030	AT1G66852	AT5G08075	AT2G06855	AT3G12290	AT5G09260	AT2G07629			AT3G04985	AT1G71020	AT3G62220
AT5G09190	AT5G15040	AT1G67230	AT5G08110	AT2G17570	AT2G34680	AT5G11160	AT4G32790			AT1G61330	AT3G57430	AT4G23250
AT5G06680	AT5G15340	AT1G67320	AT5G08450	AT2G18460	AT3G03970	AT4G32410	AT5G51460			AT3G29400	AT2G22100	AT3G50160
AT5G67470	AT5G15500	AT1G67630	AT5G08520	AT2G18790	AT2G07690	AT1G19110	AT1G26150			AT1G32580	AT5G23860	AT2G16240
AT5G44340	AT5G15540	AT1G67680	AT5G08580	AT2G18860	AT3G06610	AT2G39300	AT4G06900			AT3G01055	AT2G21800	AT1G62050
AT5G06815	AT5G15700	AT1G69770	AT5G09250	AT2G18876	AT4G10650	AT5G07400	AT4G32630			AT2G33630	AT3G27550	AT4G03525
AT5G01540	AT5G16200	AT1G71750	AT5G09300	AT2G19810	AT1G30680	AT1G05950	AT2G20670			AT5G58330	AT4G39790	AT5G43170
AT5G57015	AT5G16250	AT1G72670	AT5G09350	AT2G19940	AT5G13960	AT2G36490	AT1G74700			AT5G01875	AT2G44500	AT2G02080
AT5G08895	AT5G16520	AT1G72880	AT5G09620	AT2G20260	AT5G58650	AT4G01270	AT1G65486			AT3G20280	AT5G57690	AT1G24260
AT5G59230	AT5G16830	AT1G73050	AT5G09650	AT2G20370	AT3G53680	AT1G05863	AT5G35200			AT2G17360	AT2G20410	AT4G32350
AT5G54380	AT5G16850	AT1G73120	AT5G09690	AT2G20410	AT3G11460	AT1G33490	AT5G24710			AT5G15270	AT5G63130	AT2G35620
AT5G55250	AT5G17000	AT1G73165	AT5G09850	AT2G20635	AT2G22010	AT5G62710	AT4G16680			AT5G61150	AT5G58380	AT3G10110
AT5G14760	AT5G17070	AT1G73940	AT5G09890	AT2G21380	AT3G16380	AT3G12870	AT2G39260			AT1G55325	AT3G62090	AT1G52510
AT5G67560	AT5G17090	AT1G74310	AT5G09950	AT2G21790	AT3G27060	AT5G56740	AT5G05660			AT1G14530	AT4G32730	AT1G45976
AT5G02385	AT5G17160	AT1G74690	AT5G10070	AT2G21800	AT4G07400	AT5G44640	AT3G20250			AT5G51040	AT1G59580	AT1G24080
AT5G45020	AT5G17930	AT1G74770	AT5G10240	AT2G21960	AT5G19310	AT4G14350	AT1G10840			AT2G32800	AT1G23790	AT1G13640
AT5G45010	AT5G17950	AT1G74850	AT5G10390	AT2G22070	AT3G23740	AT4G31400	AT4G35450			AT4G14920	AT2G29650	AT4G21760
AT5G51260	AT5G18620	AT1G74929	AT5G10480	AT2G22080	AT1G05920	AT5G01630	AT3G25510			AT3G20260	AT2G23321	AT2G29700
AT5G11860	AT5G18690	AT1G74990	AT5G10650	AT2G22110	AT3G20770	AT3G06435	AT5G03070			AT4G20890	AT1G07890	AT5G51190
AT5G59730	AT5G18700	AT1G75090	AT5G10690	AT2G22120	AT3G02820	AT5G52920	AT3G57930			AT1G07330	AT5G11860	AT5G53250
AT5G56630	AT5G18760	AT1G75150	AT5G01825	AT2G22426	AT3G06930	AT3G52110	AT3G55340			AT5G07115	AT1G73890	AT5G63980
AT5G15510	AT5G18950	AT1G76540	AT5G10820	AT2G22610	AT5G02820	AT3G18860	AT5G39080			AT1G64840	AT3G10415	AT3G61380
AT5G15500	AT5G19490	AT1G76700	AT5G10860	AT2G23130	AT1G50010	AT2G24970	AT3G63240			AT1G07983	AT4G09415	AT3G02320
AT5G01760	AT5G19770	AT1G09647	AT5G10890	AT2G23321	AT5G05670	AT1G10780	AT1G09420			AT5G01110	AT1G79090	AT5G27920
AT5G02580	AT5G19820	AT1G76730	AT5G11260	AT2G23380	AT5G07660	AT5G50900	AT3G07650			AT4G13990	AT4G27880	AT2G21060
AT5G08080	AT5G19920	AT1G77250	AT5G11550	AT2G23690	AT3G02020	AT3G63490	AT3G17650			AT5G41830	AT1G04480	AT4G08685
AT5G08075	AT5G19930	AT1G77470	AT5G11700	AT2G24390	AT5G49110	AT3G27120	AT4G17730			AT2G26300	AT2G33840	AT4G00060
AT5G54720	AT5G20650	AT1G77580	AT5G11800	AT2G24380	AT1G03530	AT5G48250	AT1G30135			AT2G24060	AT5G43750	AT1G46768
AT5G10290	AT5G03195	AT1G77600	AT5G12080	AT2G24960	AT1G23210	AT1G52640	AT2G18630			AT3G09750	AT3G05900	AT1G29600
AT5G07380	AT5G20850	AT1G77620	AT5G12190	AT2G25060	AT3G07315	AT1G02690	AT5G00985			AT2G25312	AT4G33565	AT3G60900
AT5G49152	AT5G03295	AT1G09737	AT5G12230	AT2G25600	AT3G17340	AT4G18501	AT3G24170			AT4G25580	AT3G19235	AT2G26770
AT5G49150	AT5G21140	AT1G77760	AT5G12470	AT2G25890	AT2G46470	AT1G15180	AT5G17280			AT1G24190	AT1G68670	AT2G18938
AT5G16520	AT5G21920	AT1G77860	AT5G12980	AT2G26730	AT1G17490	AT3G16290	AT5G08660			AT5G02910	AT1G64430	AT1G67310
AT5G61560	AT5G22110	AT1G79020	AT5G12990	AT2G26760	AT1G04650	AT1G20720	AT2G38610			AT4G29000	AT3G22410	AT4G37370
AT5G53490	AT5G22140	AT1G09853	AT5G13000	AT2G28625	AT2G41110	AT4G23050	AT5G11700			AT2G30550	AT2G42340	AT4G20362
AT5G50950	AT5G22480	AT1G79350	AT5G13020	AT2G29560	AT3G07800	AT1G61380	AT2G41475			AT3G27260	AT2G22070	AT2G19700
AT5G61530	AT5G03465	AT1G79440	AT5G13140	AT2G29580	AT5G58130	AT1G79950	AT1G80700			AT5G05730	AT5G55670	AT2G46430
AT5G43270	AT5G22620	AT1G79640	AT5G13290	AT2G29680	AT2G02810	AT5G41780	AT3G07665			AT2G03380	AT5G59732	AT3G06330
AT5G42310	AT5G22680	AT1G79850	AT5G13300	AT2G29760	AT3G19820	AT2G04270	AT1G45160			AT1G22060	AT3G55560	AT4G17570
AT5G04490	AT5G22750	AT1G79880	AT5G13400	AT2G29890	AT5G41790	AT5G45750	AT1G78920			AT3G62190	AT3G25980	AT3G27300
AT5G14450	AT5G22770	AT1G79920	AT5G13550	AT2G29940	AT3G24500	AT3G10040	AT1G28580			AT5G27320	AT1G07843	AT1G59620
AT5G26570	AT5G22820	AT1G80080	AT5G13590	AT2G30620	AT3G12990	AT4G11690	AT3G50420			AT1G28100	AT3G14750	AT2G22580
AT5G28740	AT5G22880	AT1G80670	AT5G13630	AT2G08410	AT2G01730	AT1G67630	AT2G27480			AT4G15400	AT3G25760	AT1G26090
AT5G14440	AT5G23115	AT1G80710	AT5G13840	AT2G30870	AT4G11990	AT1G06620	AT1G72750			AT5G67230	AT3G46550	AT3G13300
AT5G04550	AT5G23420	AT2G01120	AT5G13970	AT2G31270	AT3G48160	AT5G11510	AT1G06460			AT1G18100	AT4G34695	AT3G47730
AT5G47610	AT5G23610	AT2G01460	AT5G14170	AT2G31810	AT2G43420	AT3G22880	AT1G66620			AT3G03380	AT3G03680	AT3G44630
AT5G67160	AT5G23630	AT2G01730	AT5G14440	AT2G33010	AT4G09520	AT4G10270	AT5G37850			AT5G13990	AT1G58100	AT5G07920
AT5G03990	AT5G23908	AT2G01905	AT5G14490	AT2G33793	AT1G51550	AT1G07833	AT5G44180			AT5G55810	AT1G08840	AT1G11410
AT5G03980	AT5G24000	AT2G01960	AT5G14640	AT2G33840	AT4G10950	AT1G02560	AT4G26330			AT1G44960	AT3G12930	AT1G50320
AT5G47660	AT5G24206	AT2G02090	AT5G02375	AT2G34400	AT3G17300	AT4G16807	AT2G16500			AT5G64200	AT1G13440	AT1G16470
AT5G47650	AT5G24330	AT2G02147	AT5G15340	AT2G34940	AT1G73060	AT2G08280	AT2G20142			AT2G04550	AT3G44310	AT3G24929
AT5G21170	AT5G24630	AT2G02810	AT5G15500	AT2G35190	AT2G37520	AT5G13000	AT4G27350			AT2G01110	AT3G56100	AT3G53400
AT5G44574	AT5G24710	AT2G04375	AT5G15540	AT2G35210	AT3G60520	AT3G48490	AT1G67230			AT2G19430	AT2G41430	AT1G27460
AT5G15420	AT5G24760	AT2G04405	AT5G15700	AT2G35260	AT1G80670	AT3G26730	AT1G69010			AT4G36190	AT4G23780	AT5G36960
AT5G10830	AT5G24970	AT2G02980	AT5G15870	AT2G35630	AT2G23370	AT1G06610	AT2G08205			AT1G07630	AT4G22840	AT1G61540
AT5G11510	AT5G25240	AT2G03320	AT5G02485	AT2G08745	AT1G05283	AT5G05490	AT1G07000			AT1G74770	AT1G61260	AT4G36210
AT5G25040	AT5G25590	AT2G03380	AT5G16050	AT2G36010	AT4G16141	AT3G57062	AT3G57770			AT5G61140	AT4G32700	AT1G05190
AT5G36940	AT5G25790	AT2G03410	AT5G16210	AT2G37060	AT4G05320	AT3G05740	AT3G62370			AT5G39560	AT1G19980	AT1G60660
AT5G10820	AT5G25920	AT2G03630	AT5G16250	AT2G37420	AT5G23115	AT1G04513	AT5G37020			AT3G12740	AT1G79100	AT1G65790
AT5G19570	AT5G26680	AT2G04235	AT5G16480	AT2G37585	AT1G17230	AT3G27850	AT2G45030			AT2G47030	AT5G64310	AT5G50950
AT5G65225	AT5G26980	AT2G04270	AT5G16750	AT2G37880	AT3G13170	AT4G33700	AT5G04595			AT4G05040	AT1G15825	AT5G18920
AT5G66900	AT5G27030	AT2G04515	AT5G16830	AT2G38070	AT1G73050	AT5G04140	AT4G30780			AT2G29500	AT3G50550	AT1G22550
AT5G24810	AT5G27550	AT2G04550	AT5G16850	AT2G08950	AT3G23210	AT3G17680	AT2G26600			AT4G15330	AT1G78172	AT5G12980
AT5G37780	AT5G27680	AT2G04920	AT5G17000	AT2G38620	AT2G21790	AT1G33500	AT1G09427			AT5G09630	AT1G07885	AT4G23220
AT5G64310	AT5G27840	AT2G05170	AT5G17070	AT2G39400	AT1G64950	AT1G52270	AT4G18140			AT5G59710	AT4G30840	AT3G02070
AT5G11890	AT5G27920	AT2G05410	AT5G17160	AT2G09050	AT1G11970	AT2G23380	AT4G18300			AT3G23020	AT4G02075	AT5G66880
AT5G04860	AT5G04595	AT2G05590	AT5G17760	AT2G40550	AT2G44580	AT4G03100	AT1G17455			AT1G49880	AT1G09970	AT4G25870
AT5G63940	AT5G30510	AT2G05655	AT5G17930	AT2G41110	AT1G07290	AT2G29760	AT3G63510			AT4G22910	AT2G03667	AT3G03635
AT5G15350	AT5G33300	AT2G05710	AT5G17950	AT2G41380	AT4G39380	AT3G19220	AT3G05700			AT2G04620	AT2G38070	AT1G27980
AT5G57610	AT5G35200	AT2G05840	AT5G18020	AT2G41430	AT1G14230	AT4G32765	AT1G02180			AT1G22020	AT1G09327	AT2G33570
AT5G51040	AT5G35753	AT2G06990	AT5G02865	AT2G42270	AT2G29580	AT3G44050	AT5G09965			AT4G31010	AT5G45700	AT1G48430
AT5G64070	AT5G36260	AT2G07170	AT5G18190	AT2G42970	AT5G47120	AT5G09250	AT4G32750			AT1G20040	AT4G39195	AT5G41170
AT5G02500	AT5G36925	AT2G13790	AT5G18340	AT2G42975	AT5G38890	AT5G41880	AT1G30110			AT3G27880	AT4G31830	AT2G39930
AT5G53290	AT5G37010	AT2G14050	AT5G18590	AT2G43340	AT4G26965	AT3G17020	AT5G17070			AT3G29270	AT2G39400	AT5G42570
AT5G66090	AT5G37030	AT2G14080	AT5G18620	AT2G43800	AT2G45990	AT2G31270	AT2G16440			AT2G08945	AT5G11090	AT4G31180
AT5G66080	AT5G37260	AT2G15310	AT5G18700	AT2G43990	AT1G15175	AT5G04670	AT1G78600			AT1G10150	AT4G12740	AT1G64563
AT5G24760	AT5G37460	AT2G15400	AT5G18760	AT2G44190	AT3G12220	AT3G46950	AT5G03285			AT1G01180	AT4G16566	AT1G73030
AT5G03720	AT5G37500	AT2G06595	AT5G18950	AT2G44450	AT5G09410	AT2G42260	AT3G28660			AT4G20010	AT5G52115	AT5G61120
AT5G56340	AT5G05505	AT2G06635	AT5G19450	AT2G44500	AT3G25100	AT5G22070	AT3G59470			AT2G38720	AT5G09170	AT4G19985
AT5G11260	AT5G38690	AT2G17570	AT5G19490	AT2G44800	AT3G24320	AT3G19720	AT1G33590			AT5G04780		AT1G05843
AT5G45430	AT5G38830	AT2G18000	AT5G19770	AT2G44810	AT3G57860	AT3G09080	AT5G01650			AT5G58440		AT3G47220
AT5G45420	AT5G38880	AT2G18330	AT5G19820	AT2G45280	AT1G11960	AT5G52960	AT5G52660			AT5G49880		AT2G21470
AT5G54110	AT5G39360	AT2G18876	AT5G19920	AT2G45480	AT5G61000	AT3G59765	AT5G07940			AT3G48260		AT4G31210
AT5G64710	AT5G39680	AT2G19430	AT5G19930	AT2G09655	AT1G66740	AT4G20790	AT5G48930			AT5G08630		AT2G31040
AT5G39660	AT5G40240	AT2G19600	AT5G20140	AT2G46170	AT1G31320	AT3G53670	AT1G65540			AT4G05070		AT5G56090
AT5G04755	AT5G06065	AT2G19690	AT5G20270	AT2G46300	AT3G52630	AT5G13060	AT1G26430			AT5G09870		AT2G30945
AT5G19920	AT5G40660	AT2G19940	AT5G20490	AT2G46310	AT5G66750	AT3G54750	AT4G27820			AT4G37110		AT3G22180
AT5G48680	AT5G40940	AT2G20260	AT5G03195	AT2G46470	AT3G56870	AT1G08130	AT1G56140			AT5G60130		AT5G61200
AT5G59160	AT5G41120	AT2G20370	AT5G20840	AT2G46520	AT1G54385	AT2G19930	AT1G16010			AT1G55535		AT2G40650
AT5G13740	AT5G41170	AT2G20635	AT5G20850	AT2G46790	AT3G04890	AT5G53270	AT2G38000			AT1G64300		AT3G08910
AT5G24320	AT5G41640	AT2G21410	AT5G21140	AT2G09770	AT5G05080	AT5G39890	AT3G09710			AT2G11910		AT5G08695
AT5G23130	AT5G41730	AT2G21790	AT5G21920	AT2G09915	AT3G53620	AT2G20630	AT1G32460			AT5G24300		AT2G19180
AT5G42400	AT5G06205	AT2G21960	AT5G22110	AT2G47500	AT5G59900	AT5G57410	AT1G11390			AT3G62430		AT3G01640
AT5G25840	AT5G41850	AT2G22050	AT5G22330	AT2G09935	AT1G33470	AT5G20850	AT4G09680			AT4G02480		AT4G16160
AT5G15710	AT5G41870	AT2G22600	AT5G22360	AT2G47690	AT3G09595	AT1G18430	AT4G18470			AT1G07430		AT1G10210
AT5G10240	AT5G41990	AT2G22610	AT5G22460	AT2G47780	AT3G27520	AT1G17480	AT5G32450			AT3G15620		AT1G77560
AT5G15700	AT5G42100	AT2G23380	AT5G03465	AT2G01720	AT3G47460	AT3G05425	AT5G59613			AT1G50240		AT4G25780
AT5G42900	AT5G42900	AT2G24060	AT5G22680	AT2G02148	AT3G18535	AT1G61440	AT5G35460			AT1G51420		AT4G26770
AT5G03140	AT5G43020	AT2G08005	AT5G22750	AT2G02820	AT5G65450	AT2G07170	AT3G47780			AT1G21600		AT1G48960
AT5G41100	AT5G43250	AT2G24350	AT5G22770	AT2G02960	AT1G16080	AT1G06660	AT5G56630			AT1G09080		AT2G17020
AT5G39360	AT5G43400	AT2G24960	AT5G22820	AT2G03660	AT3G56860	AT3G49870	AT4G11240			AT1G53240		AT4G10130
AT5G39090	AT5G43450	AT2G25370	AT5G23420	AT2G04230	AT4G21520	AT3G21580	AT2G15790			AT2G22040		AT1G71520
AT5G47435	AT5G43455	AT2G25625	AT5G23610	AT2G06040	AT5G17930	AT5G04345	AT5G05550			AT2G28225		AT5G35560
AT5G47430	AT5G43660	AT2G25640	AT5G23630	AT2G07180	AT4G33200	AT5G03720	AT1G48300			AT5G57880		AT1G51400
AT5G12350	AT5G44000	AT2G26355	AT5G23680	AT2G07690	AT5G54260	AT4G14970	AT1G07420			AT5G58450		AT1G74330
AT5G53480	AT5G44010	AT2G26500	AT5G23760	AT2G16250	AT2G20260	AT1G10090	AT3G55330			AT2G37560		AT2G08215
AT5G09585	AT5G44040	AT2G26760	AT5G24206	AT2G16780	AT2G35260	AT5G63540	AT4G00710			AT1G20050		AT1G75360
AT5G09590	AT5G44290	AT2G26910	AT5G24330	AT2G17230	AT3G01600	AT5G25580	AT5G19930			AT1G02420		AT2G17030
AT5G09690	AT5G44320	AT2G27120	AT5G24630	AT2G17550	AT5G17160	AT5G52950	AT3G09690			AT5G08510		AT1G07513
AT5G54160	AT5G44520	AT2G08205	AT5G24710	AT2G17560	AT4G03130	AT5G55830	AT5G61530			AT3G10440		AT3G43110
AT5G15970	AT5G44610	AT2G27480	AT5G24770	AT2G17840	AT4G24570	AT1G16630	AT2G04405			AT4G29170		AT5G66460
AT5G21274	AT5G44635	AT2G27600	AT5G24810	AT2G18450	AT3G05380	AT1G61415	AT1G06013			AT1G25370		AT1G16930
AT5G62230	AT5G44740	AT2G28225	AT5G24910	AT2G19090	AT3G23890	AT1G31870	AT4G35130			AT5G12840		AT5G64210
AT5G53740	AT5G44785	AT2G29560	AT5G24970	AT2G19910	AT5G18760	AT5G64505	AT5G43450			AT3G02220		AT5G60690
AT5G08590	AT5G45010	AT2G29580	AT5G25240	AT2G19920	AT1G18910	AT1G54230	AT5G52560			AT4G23270		AT5G38155
AT5G07730	AT5G45440	AT2G29680	AT5G25590	AT2G19930	AT2G25625	AT5G43080	AT1G79760			AT5G39760		AT1G36940
AT5G08580	AT5G45470	AT2G29890	AT5G25780	AT2G20250	AT2G21950	AT5G22750	AT4G11600			AT5G51020		AT5G19190
AT5G38620	AT5G45780	AT2G29940	AT5G25790	AT2G20300	AT3G26125	AT5G60150	AT2G47760			AT1G43770		AT4G03610
AT5G49110	AT5G46280	AT2G30100	AT5G25920	AT2G20590	AT3G56550	AT4G03210	AT3G17330			AT2G33640		AT3G10640
AT5G61450	AT5G46740	AT2G30580	AT5G25990	AT2G20630	AT5G65225	AT4G18740	AT4G28630			AT2G05590		AT3G04575
AT5G19940	AT5G47110	AT2G31050	AT5G26010	AT2G20790	AT1G22270	AT4G39240	AT5G08080			AT1G18340		AT3G63080
AT5G19930	AT5G47180	AT2G31270	AT5G26680	AT2G21200	AT1G73120	AT1G21380	AT5G11310			AT2G45530		AT5G51770
AT5G42990	AT5G47810	AT2G31760	AT5G26770	AT2G21430	AT5G59020	AT1G23540	AT5G44610			AT1G53345		AT4G39800
AT5G55860	AT5G47960	AT2G31810	AT5G26910	AT2G21660	AT3G07610	AT5G27560	AT1G34750			AT3G05650		AT1G23440
AT5G07790	AT5G48120	AT2G32040	AT5G27030	AT2G21670	AT1G75150	AT1G79190	AT2G28320			AT3G22333		AT4G05420
AT5G24710	AT5G48250	AT2G32950	AT5G27550	AT2G21950	AT1G15340	AT5G01420	AT5G25920			AT3G27530		AT3G15390
AT5G58950	AT5G48310	AT2G33640	AT5G27670	AT2G22100	AT3G55780	AT5G25910	AT1G74310			AT2G09280		AT3G60290
AT5G12230	AT5G07115	AT2G33700	AT5G27920	AT2G22430	AT4G04720	AT2G35658	AT2G30200			AT5G23580		AT5G13020
AT5G06750	AT5G48450	AT2G34210	AT5G04595	AT2G23170	AT5G04630	AT3G45040	AT4G24480			AT3G46990		AT1G17520
AT5G04940	AT5G48460	AT2G34400	AT5G28020	AT2G23370	AT4G01010	AT1G57820	AT1G64405			AT1G55900		AT1G77260
AT5G38830	AT5G48540	AT2G08670	AT5G28040	AT2G23430	AT4G25550	AT2G20370	AT1G07670			AT1G15990		AT4G34090
AT5G64910	AT5G48680	AT2G34730	AT5G28640	AT2G24370	AT1G78650	AT2G29560	AT1G76700			AT3G27290		AT5G01990
AT5G04780	AT5G48930	AT2G34940	AT5G29000	AT2G24490	AT5G65120	AT3G18730	AT1G27840			AT1G53440		AT1G51270
AT5G16150	AT5G49300	AT2G35050	AT5G35200	AT2G24970	AT2G16780	AT5G38110	AT3G13670			AT3G56940		AT2G19340
AT5G16140	AT5G49305	AT2G35260	AT5G35370	AT2G27630	AT3G26750	AT5G36000	AT3G19480			AT2G01560		AT1G28960
AT5G37475	AT5G07445	AT2G35520	AT5G35560	AT2G27650	AT1G05020	AT1G65470	AT1G63900			AT5G01732		AT1G68050
AT5G14640	AT5G49720	AT2G35630	AT5G35570	AT2G27850	AT5G17090	AT1G09450	AT3G06985			AT3G59400		AT4G01870
AT5G55300	AT5G49890	AT2G08745	AT5G35750	AT2G27970	AT3G47450	AT3G58470	AT5G10890			AT3G27630		AT1G08583
AT5G62820	AT5G50720	AT2G36010	AT5G35753	AT2G28620	AT2G02910	AT1G53480	AT3G16030			AT4G16030		AT4G23260
AT5G03280	AT5G50810	AT2G36390	AT5G36120	AT2G08275	AT1G02970	AT5G24630	AT1G27500			AT3G04980		AT3G29250
AT5G09960	AT5G50900	AT2G36910	AT5G36160	AT2G08280	AT1G75090	AT3G09670	AT1G15910			AT5G45660		AT3G21350
AT5G09950	AT5G51260	AT2G37000	AT5G36260	AT2G29550	AT1G01370	AT4G38062	AT1G17210			AT5G49890		AT1G15290
AT5G17020	AT5G51600	AT2G37060	AT5G36880	AT2G29570	AT2G32940	AT3G16740	AT2G45740			AT3G28925		AT4G38380
AT5G44910	AT5G51700	AT2G37560	AT5G36925	AT2G29650	AT5G20720	AT1G27480	AT2G24360			AT4G33440		AT1G22650
AT5G27680	AT5G52110	AT2G37585	AT5G37010	AT2G29679	AT5G61820	AT1G04020	AT3G22170			AT2G41445		AT5G09655
AT5G28290	AT5G52220	AT2G37880	AT5G37260	AT2G30490	AT3G11040	AT5G28646	AT4G19020			AT4G30160		AT5G24910
AT5G49570	AT5G52290	AT2G38620	AT5G05505	AT2G30840	AT5G16860	AT1G09200	AT3G26680			AT2G46460		AT3G09570
AT5G17760	AT5G52550	AT2G08990	AT5G38100	AT2G30850	AT5G62550	AT5G24340	AT1G16150			AT5G39580		AT5G60600
AT5G59080	AT5G52660	AT2G40550	AT5G38150	AT2G31130	AT4G28770	AT5G67560	AT4G00760			AT1G52100		AT1G51090
AT5G01542	AT5G52797	AT2G40850	AT5G38240	AT2G31650	AT5G58770	AT3G12540	AT1G73670			AT3G09240		AT5G55840
AT5G11700	AT5G52910	AT2G41060	AT5G38410	AT2G31800	AT1G05136	AT1G26330	AT5G46510			AT4G17100		AT5G03010
AT5G04605	AT5G52950	AT2G41110	AT5G38420	AT2G32240	AT3G16640	AT3G63130	AT3G06650			AT4G00140		AT5G07815
AT5G04595	AT5G53050	AT2G41380	AT5G38510	AT2G32590	AT3G56200	AT2G26730	AT3G03195			AT1G06050		AT2G36800
AT5G06390	AT5G53270	AT2G41445	AT5G38880	AT2G33400	AT5G35753	AT5G10390	AT5G14260			AT2G26355		AT1G77815
AT5G64200	AT5G08045	AT2G41520	AT5G39240	AT2G33560	AT2G37960	AT1G07360	AT2G30250			AT2G29380		AT5G47610
AT5G14070	AT5G54020	AT2G42270	AT5G39360	AT2G33835	AT3G04985	AT1G31860	AT2G26910			AT4G35860		AT3G62150
AT5G02190	AT5G54050	AT2G42620	AT5G40170	AT2G34390	AT5G03630	AT1G10500	AT1G35780			AT5G09443		AT5G02290
AT5G07940	AT5G54240	AT2G43020	AT5G40210	AT2G34420	AT5G44635	AT3G18850	AT2G27110			AT1G77030		AT4G20170
AT5G55840	AT5G54960	AT2G43800	AT5G40240	AT2G34930	AT2G33630	AT1G04507	AT4G00810			AT4G15248		AT1G61420
AT5G25950	AT5G55040	AT2G45280	AT5G40270	AT2G35658	AT5G58330	AT3G51280	AT4G09630			AT5G60240		AT5G62390
AT5G04460	AT5G55300	AT2G45480	AT5G40940	AT2G36200	AT5G63950	AT5G66140	AT3G18810			AT3G20997		AT5G47780
AT5G07300	AT5G55390	AT2G09650	AT5G41120	AT2G36490	AT2G20635	AT2G02960	AT4G14290			AT4G22260		AT5G10080
AT5G13730	AT5G55570	AT2G45740	AT5G41170	AT2G36880	AT3G20280	AT2G40550	AT3G51640			AT3G62695		AT1G57560
AT5G17000	AT5G55790	AT2G45990	AT5G41550	AT2G37960	AT2G07629	AT1G44110	AT3G62710			AT2G26500		AT4G00900
AT5G09850	AT5G55810	AT2G46050	AT5G41670	AT2G38160	AT5G46280	AT3G03375	AT4G28910			AT3G01590		AT5G53440
AT5G57815	AT5G55920	AT2G46210	AT5G41675	AT2G38490	AT4G06900	AT5G18700	AT3G28940			AT1G50970		AT2G07855
AT5G62130	AT5G56580	AT2G46380	AT5G41850	AT2G38810	AT1G14530	AT5G02520	AT2G24330			AT4G16470		AT5G47770
AT5G14930	AT5G56670	AT2G46460	AT5G41870	AT2G39300	AT4G32630	AT3G09230	AT2G30100			AT3G59650		AT1G24320
AT5G06870	AT5G56740	AT2G46470	AT5G42100	AT2G39360	AT1G74700	AT5G27000	AT3G06720			AT2G27830		AT5G29000
AT5G06865	AT5G56770	AT2G09770	AT5G42380	AT2G39620	AT5G49150	AT5G41870	AT1G61030			AT2G01120		AT5G06525
AT5G36920	AT5G56900	AT2G47230	AT5G42440	AT2G41190	AT4G14700	AT3G58480	AT1G52520			AT3G03370		AT2G03800
AT5G17070	AT5G57100	AT2G09935	AT5G42570	AT2G41560	AT4G22390	AT5G05480	AT2G08005			AT2G26810		AT5G52820
AT5G63950	AT5G57410	AT2G47690	AT5G42900	AT2G09295	AT3G55060	AT5G24640	AT1G50890			AT3G56910		AT3G11285
AT5G10960	AT5G57450	AT2G01023	AT5G42990	AT2G42010	AT1G26840	AT4G33410	AT5G46840			AT1G71230		AT1G06570
AT5G43700	AT5G57630	AT2G01050	AT5G43020	AT2G42020	AT5G56580	AT1G54240	AT3G12100			AT3G62400		AT5G48610
AT5G11000	AT5G57740	AT2G01110	AT5G43170	AT2G42110	AT1G07330	AT5G07580	AT2G06990			AT2G20290		AT1G78140
AT5G04250	AT5G57830	AT2G01300	AT5G43250	AT2G42260	AT1G07983	AT3G03615	AT1G16540			AT1G77400		AT1G68310
AT5G49890	AT5G58070	AT2G01330	AT5G43310	AT2G42340	AT1G64840	AT5G19920	AT3G19800			AT3G13420		AT5G57990
AT5G59820	AT5G58090	AT2G01450	AT5G43400	AT2G43980	AT5G61070	AT4G17560	AT5G07790			AT1G04333		AT3G01310
AT5G44140	AT5G58130	AT2G01560	AT5G43450	AT2G44180	AT4G28430	AT1G12370	AT2G45730			AT1G04033		AT3G04380
AT5G09875	AT5G58220	AT2G01720	AT5G43455	AT2G44580	AT1G10840	AT1G50660	AT1G60550			AT4G21530		AT3G26600
AT5G22220	AT5G58330	AT2G01970	AT5G06525	AT2G09545	AT5G01110	AT1G49910	AT1G23710			AT1G04327		AT1G07380
AT5G36870	AT5G58440	AT2G02710	AT5G44290	AT2G45460	AT1G47870	AT5G28500	AT3G61755			AT5G17540		AT1G28260
AT5G41740	AT5G58610	AT2G02820	AT5G44320	AT2G46290	AT2G29550	AT4G21070	AT5G42900			AT5G08505		AT5G23510
AT5G20990	AT5G58650	AT2G02910	AT5G44340	AT2G46308	AT5G60142	AT1G54290	AT5G24380			AT4G14900		AT3G07140
AT5G49740	AT5G58760	AT2G02970	AT5G44520	AT2G09730	AT1G63640	AT3G50380	AT3G06300			AT1G03950		AT5G65613
AT5G59200	AT5G58950	AT2G03300	AT5G44610	AT2G46980	AT5G03070	AT3G49410	AT4G22360			AT1G66040		AT2G03120
AT5G11550	AT5G59020	AT2G03310	AT5G44635	AT2G47680	AT5G02220	AT5G27550	AT4G36120			AT1G06140		AT1G01970
AT5G23120	AT5G59200	AT2G04100	AT5G44730	AT3G01370	AT3G09750	AT5G56590	AT5G54240			AT4G11900		AT3G25110
AT5G23115	AT5G59240	AT2G04230	AT5G44740	AT3G01600	AT1G30630	AT5G48600	AT5G18770			AT1G15940		AT5G13550
AT5G07125	AT5G59613	AT2G04765	AT5G44785	AT3G02050	AT3G55340	AT5G18710	AT1G44820			AT1G65440		AT5G18190
AT5G07115	AT5G59870	AT2G04620	AT5G45010	AT3G02120	AT1G18415	AT4G20325	AT3G10270			AT5G16930		AT2G38960
AT5G10470	AT5G59900	AT2G05120	AT5G45050	AT3G02335	AT4G29000	AT4G14315	AT4G21880			AT4G05071		AT3G52190
AT5G01600	AT5G59960	AT2G05220	AT5G45115	AT3G02340	AT3G27260	AT1G62960	AT3G52130			AT1G66310		AT3G47090
AT5G36170	AT5G60030	AT2G05914	AT5G45250	AT3G02400	AT4G37930	AT3G45050	AT1G03030			AT3G45980		AT5G02395
AT5G18230	AT5G60130	AT2G06040	AT5G45307	AT3G02470	AT2G35630	AT4G03113	AT4G00570			AT5G27840		AT3G48390
AT5G08510	AT5G60142	AT2G07180	AT5G45720	AT3G02645	AT2G03380	AT5G60040	AT5G49680			AT1G26970		AT4G04920
AT5G08505	AT5G60230	AT2G07629	AT5G46190	AT3G02820	AT5G58140	AT2G21660	AT4G09420			AT5G64910		AT3G53760
AT5G22000	AT5G60930	AT2G07665	AT5G46280	AT3G02910	AT1G22060	AT4G25080	AT1G58210			AT5G30510		AT4G20735
AT5G12930	AT5G61000	AT2G07690	AT5G46380	AT3G02930	AT3G62190	AT4G35750	AT1G51660			AT5G44350		AT5G46520
AT5G01880	AT5G61020	AT2G11910	AT5G46740	AT3G03140	AT5G18630	AT3G21150	AT1G09780			AT4G36810		AT1G01800
AT5G02170	AT5G61060	AT2G12465	AT5G47180	AT3G03680	AT5G17280	AT1G52650	AT3G01760			AT3G20390		AT3G62230
AT5G42660	AT5G61070	AT2G13360	AT5G47250	AT3G04650	AT3G07420	AT5G61060	AT3G53650			AT3G53240		AT5G07785
AT5G42290	AT5G61150	AT2G13542	AT5G47610	AT3G05380	AT5G23420	AT3G10180	AT5G21920			AT2G05120		AT1G69640
AT5G19350	AT5G61450	AT2G13610	AT5G47650	AT3G05425	AT1G45160	AT1G03060	AT1G79440			AT1G74850		AT1G51840
AT5G21930	AT5G61460	AT2G14285	AT5G47760	AT3G05430	AT3G17360	AT1G34770	AT3G28430			AT5G24000		AT3G44798
AT5G10360	AT5G61820	AT2G14290	AT5G48030	AT3G05490	AT2G01110	AT3G21480	AT1G21790			AT1G16000		AT4G29840
AT5G21920	AT5G62090	AT2G14720	AT5G48120	AT3G05625	AT5G10455	AT5G14490	AT1G79750			AT4G36670		AT3G12570
AT5G45470	AT5G62240	AT2G15440	AT5G48250	AT3G05630	AT1G50000	AT4G12120	AT4G32400			AT5G23120		AT1G67300
AT5G66053	AT5G62400	AT2G15555	AT5G48450	AT3G05740	AT3G50420	AT1G49980	AT2G46450			AT3G19040		AT5G66950
AT5G42380	AT5G09070	AT2G15790	AT5G48460	AT3G05830	AT2G47680	AT5G12230	AT4G15240			AT2G26350		AT5G56800
AT5G19000	AT5G62550	AT2G16225	AT5G48540	AT3G05835	AT2G27480	AT4G26720	AT3G21630			AT3G51710		AT2G40080
AT5G51380	AT5G09085	AT2G16250	AT5G48680	AT3G05905	AT1G06460	AT3G59970	AT5G27670			AT1G80555		AT2G40660
AT5G42110	AT5G09125	AT2G16440	AT5G48930	AT3G06610	AT1G27880	AT1G76730	AT3G45650			AT5G67090		AT5G54310
AT5G00975	AT5G63270	AT2G16460	AT5G48970	AT3G06740	AT1G74770	AT5G41860	AT1G23310			AT5G55300		AT5G01270
AT5G04670	AT5G63320	AT2G16500	AT5G49300	AT3G06760	AT5G05330	AT1G20930	AT5G24206			AT5G04755		AT3G11390
AT5G47640	AT5G63380	AT2G16780	AT5G07445	AT3G06830	AT1G66620	AT3G19210	AT2G15960			AT5G23110		AT2G19350
AT5G18470	AT5G63540	AT2G16940	AT5G49720	AT3G06840	AT5G37850	AT4G02070	AT2G17200			AT5G67470		AT5G24970
AT5G14300	AT5G63910	AT2G17230	AT5G49730	AT3G06890	AT4G26330	AT1G51130	AT5G17000			AT3G25400		AT4G29400
AT5G35940	AT5G63950	AT2G17560	AT5G49740	AT3G07060	AT4G27350		AT5G37260			AT4G31770		AT5G63570
AT5G54270	AT5G64070	AT2G17590	AT5G50250	AT3G07590	AT1G67320		AT4G19460			AT3G60961		AT4G06425
AT5G58430	AT5G64200	AT2G17840	AT5G50380	AT3G08890	AT5G23610		AT1G71760			AT1G05120		AT5G53130
AT5G64430	AT5G09190	AT2G18810	AT5G50900	AT3G08930	AT4G05040		AT3G19790			AT1G04945		AT3G45230
AT5G57740	AT5G64540	AT2G19400	AT5G50995	AT3G08970	AT2G08205		AT5G66530			AT5G06815		AT5G10070
AT5G02490	AT5G64670	AT2G19620	AT5G51190	AT3G09085	AT1G07000		AT1G59710			AT1G09863		AT1G22530
AT5G05030	AT5G64860	AT2G19830	AT5G51260	AT3G09230	AT1G19330		AT3G11560			AT4G05090		AT3G02195
AT5G40160	AT5G64920	AT2G19930	AT5G51330	AT3G09370	AT1G14260		AT5G05520			AT2G21970		AT3G50930
AT5G58375	AT5G65110	AT2G20250	AT5G07785	AT3G09430	AT5G59710		AT2G04880			AT5G54640		AT1G53400
AT5G08305	AT5G65240	AT2G20290	AT5G07815	AT3G09670	AT3G12170		AT3G26670			AT4G10860		AT5G58350
AT5G59613	AT5G65360	AT2G20390	AT5G51990	AT3G09730	AT2G08275		AT1G17220			AT3G07780		AT4G00700
AT5G51330	AT5G65445	AT2G20630	AT5G52550	AT3G10300	AT3G02330		AT5G60270			AT4G36800		AT1G66970
AT5G20270	AT5G65820	AT2G20900	AT5G52570	AT3G10310	AT1G20693		AT1G45165			AT2G35520		AT5G65430
AT5G44050	AT5G66005	AT2G20980	AT5G52660	AT3G10500	AT1G30810		AT4G36130			AT1G11880		AT5G53140
AT5G14960	AT5G66030	AT2G21130	AT5G52910	AT3G10560	AT4G37630		AT5G10695			AT5G22794		AT5G59590
AT5G50310	AT5G66120	AT2G21455	AT5G52950	AT3G10880	AT5G40940		AT5G23630			AT4G00650		AT1G01060
AT5G23690	AT5G66140	AT2G21465	AT5G52980	AT3G11700	AT4G18500		AT3G11820			AT4G27450		AT2G25735
AT5G43450	AT5G66530	AT2G21880	AT5G53130	AT3G11900	AT3G05205		AT5G22920			AT3G61640		AT5G61940
AT5G43455	AT5G66535	AT2G21950	AT5G53270	AT3G12170	AT3G46940		AT3G62720			AT4G24440		AT5G21070
AT5G61410	AT5G09645	AT2G21970	AT5G53440	AT3G12290	AT4G12910		AT5G18960			AT1G03540		AT4G02410
AT5G11520	AT5G66900	AT2G22010	AT5G53850	AT3G12540	AT1G22020		AT5G43455			AT5G05210		AT2G16800
AT5G44650	AT5G67090	AT2G22040	AT5G54020	AT3G12880	AT2G07180		AT1G26420			AT2G46380		AT5G51915
AT5G16220	AT5G67220	AT2G23370	AT5G54050	AT3G12930	AT1G77250		AT1G73165			AT2G21130		AT5G19450
AT5G01220	AT5G67270	AT2G23840	AT5G54240	AT3G13445	AT4G18300		AT5G05940			AT3G13335		AT2G23560
AT5G39860	AT5G67480	AT2G24050	AT5G54310	AT3G13782	AT1G17455		AT4G11000			AT2G19170		AT1G78150
AT5G13150	AT5G67610	AT2G24330	AT5G55250	AT3G02985	AT4G31010		AT4G01750			AT2G01460		AT1G19400
AT5G36000	AT5G09965	AT2G24490	AT5G55380	AT3G14890	AT5G05240		AT3G10070			AT5G01760		AT5G01950
AT5G22770	AT4G00090	AT2G24580	AT5G55400	AT3G15060	AT5G57460		AT1G11790			AT1G01940		AT5G13140
AT5G32470	AT4G00305	AT2G24970	AT5G55490	AT3G15190	AT5G66620		AT1G06470			AT3G02350		AT2G27860
AT5G00985	AT4G00440	AT2G25312	AT5G55570	AT3G03035	AT5G62240		AT1G17850			AT1G72470		AT4G28350
AT5G37550	AT4G00490	AT2G25409	AT5G55910	AT3G15500	AT2G08945		AT1G12750			AT1G80550		AT1G10280
AT5G48380	AT4G00650	AT2G26350	AT5G55940	AT3G15548	AT5G57450		AT4G24880			AT5G66120		AT2G42190
AT5G19070	AT4G00660	AT2G26810	AT5G56580	AT3G15550	AT3G42660		AT5G01825			AT5G08650		AT1G16100
AT5G61830	AT4G00710	AT2G27110	AT5G56740	AT3G15790	AT1G01180		AT2G36350			AT5G58610		AT3G04240
AT5G61820	AT4G00889	AT2G27470	AT5G56795	AT3G16740	AT3G06010		AT3G26400			AT4G08920		AT5G28262
AT5G37890	AT4G00970	AT2G27970	AT5G57100	AT3G16830	AT5G09965		AT1G74690			AT3G13910		AT5G57580
AT5G24300	AT4G01270	AT2G28360	AT5G57410	AT3G17300	AT4G32750		AT1G80630			AT1G12500		AT1G24350
AT5G04410	AT4G01360	AT2G28560	AT5G57580	AT3G17360	AT5G19570		AT1G31020			AT5G22060		AT1G65900
AT5G18280	AT4G01593	AT2G28620	AT5G57630	AT3G17640	AT2G37060		AT1G78915			AT3G21430		AT2G20515
AT5G61140	AT4G01730	AT2G08275	AT5G57830	AT3G17690	AT4G25540		AT1G16130			AT4G28460		AT5G14780
AT5G61130	AT4G01750	AT2G08280	AT5G57990	AT3G17860	AT5G63640		AT1G21270			AT4G21902		AT4G11521
AT5G10370	AT4G01840	AT2G29550	AT5G58070	AT3G03615	AT5G18620		AT1G20770			AT1G47530		AT4G23530
AT5G37630	AT4G02010	AT2G29570	AT5G58090	AT3G18740	AT3G48260		AT5G40480			AT3G56360		AT1G18640
AT5G44330	AT4G02030	AT2G29605	AT5G58130	AT3G18780	AT2G16440		AT2G34730			AT1G57790		AT1G78910
AT5G37030	AT4G02055	AT2G29679	AT5G08830	AT3G18860	AT1G78600		AT5G59400			AT2G29510		AT5G46450
AT5G05505	AT4G02070	AT2G31040	AT5G58510	AT3G03795	AT4G11230		AT5G58160			AT4G01940		AT1G50040
AT5G44320	AT4G02110	AT2G31130	AT5G58760	AT3G19050	AT3G18740		AT2G08975			AT3G01580		AT1G07830
AT5G09465	AT4G02200	AT2G31360	AT5G58950	AT3G19220	AT4G05070		AT1G20250			AT1G77580		AT2G40670
AT5G64840	AT4G02280	AT2G31650	AT5G59300	AT3G19235	AT1G55535		AT1G20750			AT3G12270		AT4G39510
AT5G23110	AT4G02465	AT2G31800	AT5G59590	AT3G19240	AT4G21280		AT1G73380			AT3G54610		AT4G14240
AT5G18690	AT4G02540	AT2G32590	AT5G59613	AT3G20150	AT4G18750		AT1G79450			AT3G20780		AT2G25180
AT5G63320	AT4G02555	AT2G32940	AT5G59840	AT3G20400	AT1G64300		AT2G24395			AT2G47840		AT1G69270
AT5G04540	AT4G04205	AT2G33630	AT5G59900	AT3G20475	AT5G47110		AT2G21620			AT2G12465		AT2G40570
AT5G57410	AT4G02570	AT2G34390	AT5G59945	AT3G20670	AT1G72670		AT1G02510			AT3G02095		AT2G24100
AT5G08620	AT4G02800	AT2G34580	AT5G59960	AT3G20910	AT1G27470		AT2G15890			AT2G30580		AT4G15975
AT5G18740	AT4G02840	AT2G34680	AT5G60030	AT3G21480	AT3G20475		AT5G64860			AT1G51055		AT5G54110
AT5G41260	AT4G02880	AT2G34930	AT5G60142	AT3G22121	AT4G26020		AT1G35530			AT2G45540		AT5G50200
AT5G36120	AT4G04335	AT2G35040	AT5G08955	AT3G22760	AT1G50490		AT4G25520			AT2G21455		AT5G42810
AT5G49980	AT4G03100	AT2G35658	AT5G60930	AT3G23150	AT4G01575		AT1G59910			AT4G05845		AT5G40180
AT5G20840	AT4G03135	AT2G08755	AT5G61000	AT3G23250	AT4G02480		AT4G02540			AT1G47200		AT3G01740
AT5G02485	AT4G03180	AT2G08760	AT5G61020	AT3G23670	AT5G01650		AT5G03195			AT1G06207		AT2G08320
AT5G20010	AT4G03210	AT2G36200	AT5G61060	AT3G23890	AT1G51420		AT4G13690			AT5G09445		AT3G01135
AT5G61150	AT4G03260	AT2G36490	AT5G61070	AT3G23920	AT3G56330		AT5G05675			AT4G29780		AT2G34720
AT5G44350	AT4G03560	AT2G36880	AT5G61090	AT3G24500	AT4G21270		AT1G09160			AT3G16310		AT2G34300
AT5G65820	AT4G03960	AT2G36990	AT5G61120	AT3G25070	AT1G65540		AT5G16730			AT1G33020		AT1G30720
AT5G64920	AT4G04480	AT2G37360	AT5G61450	AT3G25100	AT1G21600		AT5G43400			AT1G79920		AT3G48640
AT5G61120	AT4G04570	AT2G37520	AT5G61460	AT3G25140	AT3G09085		AT4G14365			AT2G14740		AT1G61010
AT5G51050	AT4G05040	AT2G37950	AT5G62090	AT3G25760	AT2G19940		AT1G11160			AT2G17930		AT2G29065
AT5G59610	AT4G05190	AT2G37960	AT5G62240	AT3G25980	AT4G39630		AT1G65140			AT3G51990		AT5G03190
AT5G09330	AT4G05320	AT2G38000	AT5G62390	AT3G26050	AT5G57880		AT1G28670			AT1G73130		AT2G02950
AT5G59590	AT4G05520	AT2G38020	AT5G09085	AT3G26730	AT2G37560		AT4G02840			AT3G11450		AT1G71820
AT5G13240	AT4G08320	AT2G08945	AT5G09125	AT3G27090	AT1G72250		AT2G47380			AT2G36990		AT5G24980
AT5G55190	AT4G08920	AT2G38490	AT5G63310	AT3G27160	AT1G21880		AT1G12990			AT3G62820		AT5G65540
AT5G20230	AT4G08980	AT2G38810	AT5G63540	AT3G27230	AT2G38000		AT5G13490			AT2G09320		AT2G31070
AT5G20225	AT4G09000	AT2G39300	AT5G63620	AT3G27520	AT1G02420		AT5G49720			AT5G53490		AT1G33780
AT5G46110	AT4G05695	AT2G40800	AT5G63700	AT3G27555	AT4G03135		AT1G66940			AT3G13330		AT3G45310
AT5G41290	AT4G09320	AT2G40950	AT5G63910	AT3G27640	AT4G26730		AT4G13050			AT1G05707		AT3G23480
AT5G03920	AT4G09500	AT2G41050	AT5G63950	AT3G27845	AT3G10440		AT3G58180			AT5G46873		AT4G23940
AT5G09165	AT4G09630	AT2G41475	AT5G64070	AT3G27850	AT5G49300		AT1G16920			AT3G27740		AT2G32765
AT5G63490	AT4G09680	AT2G41515	AT5G64210	AT3G28910	AT2G36010		AT3G22440			AT4G13980		AT4G17390
AT5G48460	AT4G09970	AT2G09320	AT5G64430	AT3G42660	AT5G25790		AT1G33420			AT2G18000		AT1G07600
AT5G08640	AT4G10270	AT2G42110	AT5G64540	AT3G43700	AT2G20250		AT1G19660			AT2G31730		AT5G45250
AT5G08630	AT4G10360	AT2G42260	AT5G64860	AT3G44050	AT1G54220		AT1G01010			AT3G15260		AT1G10170
AT5G54020	AT4G10800	AT2G42340	AT5G64920	AT3G44310	AT5G59613		AT1G17550			AT5G27238		AT1G10920
AT5G60240	AT4G11000	AT2G43420	AT5G65240	AT3G44763	AT4G23270		AT2G24790			AT5G11490		AT5G18030
AT5G60250	AT4G05845	AT2G44580	AT5G65430	AT3G45050	AT1G05093		AT2G32450			AT1G08390		AT5G64430
AT5G60230	AT4G11130	AT2G45460	AT5G65445	AT3G46560	AT5G02815		AT5G01460			AT5G63770		AT5G13460
AT5G52660	AT4G11240	AT2G45540	AT5G65613	AT3G07515	AT2G31650		AT4G13460			AT4G12080		AT1G77550
AT5G16375	AT4G11570	AT2G45730	AT5G66140	AT3G46950	AT5G35460		AT1G03370			AT1G66530		AT4G15090
AT5G16370	AT4G11690	AT2G45980	AT5G66460	AT3G47460	AT4G15840		AT5G54020			AT1G18940		AT3G13280
AT5G10460	AT4G12005	AT2G09675	AT5G66490	AT3G47550	AT2G31130		AT3G18815			AT3G02750		AT1G69440
AT5G10455	AT4G12230	AT2G46455	AT5G66530	AT3G48490	AT3G47780		AT5G10820			AT1G04870		AT3G09820
AT5G57590	AT4G12640	AT2G46980	AT5G66535	AT3G48710	AT2G16250		AT3G08680			AT1G74370		AT4G01810
AT5G01920	AT4G12690	AT2G47030	AT5G09645	AT3G48900	AT1G19650		AT1G15260			AT4G05255		AT5G46470
AT5G40540	AT4G12830	AT2G47680	AT5G09775	AT3G49180	AT3G49400		AT3G29000			AT3G26170		AT3G15580
AT5G01910	AT4G13020	AT2G47940	AT5G66900	AT3G49410	AT5G58280		AT5G62700			AT5G16840		AT2G28460
AT5G04850	AT4G13050	AT3G01590	AT5G67110	AT3G50550	AT2G33640		AT3G29575			AT4G01770		AT4G17410
AT5G25060	AT4G13265	AT3G01600	AT5G67630	AT3G51280	AT2G15790		AT5G59960			AT3G60740		AT1G06645
AT5G62710	AT4G13270	AT3G02820	AT5G09965	AT3G51720	AT1G16330		AT2G18650			AT2G17940		AT3G12390
AT5G07020	AT4G13670	AT3G02910	AT4G00060	AT3G51740	AT5G38880		AT4G24972			AT2G36910		AT2G08805
AT5G59450	AT4G14120	AT3G02930	AT4G00085	AT3G52115	AT1G48300		AT4G01210			AT5G28740		AT1G77420
AT5G55700	AT4G14180	AT3G03060	AT4G00090	AT3G52630	AT2G17230		AT4G31430			AT5G52220		AT4G08595
AT5G09140	AT4G14270	AT3G03610	AT4G03525	AT3G53000	AT1G78770		AT2G26710			AT5G22140		AT1G10040
AT5G63063	AT4G14315	AT3G04650	AT4G00490	AT3G53620	AT5G08305		AT5G37710			AT4G39235		AT4G31050
AT5G63060	AT4G14330	AT3G04890	AT4G00520	AT3G53670	AT5G67100		AT3G06670			AT3G05480		AT1G77370
AT5G19390	AT4G14500	AT3G05380	AT4G00700	AT3G53880	AT5G52300		AT5G09125			AT3G08947		AT1G48440
AT5G54650	AT4G14700	AT3G05480	AT4G00710	AT3G54180	AT3G55330		AT2G35050			AT5G23700		AT1G14840
AT5G18920	AT4G14800	AT3G05625	AT4G00755	AT3G08405	AT2G42270		AT1G06475			AT3G07900		AT1G27950
AT5G58230	AT4G06285	AT3G05740	AT4G00820	AT3G54560	AT5G19930		AT4G13670			AT2G35800		AT3G46450
AT5G18910	AT4G14970	AT3G05830	AT4G00955	AT3G54670	AT4G00710		AT5G09095			AT5G08250		AT3G13860
AT5G58220	AT4G15130	AT3G05905	AT4G00970	AT3G54710	AT3G09690		AT3G18100			AT1G64065		AT2G41530
AT5G35870	AT4G15233	AT3G06520	AT4G01026	AT3G54740	AT3G57060		AT1G70480			AT4G00240		AT1G18500
AT5G53780	AT4G15248	AT3G06610	AT4G01270	AT3G08455	AT2G04405		AT3G16620			AT5G66130		AT4G13640
AT5G19300	AT4G15840	AT3G66652	AT4G01280	AT3G55780	AT3G27290		AT1G69000			AT1G03106		AT1G60720
AT5G20830	AT4G15890	AT3G06720	AT4G01330	AT3G55795	AT4G35130		AT2G23600			AT3G22710		AT1G17120
AT5G26710	AT4G16475	AT3G06740	AT4G01360	AT3G55800	AT4G00020		AT1G09133			AT3G15480		AT2G16365
AT5G20885	AT4G17050	AT3G06830	AT4G01410	AT3G56250	AT1G53440		AT1G80710			AT2G43020		AT1G09910
AT5G51840	AT4G17300	AT3G06890	AT4G01500	AT3G56330	AT3G56940		AT5G49215			AT2G18810		AT5G11890
AT5G39760	AT4G17380	AT3G07590	AT4G01750	AT3G56490	AT4G22860		AT4G31000			AT5G47430		AT1G03310
AT5G65015	AT4G17410	AT3G07610	AT4G01840	AT3G56870	AT5G65445		AT3G10260			AT4G37210		AT5G01960
AT5G02910	AT4G17560	AT3G08930	AT4G02010	AT3G56880	AT2G01560		AT2G21880			AT1G32330		AT1G49160
AT5G50840	AT4G17730	AT3G08947	AT4G02030	AT3G57062	AT4G30860		AT3G12560			AT5G56680		AT3G09360
AT5G03800	AT4G17760	AT3G08970	AT4G02055	AT3G57360	AT3G59400		AT1G44446			AT1G57580		AT2G38700
AT5G36880	AT4G18197	AT3G09085	AT4G02070	AT3G57440	AT5G11310		AT2G14290			AT2G45520		AT5G22608
AT5G40380	AT4G18300	AT3G09150	AT4G02110	AT3G57860	AT5G44610		AT2G42365			AT1G48355		AT2G16380
AT5G02620	AT4G18470	AT3G09230	AT4G02170	AT3G58480	AT5G60930		AT1G77320			AT3G15351		AT5G09060
AT5G02615	AT4G18490	AT3G09430	AT4G02200	AT3G58690	AT3G27630		AT1G60630			AT5G02500		AT3G53530
AT5G54640	AT4G18501	AT3G09640	AT4G02280	AT3G59100	AT2G34930		AT1G64900			AT2G13542		AT3G03320
AT5G44730	AT4G18750	AT3G09670	AT4G02440	AT3G59550	AT3G04980		AT2G05710			AT5G50310		AT5G13030
AT5G67230	AT4G06855	AT3G09690	AT4G02465	AT3G59923	AT5G11060		AT3G12110			AT4G25280		AT4G29610
AT5G67220	AT4G19020	AT3G09730	AT4G02540	AT3G59970	AT3G10880		AT5G40250			AT2G14720		AT2G09110
AT5G18030	AT4G19140	AT3G10440	AT4G02630	AT3G60340	AT3G28925		AT3G12020			AT2G18330		AT4G23390
AT5G02865	AT4G19360	AT3G10560	AT4G02800	AT3G60660	AT4G33440		AT1G80740			AT4G13160		AT1G03290
AT5G60285	AT4G19570	AT3G10880	AT4G02840	AT3G61060	AT5G59230		AT1G15150			AT3G16270		AT4G01500
AT5G60290	AT4G19590	AT3G11040	AT4G03010	AT3G61320	AT1G07370		AT4G31420			AT3G54880		AT5G16480
AT5G05680	AT4G19600	AT3G11380	AT4G03070	AT3G61580	AT5G21140		AT5G42100			AT3G56920		AT3G01450
AT5G13980	AT4G20010	AT3G11460	AT4G03100	AT3G61630	AT1G74310		AT5G46410			AT5G20570		AT5G03680
AT5G38560	AT4G20325	AT3G11825	AT4G03210	AT3G63130	AT1G16070		AT4G27030			AT4G11910		AT4G29735
AT5G05670	AT4G20350	AT3G11900	AT4G04535	AT3G09905	AT4G24480		AT2G13610			AT1G54690		AT5G14760
AT5G13970	AT4G20890	AT3G12170	AT4G03560	AT3G63490	AT5G09260		AT2G38780			AT2G33120		AT2G34010
AT5G17250	AT4G21070	AT3G12270	AT4G03610	AT3G01330	AT3G60660		AT1G33060			AT1G64625		AT5G35570
AT5G57580	AT4G21280	AT3G12290	AT4G04210	AT3G01360	AT3G09240		AT2G32320			AT2G16460		AT5G26850
AT5G18020	AT4G21300	AT3G12540	AT4G04220	AT3G02020	AT1G07670		AT5G04860			AT3G60750		AT1G05410
AT5G26850	AT4G21530	AT3G12990	AT4G04570	AT3G02040	AT1G76700		AT3G26310			AT1G73885		AT3G13223
AT5G13300	AT4G21550	AT3G13210	AT4G04920	AT3G02330	AT1G66730		AT1G09430			AT1G63680		AT3G11370
AT5G51020	AT4G21880	AT3G13420	AT4G05190	AT3G02380	AT4G17100		AT5G58760			AT1G13170		AT5G60750
AT5G01285	AT4G22360	AT3G13445	AT4G05320	AT3G02540	AT5G10890		AT2G19600			AT1G74380		AT2G16900
AT5G07070	AT4G22690	AT3G13610	AT4G05420	AT3G02640	AT3G13445		AT1G06873			AT5G63380		AT4G30890
AT5G60580	AT4G22720	AT3G02985	AT4G08040	AT3G02810	AT1G27500		AT1G50360			AT1G79890		AT1G56090
AT5G16820	AT4G22860	AT3G14570	AT4G08250	AT3G02850	AT1G19110		AT5G15700			AT1G15220		AT1G75660
AT5G16810	AT4G22890	AT3G14595	AT4G08320	AT3G02920	AT2G45740		AT3G08205			AT5G26980		AT1G67500
AT5G03285	AT4G22910	AT3G14890	AT4G08555	AT3G03130	AT2G39300		AT3G20860			AT2G03320		AT5G51330
AT5G03290	AT4G23050	AT3G14940	AT4G08685	AT3G03970	AT5G07400		AT3G52170			AT1G67190		AT3G26300
AT5G18960	AT4G23170	AT3G15190	AT4G08930	AT3G04620	AT5G09443		AT5G19820			AT5G39600		AT4G02620
AT5G38890	AT4G23270	AT3G15260	AT4G08980	AT3G04640	AT3G22170		AT5G43020			AT4G14104		AT4G07135
AT5G41471	AT4G23400	AT3G15351	AT4G09000	AT3G04850	AT5G65110		AT5G39360			AT1G24650		AT3G20290
AT5G42235	AT4G23860	AT3G16650	AT4G09160	AT3G05130	AT1G05950		AT3G47120			AT3G25020		AT4G04220
AT5G06125	AT4G24240	AT3G16740	AT4G09180	AT3G05300	AT2G36490		AT4G33300			AT1G17050		AT4G10910
AT5G18950	AT4G24420	AT3G17300	AT4G09460	AT3G05330	AT3G20997		AT2G23390			AT5G08035		AT4G26375
AT5G38880	AT4G24440	AT3G17360	AT4G09500	AT3G05610	AT4G01270		AT1G26540			AT2G15310		AT3G47000
AT5G51990	AT4G24480	AT3G17690	AT4G09630	AT3G05900	AT3G62695		AT3G09600			AT1G52780		AT1G69220
AT5G01620	AT4G24565	AT3G17860	AT4G09680	AT3G06010	AT1G33490		AT1G55500			AT2G19400		AT3G45820
AT5G04590	AT4G24570	AT3G03615	AT4G09820	AT3G06030	AT5G62710		AT1G17860			AT5G35870		AT2G15980
AT5G05210	AT4G24880	AT3G18100	AT4G09920	AT3G06435	AT4G17760		AT5G44785			AT2G21410		AT1G79570
AT5G26667	AT4G24972	AT3G18500	AT4G09970	AT3G06600	AT3G01590		AT3G15120			AT1G72710		AT3G13070
AT5G05200	AT4G25070	AT3G18680	AT4G10140	AT3G01885	AT5G56740		AT5G16270			AT3G28216		AT4G01410
AT5G27840	AT4G25080	AT3G18740	AT4G10270	AT3G07050	AT2G01120		AT1G26730			AT2G46060		AT4G18360
AT5G53120	AT4G25140	AT3G18780	AT4G10360	AT3G07055	AT4G00760		AT1G19490			AT2G36830		AT4G20140
AT5G07100	AT4G25550	AT3G03795	AT4G10910	AT3G07420	AT3G56910		AT5G64070			AT5G55190		AT2G28450
AT5G19190	AT4G25580	AT3G19050	AT4G11000	AT3G07580	AT5G44640		AT3G48140			AT1G31835		AT2G17760
AT5G41720	AT4G25880	AT3G19220	AT4G11240	AT3G07800	AT5G08620		AT4G11920			AT1G27890		AT1G27520
AT5G52310	AT4G25970	AT3G19274	AT4G11330	AT3G08820	AT1G73670		AT1G55190			AT3G14570		AT1G63240
AT5G39600	AT4G26330	AT3G19420	AT4G11521	AT3G08960	AT1G77400		AT1G51823			AT3G48150		AT3G03905
AT5G67630	AT4G26730	AT3G19520	AT4G11530	AT3G09080	AT3G16870		AT1G16670			AT1G03960		AT5G45260
AT5G01460	AT4G26965	AT3G20150	AT4G11570	AT3G09410	AT3G13420		AT3G45140			AT4G11740		AT1G30590
AT5G27320	AT4G27030	AT3G20280	AT4G11660	AT3G09505	AT3G06650		AT2G45023			AT4G06330		AT4G11560
AT5G58020	AT4G27100	AT3G20475	AT4G11690	AT3G09660	AT5G14260		AT1G58080			AT1G59560		AT4G24260
AT5G01450	AT4G27430	AT3G20560	AT4G11985	AT3G09720	AT4G14350		AT1G54520			AT1G31840		AT3G03675
AT5G48120	AT4G07865	AT3G20670	AT4G12020	AT3G10040	AT2G26910		AT1G55180			AT2G01970		AT4G14210
AT5G58010	AT4G07905	AT3G20860	AT4G12230	AT3G10180	AT4G21530		AT3G09755			AT1G15120		AT1G66510
AT5G40180	AT4G27880	AT3G20950	AT4G12640	AT3G10410	AT1G35780		AT3G47160			AT5G12400		AT5G05580
AT5G40170	AT4G28310	AT3G21000	AT4G12690	AT3G10415	AT2G27110		AT5G36260			AT2G24580		AT2G27810
AT5G09890	AT4G28430	AT3G21480	AT4G12780	AT3G11520	AT1G16520		AT3G04655			AT1G58180		AT1G08757
AT5G40740	AT4G28460	AT3G22180	AT4G13020	AT3G12150	AT4G31400		AT1G11785			AT3G14940		AT3G07000
AT5G66675	AT4G28660	AT3G22333	AT4G13050	AT3G12160	AT4G14900		AT5G22680			AT3G49390		AT5G13390
AT5G51770	AT4G28950	AT3G22425	AT4G13130	AT3G12220	AT5G01630		AT5G08075			AT2G31050		AT5G52980
AT5G28000	AT4G29000	AT3G22430	AT4G13670	AT3G12280	AT4G09630		AT4G13020			AT1G29550		AT1G11780
AT5G47250	AT4G29170	AT3G23070	AT4G13710	AT3G12530	AT4G14290		AT1G74320			AT3G60972		AT1G63460
AT5G55390	AT4G29530	AT3G23100	AT4G14120	AT3G12870	AT3G06435		AT5G57630			AT1G03600		AT1G48320
AT5G16470	AT4G29830	AT3G23470	AT4G14220	AT3G13170	AT5G52920		AT3G50430			AT1G77310		AT2G20880
AT5G49680	AT4G30010	AT3G23530	AT4G14315	AT3G14225	AT3G52110		AT4G15070			AT5G04540		AT3G26980
AT5G07445	AT4G30160	AT3G23890	AT4G14500	AT3G14550	AT3G28940		AT4G00630			AT1G43580		AT3G62470
AT5G62390	AT4G08335	AT3G24000	AT4G14700	AT3G14740	AT2G24970		AT1G21100			AT3G22421		AT2G23140
AT5G16480	AT4G30760	AT3G04655	AT4G06215	AT3G14750	AT1G10780		AT1G07010			AT3G18500		AT3G45530
AT5G51920	AT4G30780	AT3G24500	AT4G14800	AT3G15520	AT5G50900		AT1G65541			AT5G26570		AT5G35370
AT5G02290	AT4G30860	AT3G24780	AT4G14930	AT3G16290	AT4G05071		AT3G50070			AT5G45400		AT5G48040
AT5G07690	AT4G30900	AT3G25100	AT4G14970	AT3G16380	AT3G45980		AT1G06290			AT5G19175		AT3G44820
AT5G66280	AT4G30960	AT3G25585	AT4G15090	AT3G16730	AT2G24330					AT1G27050		AT1G29220
AT5G66270	AT4G30996	AT3G25680	AT4G15236	AT3G03375	AT3G63490					AT3G24200		AT1G66230
AT5G62165	AT4G31000	AT3G04985	AT4G15890	AT3G16870	AT2G30100					AT1G03760		AT5G45060
AT5G58730	AT4G31010	AT3G26125	AT4G15975	AT3G17020	AT3G27120					AT2G09675		AT1G23480
AT5G53280	AT4G31075	AT3G26840	AT4G06375	AT3G17030	AT5G64910					AT2G46050		AT5G03290
AT5G53270	AT4G31080	AT3G27260	AT4G16160	AT3G17450	AT1G52640					AT2G47940		AT4G11010
AT5G43960	AT4G31210	AT3G27520	AT4G17150	AT3G17680	AT1G02690					AT3G12040		AT4G11660
AT5G10695	AT4G31360	AT3G27720	AT4G17180	AT3G18291	AT4G18501					AT1G15020		AT2G29290
AT5G20330	AT4G31390	AT3G27845	AT4G17300	AT3G18524	AT1G52520					AT5G05200		AT1G65320
AT5G48730	AT4G31400	AT3G27850	AT4G17380	AT3G18535	AT2G08005					AT1G09320		AT4G07145
AT5G56680	AT4G31430	AT3G27880	AT4G17410	AT3G18730	AT1G15180					AT5G08045		AT1G50570
AT5G05730	AT4G31530	AT3G28220	AT4G17560	AT3G18850	AT5G46840					AT1G58190		AT3G56620
AT5G07740	AT4G31805	AT3G28670	AT4G17730	AT3G18990	AT3G16290					AT1G25580		AT2G40300
AT5G10690	AT4G31850	AT3G28690	AT4G18070	AT3G19210	AT1G21320					AT5G03980		AT3G28040
AT5G23580	AT4G32060	AT3G28925	AT4G18197	AT3G19230	AT1G20720					AT4G03960		AT5G02485
AT5G47810	AT4G32160	AT3G29270	AT4G18300	AT3G19720	AT2G06990					AT3G43505		AT3G48530
AT5G48310	AT4G32400	AT3G29390	AT4G18370	AT3G20060	AT2G05120					AT1G17470		AT4G28330
AT5G07255	AT4G32500	AT3G05845	AT4G18470	AT3G20395	AT4G23050					AT1G03110		AT5G42990
AT5G48930	AT4G32630	AT3G42660	AT4G18501	AT3G20490	AT1G16540					AT4G17430		AT1G36160
AT5G56670	AT4G32765	AT3G44050	AT4G18530	AT3G20650	AT1G21323					AT1G65190		AT3G62735
AT5G23700	AT4G32770	AT3G44763	AT4G18750	AT3G20655	AT2G45730					AT3G10439		AT5G41675
AT5G63620	AT4G32790	AT3G45590	AT4G06855	AT3G21150	AT1G74850					AT1G47560		AT1G78480
AT5G64370	AT4G32830	AT3G45640	AT4G19020	AT3G21475	AT1G79950					AT3G06520		AT1G16180
AT5G64360	AT4G33080	AT3G45690	AT4G06890	AT3G21580	AT1G60550					AT1G48195		AT3G53450
AT5G37500	AT4G33410	AT3G07315	AT4G19510	AT3G22410	AT5G23120					AT1G11890		AT4G36270
AT5G06730	AT4G33440	AT3G46950	AT4G19570	AT3G22880	AT2G04270					AT5G55820		AT2G40113
AT5G62070	AT4G33620	AT3G46990	AT4G19590	AT3G04325	AT3G61755					AT4G00270		AT1G50110
AT5G22690	AT4G34100	AT3G47460	AT4G19990	AT3G23080	AT3G10040					AT1G08087		AT1G11440
AT5G43940	AT4G34360	AT3G47750	AT4G20140	AT3G23210	AT4G11690					AT1G52940		AT2G43810
AT5G45745	AT4G34650	AT3G47780	AT4G20170	AT3G23690	AT1G67630					AT1G29560		AT4G06890
AT5G45750	AT4G34750	AT3G48160	AT4G20325	AT3G23740	AT1G47210					AT2G28360		AT5G44910
AT5G46873	AT4G34840	AT3G48490	AT4G20735	AT3G24480	AT5G11510					AT2G05914		AT3G23710
AT5G22680	AT4G34870	AT3G48710	AT4G21070	AT3G24495	AT3G22880					AT3G50450		AT4G17975
AT5G22791	AT4G34910	AT3G48900	AT4G21280	AT3G27060	AT4G23700					AT1G79020		AT1G72855
AT5G41550	AT4G35030	AT3G49180	AT4G21534	AT3G27120	AT4G36120					AT4G16475		AT5G47820
AT5G42320	AT4G09065	AT3G49410	AT4G21550	AT3G27180	AT4G31770					AT3G25480		AT5G55380
AT5G49170	AT4G35450	AT3G08085	AT4G21620	AT3G05205	AT4G10270					AT4G00370		AT5G25120
AT5G44180	AT4G35520	AT3G50430	AT4G21670	AT3G27220	AT5G54240					AT2G20230		AT3G54090
AT5G52070	AT4G35700	AT3G50630	AT4G21760	AT3G27550	AT5G18770					AT3G52100		AT1G14000
AT5G43040	AT4G35930	AT3G51280	AT4G21880	AT3G05445	AT1G18560					AT4G23170		AT1G19570
AT5G66070	AT4G36130	AT3G51650	AT4G22160	AT3G30775	AT1G44820					AT5G08640		AT1G03520
AT5G01990	AT4G36190	AT3G52115	AT4G22360	AT3G45040	AT3G12280					AT3G27610		AT1G67880
AT5G01120	AT4G36195	AT3G52140	AT4G22690	AT3G46550	AT3G52130					AT4G19130		AT4G34180
AT5G01110	AT4G36490	AT3G52210	AT4G22710	AT3G46620	AT4G00570					AT1G43190		AT1G65010
AT5G44860	AT4G36810	AT3G52630	AT4G22730	AT3G46940	AT5G54640					AT4G07865		AT3G48060
AT5G13660	AT4G37180	AT3G52960	AT4G22860	AT3G47250	AT4G16807					AT1G05530		AT1G43910
AT5G04015	AT4G37210	AT3G53240	AT4G23050	AT3G47450	AT2G08280					AT2G01050		AT4G14220
AT5G25520	AT4G37630	AT3G53620	AT4G23300	AT3G48050	AT3G48490					AT1G16870		AT4G06215
AT5G35460	AT4G38062	AT3G53650	AT4G23400	AT3G48540	AT1G03540					AT1G24405		AT1G19380
AT5G52300	AT4G39235	AT3G53670	AT4G23470	AT3G49142	AT3G18524							AT1G72570
AT5G53860	AT4G39890	AT3G53880	AT4G23530	AT3G49170	AT5G05490							AT5G02860
AT5G01300	AT4G39955	AT3G54110	AT4G23570	AT3G49400	AT3G57062							AT3G52340
AT5G25510	AT4G00020	AT3G54170	AT4G23940	AT3G49530	AT3G05740							AT5G48970
AT5G38540	AT4G00140	AT3G54180	AT4G24170	AT3G49870	AT3G53650							AT2G06365
AT5G52290	AT4G00370	AT3G54560	AT4G24480	AT3G50240	AT1G04513							AT2G30740
AT5G53850	AT4G00530	AT3G54610	AT4G24880	AT3G50380	AT1G79440							AT4G33625
AT5G27000	AT4G00550	AT3G54670	AT4G24972	AT3G50685	AT3G27850							AT2G18060
AT5G66985	AT4G00570	AT3G54710	AT4G24974	AT3G51230	AT1G18370							AT3G28480
AT5G38100	AT4G00630	AT3G54740	AT4G25030	AT3G51330	AT4G33700							AT1G77040
AT5G51070	AT4G00760	AT3G54870	AT4G25080	AT3G51340	AT4G30710							AT5G47640
AT5G06220	AT4G00810	AT3G08455	AT4G25170	AT3G51820	AT5G54960							AT5G07180
AT5G13570	AT4G01010	AT3G55290	AT4G25390	AT3G51880	AT2G38810							AT5G26770
AT5G06405	AT4G01190	AT3G55340	AT4G25550	AT3G52110	AT1G21790							AT1G12150
AT5G63900	AT4G01210	AT3G55780	AT4G25780	AT3G53340	AT2G46380							AT1G06923
AT5G13550	AT4G01540	AT3G56200	AT4G07465	AT3G53380	AT3G17680							AT2G19620
AT5G42870	AT4G01550	AT3G56250	AT4G25880	AT3G53680	AT5G12930							AT4G35790
AT5G63890	AT4G01575	AT3G56330	AT4G25970	AT3G54060	AT1G52270							AT1G53920
AT5G08360	AT4G01590	AT3G56490	AT4G26330	AT3G54630	AT1G33500							AT1G61400
AT5G63980	AT4G01860	AT3G56680	AT4G26380	AT3G54650	AT1G01940							AT5G38100
AT5G63970	AT4G01865	AT3G56870	AT4G26730	AT3G54750	AT1G77270							AT1G30610
AT5G25270	AT4G01940	AT3G56920	AT4G26770	AT3G55060	AT2G23380							AT2G40880
AT5G45720	AT4G02195	AT3G56940	AT4G26965	AT3G55240	AT4G03100							AT4G00085
AT5G44800	AT4G02460	AT3G57062	AT4G27030	AT3G55560	AT4G08920							AT4G09995
AT5G13580	AT4G02480	AT3G57220	AT4G27100	AT3G55660	AT3G13910							AT2G38030
AT5G16630	AT4G02550	AT3G57440	AT4G27140	AT3G55960	AT5G24206							AT5G48030
AT5G13825	AT4G02560	AT3G57770	AT4G07905	AT3G56100	AT1G12500							AT3G47690
AT5G17090	AT4G04305	AT3G57860	AT4G28350	AT3G56320	AT3G54710							AT1G75650
AT5G38360	AT4G02890	AT3G58480	AT4G28430	AT3G56550	AT3G19220							AT2G45850
AT5G13500	AT4G03080	AT3G58770	AT4G28490	AT3G56860	AT3G48710							AT1G59740
AT5G16000	AT4G03110	AT3G59100	AT4G28660	AT3G57060	AT5G09250							AT5G25990
AT5G48190	AT4G03113	AT3G59550	AT4G28703	AT3G57350	AT5G41880							AT1G79610
AT5G48180	AT4G03130	AT3G59650	AT4G28860	AT3G57370	AT1G71760							AT2G01810
AT5G45660	AT4G03175	AT3G60660	AT4G29400	AT3G57430	AT2G31270							AT5G15870
AT5G09880	AT4G04720	AT3G60961	AT4G29530	AT3G57870	AT3G01580							AT5G49730
AT5G08570	AT4G05030	AT3G61755	AT4G29610	AT3G58470	AT3G53880							AT5G09155
AT5G20070	AT4G05070	AT3G62190	AT4G08205	AT3G58650	AT3G46950							AT5G43700
AT5G39400	AT4G05071	AT3G62499	AT4G30130	AT3G58730	AT2G42260							AT3G05690
AT5G41360	AT4G07400	AT3G62500	AT4G08335	AT3G58990	AT3G54610							AT5G43940
AT5G67590	AT4G07410	AT3G62695	AT4G30760	AT3G59540	AT3G12270							AT1G16110
AT5G35750	AT4G08310	AT3G62820	AT4G30780	AT3G59765	AT1G77580							AT3G04210
AT5G39390	AT4G08810	AT3G63130	AT4G08355	AT3G59926	AT3G19720							AT4G22070
AT5G41350	AT4G08940	AT3G63490	AT4G30860	AT3G60520	AT1G45165							AT1G27510
AT5G67580	AT4G09060	AT3G01120	AT4G30900	AT3G60840	AT3G09080							AT5G08955
AT5G15470	AT4G09140	AT3G01330	AT4G31000	AT3G61190	AT4G36130							AT3G59420
AT5G10480	AT4G09420	AT3G01415	AT4G31050	AT3G61260	AT5G52960							AT5G38150
AT5G62300	AT4G09510	AT3G01580	AT4G31075	AT3G61310	AT3G11820							AT2G44230
AT5G01955	AT4G09520	AT3G02020	AT4G31080	AT3G61730	AT4G20790							AT3G13075
AT5G13140	AT4G09965	AT3G02330	AT4G31180	AT3G61740	AT3G02095							AT3G23700
AT5G42140	AT4G10650	AT3G02750	AT4G31210	AT3G62090	AT3G53670							AT1G13140
AT5G39570	AT4G10790	AT3G02810	AT4G31400	AT3G62110	AT5G13060							AT2G09215
AT5G39560	AT4G10950	AT3G02850	AT4G31430	AT3G62420	AT3G54750							AT1G63350
AT5G17990	AT4G11010	AT3G02920	AT4G31580	AT3G62980	AT4G17750							AT1G09357
AT5G35980	AT4G11080	AT3G03520	AT4G08595	AT3G63120	AT1G50620							AT2G42485
AT5G47490	AT4G11230	AT3G03600	AT4G32350	AT3G63140	AT1G08130							AT2G35530
AT5G60040	AT4G11600	AT3G03970	AT4G32360	AT3G63190	AT2G19930							AT2G29120
AT5G60030	AT4G11670	AT3G04640	AT4G32400	AT3G63480	AT5G53270							AT5G22370
AT5G11110	AT4G11820	AT3G04850	AT4G32551	AT4G00305	AT1G73165							AT1G73440
AT5G07820	AT4G11920	AT3G04880	AT4G32560	AT4G00490	AT5G05940							AT3G24255
AT5G50375	AT4G11960	AT3G04980	AT4G32630	AT4G00520	AT1G20065							AT4G32680
AT5G26751	AT4G11990	AT3G05130	AT4G32690	AT4G01270	AT3G10070							AT3G60600
AT5G07350	AT4G12120	AT3G05610	AT4G32710	AT4G01730	AT1G58050							AT5G55530
AT5G48230	AT4G12540	AT3G05720	AT4G32765	AT4G02010	AT1G06470							AT1G55390
AT5G02370	AT4G12620	AT3G06010	AT4G32770	AT4G02055	AT2G20630							AT1G03940
AT5G04885	AT4G12910	AT3G06030	AT4G32790	AT4G02070	AT5G57410							AT1G04960
AT5G03155	AT4G13395	AT3G06340	AT4G32830	AT4G02110	AT5G20850							AT2G17950
AT5G13630	AT4G13690	AT3G06435	AT4G33000	AT4G02465	AT5G09445							AT3G08940
AT5G20490	AT4G14110	AT3G06600	AT4G33140	AT4G02800	AT1G33020							AT3G09515
AT5G30510	AT4G14150	AT3G06650	AT4G33310	AT4G03010	AT1G79920							AT4G18760
AT5G39240	AT4G14170	AT3G06670	AT4G33380	AT4G03100	AT1G73130							AT4G28610
AT5G35620	AT4G14230	AT3G06930	AT4G33410	AT4G03135	AT1G18430							AT3G05305
AT5G53450	AT4G14290	AT3G07420	AT4G33630	AT4G03210	AT3G11450							AT5G18200
AT5G53440	AT4G14310	AT3G07580	AT4G33740	AT4G03560	AT5G01825							AT1G30440
AT5G28830	AT4G14320	AT3G07800	AT4G34000	AT4G04570	AT3G62820							AT1G78680
AT5G01770	AT4G14350	AT3G07980	AT4G34035	AT4G05190	AT2G09320							AT5G28150
AT5G36960	AT4G14365	AT3G08820	AT4G34100	AT4G05320	AT1G74690							AT5G19550
AT5G40650	AT4G14490	AT3G08943	AT4G34360	AT4G05520	AT1G31020							AT4G01330
AT5G40645	AT4G14680	AT3G08960	AT4G34530	AT4G09000	AT1G63990							AT3G08630
AT5G03650	AT4G14710	AT3G09080	AT4G34540	AT4G05695	AT1G05707							AT4G00400
AT5G08290	AT4G14770	AT3G02095	AT4G34840	AT4G09970	AT1G77870							AT3G13857
AT5G47010	AT4G14790	AT3G09140	AT4G34870	AT4G10270	AT1G05570							AT5G49760
AT5G47710	AT4G14805	AT3G09240	AT4G35220	AT4G11130	AT2G34730							AT2G22570
AT5G08280	AT4G14900	AT3G09410	AT4G35450	AT4G11330	AT2G07170							AT3G21530
AT5G12470	AT4G14920	AT3G09595	AT4G35520	AT4G11690	AT1G06660							AT3G03790
AT5G47700	AT4G15070	AT3G09660	AT4G35850	AT4G12230	AT3G49870							AT1G08270
AT5G65240	AT4G15240	AT3G09720	AT4G36130	AT4G12640	AT1G20750							AT5G38160
AT5G66530	AT4G15830	AT3G09750	AT4G36150	AT4G12830	AT3G15260							AT2G32830
AT5G66535	AT4G15885	AT3G10040	AT4G36195	AT4G13710	AT3G21580							AT2G02850
AT5G45550	AT4G16120	AT3G10070	AT4G36197	AT4G14120	AT1G79450							AT4G00090
AT5G42810	AT4G16141	AT3G10180	AT4G36210	AT4G14180	AT4G14970							AT3G06665
AT5G42910	AT4G16265	AT3G10439	AT4G36580	AT4G14315	AT5G63770							AT5G46880
AT5G04020	AT4G16470	AT3G10690	AT4G37180	AT4G14330	AT1G10090							AT3G07295
AT5G16440	AT4G16680	AT3G10900	AT4G09515	AT4G14500	AT3G07580							AT5G27150
AT5G19010	AT4G16807	AT3G11450	AT4G37710	AT4G14700	AT5G63540							AT1G71910
AT5G12430	AT4G16970	AT3G11750	AT4G38062	AT4G14800	AT5G25580							AT2G16570
AT5G05675	AT4G17020	AT3G11820	AT4G38430	AT4G14830	AT1G35530							AT1G48790
AT5G16760	AT4G17040	AT3G12160	AT4G38580	AT4G14970	AT5G52950							AT3G61560
AT5G43100	AT4G17100	AT3G12220	AT4G38960	AT4G15840	AT5G55830							AT2G37720
AT5G03940	AT4G17390	AT3G12260	AT4G39350	AT4G15890	AT1G16630							AT1G16720
AT5G05550	AT4G06705	AT3G12280	AT4G39640	AT4G16105	AT4G02540							AT1G35720
AT5G05660	AT4G17550	AT3G12530	AT4G09995	AT4G17380	AT5G64505							AT5G47760
AT5G13290	AT4G17720	AT3G13170	AT4G00020	AT4G17540	AT3G06600							AT3G59770
AT5G16750	AT4G17750	AT3G13410	AT4G00200	AT4G17560	AT1G54230							AT4G29520
AT5G28650	AT4G18140	AT3G13910	AT4G00400	AT4G17760	AT5G03195							AT3G25500
AT5G34940	AT4G18440	AT3G14350	AT4G00500	AT4G17895	AT4G13690							AT5G65535
AT5G66460	AT4G18480	AT3G14550	AT4G00530	AT4G18501	AT5G22750							AT2G23000
AT5G45307	AT4G18500	AT3G14590	AT4G00570	AT4G18750	AT5G60150							AT3G27325
AT5G65613	AT4G18740	AT3G14740	AT4G00630	AT4G20325	AT1G09160							AT3G45830
AT5G17740	AT4G18790	AT3G15120	AT4G00760	AT4G21070	AT4G03210							AT4G24170
AT5G23570	AT4G19010	AT3G15356	AT4G00810	AT4G21280	AT5G43400							AT4G14930
AT5G11490	AT4G19040	AT3G15520	AT4G00900	AT4G07030	AT4G18740							AT2G22230
AT5G55070	AT4G19130	AT3G15620	AT4G01010	AT4G21820	AT1G65140							AT3G60050
AT5G61950	AT4G19350	AT3G16290	AT4G01190	AT4G22850	AT4G35700							AT3G12385
AT5G11480	AT4G19460	AT3G16310	AT4G01210	AT4G22860	AT1G58025							AT3G08920
AT5G40210	AT4G06900	AT3G16380	AT4G01540	AT4G23050	AT4G02840							AT4G34860
AT5G60130	AT4G19860	AT3G16640	AT4G01550	AT4G23790	AT4G39240							AT1G20270
AT5G62770	AT4G20780	AT3G16730	AT4G01575	AT4G23800	AT4G13050							AT4G33370
AT5G38840	AT4G20790	AT3G16870	AT4G01810	AT4G24240	AT5G01920							AT3G03745
AT5G13790	AT4G20930	AT3G16950	AT4G01860	AT4G25070	AT1G23540							AT1G21700
AT5G15815	AT4G21270	AT3G17030	AT4G01865	AT4G25080	AT5G27560							AT5G02385
AT5G15820	AT4G21520	AT3G17340	AT4G01870	AT4G25390	AT1G33420							AT5G53080
AT5G25120	AT4G21870	AT3G17420	AT4G01960	AT4G25550	AT1G01010							AT4G18370
AT5G23760	AT4G22260	AT3G17440	AT4G02050	AT4G26455	AT3G05480							AT4G25030
AT5G12860	AT4G22290	AT3G17680	AT4G02195	AT4G26660	AT5G25910							AT5G02670
AT5G48330	AT4G22350	AT3G18524	AT4G02410	AT4G26700	AT5G23700							AT4G32840
AT5G14260	AT4G22390	AT3G18535	AT4G02420	AT4G26730	AT2G35658							AT3G26910
AT5G30495	AT4G22780	AT3G18730	AT4G02460	AT4G26965	AT2G38490							AT1G03270
AT5G52990	AT4G07115	AT3G19040	AT4G02620	AT4G27790	AT5G64630							AT3G02315
AT5G13590	AT4G23700	AT3G19130	AT4G02760	AT4G27880	AT1G57820							AT2G39250
AT5G52980	AT4G23770	AT3G19210	AT4G02890	AT4G28310	AT2G20370							AT3G17205
AT5G27880	AT4G07250	AT3G19720	AT4G03080	AT4G28430	AT2G29560							AT1G75020
AT5G26720	AT4G24580	AT3G19820	AT4G03110	AT4G08085	AT1G79640							AT1G31730
AT5G61865	AT4G24860	AT3G20300	AT4G03113	AT4G08355	AT5G62700							AT5G08460
AT5G05495	AT4G25130	AT3G20330	AT4G03190	AT4G30845	AT4G28310							AT1G24330
AT5G44530	AT4G25260	AT3G20490	AT4G03340	AT4G30860	AT3G18730							AT4G09920
AT5G64180	AT4G25280	AT3G20770	AT4G03600	AT4G31400	AT5G38110							AT2G21780
AT5G64170	AT4G25340	AT3G20997	AT4G04490	AT4G31805	AT5G36000							AT2G40640
AT5G19160	AT4G25520	AT3G21150	AT4G04720	AT4G31840	AT1G65470							AT1G77570
AT5G32450	AT4G25540	AT3G21475	AT4G04955	AT4G32160	AT1G09450							AT5G01260
AT5G18340	AT4G25570	AT3G21580	AT4G05120	AT4G32700	AT3G58470							AT1G72280
AT5G38420	AT4G26020	AT3G22170	AT4G05410	AT4G32730	AT1G53480							AT4G35850
AT5G46540	AT4G26500	AT3G22190	AT4G07400	AT4G32765	AT5G24630							AT1G03130
AT5G47580	AT4G26555	AT3G22421	AT4G07410	AT4G32770	AT4G37210							AT3G06160
AT5G63570	AT4G26570	AT3G22710	AT4G08170	AT4G32830	AT5G59960							AT4G01026
AT5G54050	AT4G26720	AT3G22880	AT4G08310	AT4G33080	AT3G09670							AT5G47250
AT5G38750	AT4G26960	AT3G23020	AT4G08500	AT4G33410	AT4G38062							AT5G18590
AT5G60553	AT4G26990	AT3G23210	AT4G08810	AT4G33565	AT3G16740							AT2G29390
AT5G17510	AT4G27020	AT3G23740	AT4G09420	AT4G34650	AT1G32330							AT1G21710
AT5G59290	AT4G27090	AT3G24200	AT4G09520	AT4G34695	AT1G27480							AT1G65800
AT5G51470	AT4G27230	AT3G24320	AT4G09580	AT4G34700	AT1G04020							AT2G31610
AT5G19480	AT4G27350	AT3G24340	AT4G09620	AT4G34750	AT3G15351							AT3G54085
AT5G41700	AT4G27450	AT3G24495	AT4G09900	AT4G34840	AT5G05180							AT1G47380
AT5G60600	AT4G27510	AT3G24515	AT4G09965	AT4G09065	AT4G35930							AT1G13740
AT5G35200	AT4G27630	AT3G04815	AT4G10130	AT4G09085	AT1G09200							AT3G48610
AT5G41690	AT4G27730	AT3G25020	AT4G10265	AT4G35520	AT3G06670							AT5G58790
AT5G59090	AT4G27800	AT3G25480	AT4G05775	AT4G35620	AT3G12160							AT1G52590
AT5G64590	AT4G27820	AT3G25970	AT4G10730	AT4G35700	AT5G24340							AT1G29850
AT5G01420	AT4G27875	AT3G26170	AT4G10930	AT4G35730	AT2G35050							AT5G08830
AT5G59000	AT4G28630	AT3G26180	AT4G10950	AT4G35930	AT2G18330							AT5G01375
AT5G49730	AT4G28770	AT3G26310	AT4G11010	AT4G36580	AT4G13670							AT5G26600
AT5G51300	AT4G28910	AT3G26340	AT4G11220	AT4G09415	AT2G29680							AT4G32551
AT5G18403	AT4G29520	AT3G26750	AT4G11450	AT4G36930	AT3G18100							AT3G26612
AT5G20610	AT4G29820	AT3G27060	AT4G11560	AT4G37630	AT3G56920							AT3G02630
AT5G27560	AT4G30000	AT3G27120	AT4G11600	AT4G38062	AT3G12540							AT1G23995
AT5G03430	AT4G30410	AT3G27180	AT4G11670	AT4G38430	AT1G26330							AT1G55350
AT5G18400	AT4G30710	AT3G05205	AT4G11680	AT4G39030	AT3G63130							AT1G06473
AT5G20360	AT4G30750	AT3G27290	AT4G11800	AT4G39270	AT1G09133							AT3G52250
AT5G20600	AT4G30890	AT3G27473	AT4G11820	AT4G00020	AT1G54690							AT2G44770
AT5G22450	AT4G31070	AT3G27530	AT4G11920	AT4G00200	AT1G80710							AT3G27010
AT5G27550	AT4G31200	AT3G27570	AT4G11960	AT4G00500	AT5G10390							AT2G35600
AT5G53130	AT4G31420	AT3G27610	AT4G11980	AT4G00720	AT5G43630							AT1G48630
AT5G63730	AT4G31520	AT3G27630	AT4G11990	AT4G01190	AT1G07360							AT1G61100
AT5G22355	AT4G31700	AT3G27740	AT4G12010	AT4G01575	AT2G21880							AT5G45115
AT5G22350	AT4G31770	AT3G27990	AT4G12120	AT4G01860	AT3G09410							AT3G43600
AT5G13460	AT4G31960	AT3G28216	AT4G12250	AT4G01865	AT1G64625							AT2G14260
AT5G46410	AT4G32150	AT3G28660	AT4G12620	AT4G02050	AT3G54180							AT4G02760
AT5G61030	AT4G32410	AT3G28940	AT4G12770	AT4G02075	AT1G04507							AT3G49510
AT5G28540	AT4G32750	AT3G29100	AT4G12910	AT4G02150	AT1G77320							AT1G05030
AT5G44080	AT4G32920	AT3G29400	AT4G13180	AT4G02380	AT1G48580							AT2G24130
AT5G61020	AT4G33010	AT3G29631	AT4G13350	AT4G04125	AT1G60630							AT4G32650
AT5G01960	AT4G33200	AT3G43505	AT4G13460	AT4G02460	AT5G63380							AT3G48190
AT5G18750	AT4G33270	AT3G44100	AT4G13630	AT4G03113	AT5G66140							AT1G29920
AT5G47020	AT4G33300	AT3G44600	AT4G13640	AT4G03130	AT3G51280							AT1G63260
AT5G52560	AT4G33400	AT3G45638	AT4G13690	AT4G07410	AT2G05710							AT3G18690
AT5G01950	AT4G33700	AT3G45645	AT4G14110	AT4G09060	AT2G40550							AT5G39990
AT5G18748	AT4G33870	AT3G45980	AT4G14150	AT4G09965	AT1G44110							AT5G26710
AT5G37870	AT4G34090	AT3G46940	AT4G14210	AT4G05775	AT2G17570							AT3G12670
AT5G42223	AT4G34350	AT3G47080	AT4G14230	AT4G10650	AT5G18700							AT2G44255
AT5G52550	AT4G34740	AT3G47160	AT4G14240	AT4G10950	AT1G15830							AT3G24120
AT5G35410	AT4G34830	AT3G47250	AT4G14290	AT4G11230	AT5G02520							AT4G36197
AT5G13990	AT4G34900	AT3G47450	AT4G14310	AT4G11960	AT3G07590							AT2G26692
AT4G21070	AT4G35025	AT3G48150	AT4G14350	AT4G11990	AT1G80740							AT4G31040
AT4G12640	AT4G35050	AT3G48260	AT4G14365	AT4G12120	AT1G24650							AT1G04847
AT4G12620	AT4G35130	AT3G48540	AT4G14680	AT4G12540	AT3G09230							AT2G20190
AT4G19590	AT4G35440	AT3G49170	AT4G14710	AT4G12620	AT5G27000							AT2G37890
AT4G06900	AT4G35519	AT3G49390	AT4G14720	AT4G12740	AT4G31420							AT4G02030
AT4G20325	AT4G35750	AT3G49400	AT4G14790	AT4G12910	AT5G41870							AT3G15395
AT4G18790	AT4G35860	AT3G49600	AT4G14805	AT4G13350	AT3G58480							AT3G14100
AT4G07410	AT4G35985	AT3G49870	AT4G14960	AT4G13370	AT1G17050							AT3G55410
AT4G33410	AT4G36120	AT3G50070	AT4G15070	AT4G14110	AT5G05480							AT4G31070
AT4G33400	AT4G36180	AT3G50240	AT4G15080	AT4G14150	AT5G24640							AT3G54430
AT4G14120	AT4G36520	AT3G50380	AT4G15210	AT4G14170	AT2G13610							AT4G23300
AT4G14110	AT4G36670	AT3G50420	AT4G15240	AT4G14230	AT4G33410							AT1G73970
AT4G39240	AT4G36800	AT3G50685	AT4G06335	AT4G14310	AT2G21410							AT1G05377
AT4G02055	AT4G37510	AT3G50830	AT4G15885	AT4G14320	AT1G54240							AT2G40860
AT4G02050	AT4G37930	AT3G51330	AT4G16120	AT4G14350	AT5G07580							AT2G14247
AT4G14315	AT4G38100	AT3G51644	AT4G16155	AT4G14490	AT3G03615							AT5G20270
AT4G14310	AT4G38380	AT3G51820	AT4G16680	AT4G14720	AT1G31835							AT2G02360
AT4G12910	AT4G38760	AT3G51880	AT4G06425	AT4G14770	AT5G01910							AT2G15480
AT4G03210	AT4G39140	AT3G52110	AT4G16807	AT4G14790	AT3G14570							AT4G28390
AT4G02110	AT4G39230	AT3G52130	AT4G16860	AT4G14805	AT3G48150							AT5G25780
AT4G33700	AT4G39240	AT3G52170	AT4G16890	AT4G15140	AT3G26310							AT3G52240
AT4G13670	AT4G39380	AT3G52700	AT4G17000	AT4G15830	AT5G19920							AT1G09230
AT4G23190	AT4G39630	AT3G53320	AT4G17070	AT4G15885	AT2G19600							AT5G55490
AT4G35750	AT4G39770	AT3G53340	AT4G17170	AT4G16141	AT2G17560							AT5G23280
AT4G10950	AT3G01370	AT3G53640	AT4G17390	AT4G16566	AT1G31840							AT5G55500
AT4G10570	AT3G01560	AT3G53680	AT4G17550	AT4G16807	AT4G17560							AT3G22250
AT4G25260	AT3G01590	AT3G54060	AT4G17570	AT4G16970	AT1G50360							AT5G55400
AT4G28310	AT3G01600	AT3G54630	AT4G17720	AT4G17000	AT2G01720							AT5G20490
AT4G01190	AT3G01760	AT3G54650	AT4G17975	AT4G17240	AT1G12370							AT3G01300
AT4G08980	AT3G01830	AT3G54750	AT4G17980	AT4G17530	AT1G16515							AT5G17760
AT4G18501	AT3G02050	AT3G54880	AT4G18060	AT4G17550	AT2G08745							AT3G45100
AT4G18500	AT3G02335	AT3G55060	AT4G18140	AT4G17750	AT3G20860							AT1G73250
AT4G05320	AT3G02340	AT3G55120	AT4G18360	AT4G17765	AT1G49910							AT2G25200
AT4G24580	AT3G02350	AT3G55160	AT4G18422	AT4G18500	AT3G14940							AT1G04063
AT4G02465	AT3G02630	AT3G55330	AT4G18500	AT4G18740	AT5G19820							AT5G38560
AT4G02460	AT3G02720	AT3G55660	AT4G18520	AT4G18790	AT3G52170							AT2G33847
AT4G39380	AT3G02820	AT3G56320	AT4G18740	AT4G18810	AT5G28500							AT1G76920
AT4G19570	AT3G02910	AT3G56550	AT4G18760	AT4G18815	AT1G29550							AT5G28040
AT4G14805	AT3G02930	AT3G56860	AT4G18790	AT4G20790	AT5G43020							AT4G34530
AT4G02540	AT3G02990	AT3G56910	AT4G18800	AT4G20930	AT1G03600							AT2G06925
AT4G30710	AT3G03060	AT3G57060	AT4G19003	AT4G21220	AT4G21070							AT3G09980
AT4G02070	AT3G03140	AT3G57210	AT4G19010	AT4G21270	AT1G77310							AT5G17910
AT4G11990	AT3G03380	AT3G57370	AT4G19040	AT4G21810	AT1G54290							AT4G08170
AT4G04570	AT3G04890	AT3G57430	AT4G19460	AT4G22120	AT3G56250							AT5G18245
AT4G39630	AT3G05380	AT3G58470	AT4G06900	AT4G22200	AT4G05520							AT4G05120
AT4G15080	AT3G05425	AT3G58650	AT4G19660	AT4G22390	AT1G26540							AT3G02710
AT4G27630	AT3G05430	AT3G58790	AT4G19810	AT4G22780	AT1G55500							AT4G24974
AT4G03100	AT3G05480	AT3G58990	AT4G19860	AT4G22840	AT3G18500							AT4G08040
AT4G14500	AT3G05710	AT3G59400	AT4G19880	AT4G22970	AT5G44785							AT4G09180
AT4G33440	AT3G05740	AT3G59540	AT4G19985	AT4G23700	AT3G50380							AT1G73990
AT4G30860	AT3G05830	AT3G60350	AT4G20362	AT4G23770	AT3G15120							AT4G31750
AT4G32830	AT3G06270	AT3G60520	AT4G20780	AT4G23780	AT5G45400							AT3G53600
AT4G36520	AT3G06300	AT3G60840	AT4G20790	AT4G07250	AT3G49410							AT3G13224
AT4G14350	AT3G06400	AT3G61190	AT4G20930	AT4G24580	AT3G24200							AT4G34000
AT4G23860	AT3G06520	AT3G61730	AT4G21270	AT4G24610	AT5G27550							AT4G13630
AT4G26965	AT3G06610	AT3G61740	AT4G21410	AT4G24740	AT4G11920							AT5G22330
AT4G26960	AT3G01865	AT3G61750	AT4G21870	AT4G25380	AT2G46050							AT1G34370
AT4G05070	AT3G66652	AT3G62110	AT4G22070	AT4G25540	AT2G09675							AT1G06890
AT4G05071	AT3G06740	AT3G62430	AT4G22150	AT4G25620	AT2G47940							AT5G19200
AT4G16141	AT3G06890	AT3G62980	AT4G22350	AT4G26020	AT5G48600							AT3G48690
AT4G00020	AT3G06985	AT3G63120	AT4G23190	AT4G26720	AT5G18710							AT1G31812
AT4G16970	AT3G07060	AT3G63480	AT4G23220	AT4G26960	AT4G20325							AT4G17070
AT4G09500	AT3G07080	AT4G00305	AT4G23250	AT4G27630	AT4G14315							AT2G11215
AT4G10270	AT3G07170	AT4G00710	AT4G23260	AT4G27730	AT1G62960							AT3G15850
AT4G05775	AT3G07590	AT4G00755	AT4G23390	AT4G27800	AT1G63660							AT5G45050
AT4G31430	AT3G07610	AT4G00889	AT4G07115	AT4G27875	AT1G09860							AT4G38950
AT4G31420	AT3G07650	AT4G01270	AT4G23460	AT4G27960	AT4G35750							AT5G26667
AT4G24972	AT3G07780	AT4G01360	AT4G07135	AT4G28230	AT1G52650							AT1G64220
AT4G00305	AT3G07870	AT4G01770	AT4G07145	AT4G28240	AT5G61060							AT3G09100
AT4G08920	AT3G07900	AT4G02055	AT4G23650	AT4G28250	AT5G36260							AT4G35220
AT4G15248	AT3G08680	AT4G02070	AT4G23930	AT4G29690	AT3G04655							AT1G05100
AT4G09970	AT3G08880	AT4G02110	AT4G24260	AT4G30240	AT3G10180							AT3G48320
AT4G09965	AT3G08920	AT4G02260	AT4G24580	AT4G30410	AT1G01453							AT3G20540
AT4G12120	AT3G08930	AT4G02465	AT4G07285	AT4G30710	AT1G34770							AT3G26030
AT4G08355	AT3G08947	AT4G02540	AT4G24860	AT4G30840	AT4G13020							AT1G72940
AT4G17560	AT3G08950	AT4G02840	AT4G25260	AT4G31830	AT1G74320							AT1G49032
AT4G17550	AT3G08970	AT4G02920	AT4G25380	AT4G32410	AT3G21480							AT1G05973
AT4G16990	AT3G09085	AT4G03100	AT4G25520	AT4G33240	AT5G14490							AT1G05373
AT4G16983	AT3G09180	AT4G03135	AT4G25540	AT4G33260	AT5G52290							AT4G23650
AT4G21550	AT3G09230	AT4G03140	AT4G25770	AT4G33270	AT4G14770							AT1G77800
AT4G35985	AT3G09350	AT4G03210	AT4G25870	AT4G33400	AT3G10439							AT5G07875
AT4G35930	AT3G09370	AT4G04840	AT4G26375	AT4G33700	AT3G50430							AT2G47390
AT4G21880	AT3G09430	AT4G05040	AT4G26500	AT4G33870	AT4G12120							AT1G04177
AT4G21870	AT3G09600	AT4G05090	AT4G26570	AT4G34740	AT4G15070							AT2G34186
AT4G33300	AT3G09640	AT4G05190	AT4G26720	AT4G34760	AT5G48310							AT3G51130
AT4G32410	AT3G09670	AT4G05320	AT4G26760	AT4G34830	AT1G49980							AT4G11980
AT4G22200	AT3G09690	AT4G05520	AT4G26910	AT4G35050	AT1G08087							AT3G09740
AT4G26730	AT3G09730	AT4G05255	AT4G26960	AT4G09075	AT5G12230							AT1G28715
AT4G26720	AT3G10280	AT4G08180	AT4G26990	AT4G35519	AT4G26720							AT4G21410
AT4G31400	AT3G10390	AT4G08580	AT4G27020	AT4G35610	AT4G00370							AT1G10760
AT4G18750	AT3G10440	AT4G08920	AT4G27090	AT4G35725	AT1G76730							AT2G32520
AT4G18740	AT3G10500	AT4G08980	AT4G27350	AT4G35750	AT4G23170							AT2G31580
AT4G23270	AT3G10880	AT4G09000	AT4G27560	AT4G09240	AT2G17840							AT1G60970
AT4G13160	AT3G11000	AT4G09630	AT4G27630	AT4G35985	AT5G41860							AT1G66725
AT4G12005	AT3G11040	AT4G09690	AT4G27800	AT4G36780	AT3G05830							AT4G08555
AT4G03110	AT3G11460	AT4G09775	AT4G27820	AT4G09405	AT1G21100							AT5G13500
AT4G12230	AT3G11560	AT4G10270	AT4G27830	AT4G37490	AT4G07865							AT2G26150
AT4G18470	AT3G11900	AT4G11690	AT4G28330	AT4G37930	AT1G07010							AT1G63130
AT4G31000	AT3G12020	AT4G11740	AT4G28390	AT4G38740	AT1G20930							AT5G44340
AT4G13690	AT3G12060	AT4G11910	AT4G28610	AT4G39140	AT1G65541							AT1G16460
AT4G32840	AT3G12110	AT4G12005	AT4G28630	AT4G39195	AT3G19210							AT1G68620
AT4G14230	AT3G12170	AT4G12080	AT4G28770	AT4G39240	AT4G31805							AT4G33467
AT4G03113	AT3G12270	AT4G12640	AT4G28910	AT4G39380	AT4G02070							AT3G03240
AT4G01360	AT3G12290	AT4G13020	AT4G29390	AT4G39630	AT1G51130							AT4G12010
AT4G22690	AT3G12540	AT4G13050	AT4G29440	AT4G39770	AT3G50070							AT4G30900
AT4G23050	AT3G12740	AT4G13160	AT4G29520	AT4G39790	AT5G25040							AT4G33130
AT4G22910	AT3G12860	AT4G13670	AT4G29735	AT4G40060	AT3G16830							AT1G79380
AT4G01270	AT3G12880	AT4G13990	AT4G29840	AT5G01190	AT1G02190							AT2G06850
AT4G25070	AT3G12990	AT4G14120	AT4G30750	AT5G01240	AT1G14100							AT1G03400
AT4G22780	AT3G13050	AT4G14180	AT4G30890	AT5G01542	AT3G12880							AT3G27110
AT4G09000	AT3G13075	AT4G14315	AT4G31040	AT5G01570	AT2G23430							AT5G45900
AT4G15070	AT3G13210	AT4G14500	AT4G31070	AT5G01810	AT2G41220							AT3G59780
AT4G27800	AT3G13223	AT4G14700	AT4G31170	AT5G01850	AT1G15250							AT1G64230
AT4G29780	AT3G13224	AT4G14800	AT4G31200	AT5G01920	AT1G20650							AT1G79200
AT4G39403	AT3G13277	AT4G14970	AT4G31420	AT5G02370	AT1G53290							AT1G19580
AT4G39404	AT3G13290	AT4G15130	AT4G31750	AT5G02430	AT2G37678							AT2G38025
AT4G18300	AT3G13335	AT4G15510	AT4G08585	AT5G02520	AT5G14440							AT5G02970
AT4G26110	AT3G13420	AT4G15840	AT4G32070	AT5G02820	AT1G80090							AT1G51070
AT4G23920	AT3G13445	AT4G15890	AT4G32150	AT5G02950	AT5G18740							AT4G22730
AT4G09420	AT3G13670	AT4G16030	AT4G32260	AT5G04140	AT4G35440							AT2G41780
AT4G11910	AT3G13782	AT4G17380	AT4G32410	AT5G04320	AT5G04130							AT5G64220
AT4G23770	AT3G14080	AT4G17560	AT4G32650	AT5G04630	AT5G67220							AT4G17180
AT4G00755	AT3G14100	AT4G17760	AT4G32680	AT5G00975	AT5G22690							AT1G15590
AT4G13020	AT3G14415	AT4G17895	AT4G32750	AT5G05180	AT5G48120							AT1G79460
AT4G32750	AT3G02985	AT4G17900	AT4G32840	AT5G05490	AT5G07445							AT5G39020
AT4G27730	AT3G14570	AT4G18300	AT4G32980	AT5G05795	AT1G80060							AT5G16210
AT4G32160	AT3G14790	AT4G18490	AT4G33130	AT5G05945	AT1G72050							AT1G27330
AT4G34131	AT3G14890	AT4G18501	AT4G33240	AT5G05950	AT4G37180							AT3G62700
AT4G21300	AT3G14940	AT4G18750	AT4G33300	AT5G06400	AT1G01950							AT3G14620
AT4G36780	AT3G15060	AT4G19140	AT4G33370	AT5G06590	AT5G55120							AT1G61640
AT4G09520	AT3G15260	AT4G19570	AT4G33400	AT5G06860	AT4G22350							AT5G23680
AT4G08040	AT3G15351	AT4G19590	AT4G33467	AT5G07380	AT1G08610							AT2G11000
AT4G14700	AT3G15548	AT4G20010	AT4G33490	AT5G07400	AT2G28250							AT3G57720
AT4G24240	AT3G15550	AT4G20325	AT4G33625	AT5G07580	AT1G22882							AT5G66490
AT4G07250	AT3G03195	AT4G20350	AT4G33700	AT5G07660	AT2G19650							AT1G77360
AT4G02480	AT3G16030	AT4G21070	AT4G33870	AT5G08020	AT1G15170							AT1G27600
AT4G21280	AT3G16270	AT4G21280	AT4G34090	AT5G08290	AT5G44320							AT4G33000
AT4G21270	AT3G16650	AT4G21300	AT4G34180	AT5G08360	AT2G38410							AT2G04650
AT4G24480	AT3G16740	AT4G21530	AT4G34350	AT5G08620	AT1G35460							AT1G75100
AT4G14150	AT3G16830	AT4G21902	AT4G34500	AT5G09260	AT2G33540							AT5G51740
AT4G11960	AT3G17300	AT4G22860	AT4G34830	AT5G09410	AT1G16300							AT2G08260
AT4G06335	AT3G17360	AT4G23050	AT4G34860	AT5G09810	AT4G11080							AT1G61810
AT4G28770	AT3G17470	AT4G23170	AT4G35130	AT5G10010	AT1G63750							AT5G06440
AT4G17100	AT3G17626	AT4G23270	AT4G35230	AT5G10460	AT1G51805							AT3G49970
AT4G11230	AT3G17650	AT4G23400	AT4G35440	AT5G11060	AT2G45310							AT2G24860
AT4G38850	AT3G17690	AT4G23790	AT4G35519	AT5G11090	AT5G21930							AT4G31170
AT4G38840	AT3G17700	AT4G23860	AT4G35750	AT5G11160	AT5G14640							AT4G09515
AT4G00900	AT3G17860	AT4G24440	AT4G35790	AT5G11510	AT1G47970							AT4G19660
AT4G35520	AT3G17900	AT4G24480	AT4G36120	AT5G11670	AT2G09765							AT5G02680
AT4G35519	AT3G03615	AT4G24565	AT4G36140	AT5G11740	AT1G63860							AT4G12250
AT4G27450	AT3G18100	AT4G24570	AT4G36270	AT5G11780	AT1G51850							AT5G62690
AT4G27350	AT3G18215	AT4G24880	AT4G37370	AT5G11790	AT5G62520							AT1G05847
AT4G19040	AT3G18390	AT4G25070	AT4G37930	AT5G13060	AT4G35030							AT1G68300
AT4G34350	AT3G18500	AT4G25550	AT4G38100	AT5G13100	AT4G33010							AT5G04410
AT4G20860	AT3G18740	AT4G26110	AT4G38380	AT5G13845	AT4G34750							AT4G30130
AT4G36670	AT3G03775	AT4G26330	AT4G38740	AT5G13850	AT5G51380							AT1G19485
AT4G28630	AT3G18780	AT4G26700	AT4G38950	AT5G13960	AT3G01820							AT3G48800
AT4G35850	AT3G18820	AT4G26730	AT4G39140	AT5G02265	AT3G10380							AT5G58100
AT4G31805	AT3G18860	AT4G26965	AT4G39240	AT5G15120	AT1G64110							AT3G14720
AT4G37630	AT3G03795	AT4G07865	AT4G39380	AT5G15440	AT5G01450							AT1G76810
AT4G19960	AT3G19050	AT4G28310	AT4G39510	AT5G15510	AT2G26640							AT5G01880
AT4G37180	AT3G19220	AT4G28430	AT4G39630	AT5G15610	AT1G72650							AT3G14660
AT4G15890	AT3G19274	AT4G28660	AT4G39800	AT5G15815	AT3G15548							AT3G11840
AT4G15885	AT3G19480	AT4G28760	AT4G40090	AT5G15820	AT2G14210							AT1G60670
AT4G19200	AT3G19520	AT4G29000	AT3G01370	AT5G15920	AT5G58230							AT3G58560
AT4G03560	AT3G19560	AT4G29060	AT3G01560	AT5G15950	AT4G35025							AT1G63500
AT4G11920	AT3G19760	AT4G29170	AT3G01600	AT5G16260	AT4G27430							AT2G30930
AT4G20935	AT3G19800	AT4G29780	AT3G01640	AT5G16375	AT4G11820							AT3G63370
AT4G22260	AT3G19960	AT4G30845	AT3G01740	AT5G16690	AT1G27752							AT2G22220
AT4G11600	AT3G20150	AT4G30860	AT3G01760	AT5G16860	AT4G34350							AT1G29900
AT4G01750	AT3G20270	AT4G31010	AT3G01810	AT5G17020	AT4G02890							AT5G24990
AT4G23730	AT3G20280	AT4G31400	AT3G01830	AT5G18550	AT3G46600							AT5G11800
AT4G11670	AT3G20475	AT4G31805	AT3G02050	AT5G18630	AT3G01550							AT5G39860
AT4G06855	AT3G20670	AT4G31900	AT3G02070	AT5G18710	AT4G34840							AT1G12310
AT4G35470	AT3G20790	AT4G32200	AT3G02315	AT5G03005	AT1G54420							AT4G09460
AT4G11740	AT3G20860	AT4G32285	AT3G02320	AT5G19310	AT3G52090							AT1G64670
AT4G30290	AT3G20910	AT4G32630	AT3G02335	AT5G19570	AT1G18150							AT2G13665
AT4G17730	AT3G20970	AT4G32770	AT3G02340	AT5G20070	AT1G06467							AT4G33140
AT4G17720	AT3G21000	AT4G32830	AT3G02630	AT5G21430	AT1G55460							AT2G20510
AT4G00240	AT3G21480	AT4G33410	AT3G01135	AT5G22070	AT3G19960							AT3G11280
AT4G35130	AT3G22330	AT4G33440	AT3G02710	AT5G22220	AT2G42750							AT2G15240
AT4G35790	AT3G22440	AT4G33740	AT3G02820	AT5G22760	AT5G09190							AT2G31018
AT4G33565	AT3G23070	AT4G34160	AT3G03060	AT5G23130	AT5G64920							AT5G41370
AT4G07400	AT3G23150	AT4G09065	AT3G03320	AT5G23820	AT1G54100							AT5G03280
AT4G30180	AT3G23600	AT4G35520	AT3G03790	AT5G23860	AT1G04570							AT1G43850
AT4G00710	AT3G23670	AT4G35700	AT3G04380	AT5G24340	AT3G52900							AT5G01600
AT4G31180	AT3G23890	AT4G35930	AT3G04890	AT5G03755	AT5G52550							AT2G21590
AT4G31170	AT3G23920	AT4G36130	AT3G05380	AT5G24640	AT1G12480							AT1G73655
AT4G09510	AT3G24000	AT4G36710	AT3G05425	AT5G25380	AT4G26990							AT2G16245
AT4G15430	AT3G24100	AT4G37120	AT3G05430	AT5G25580	AT3G02050							AT1G11050
AT4G01940	AT3G04655	AT4G37210	AT3G05630	AT5G25910	AT5G55390							AT3G09340
AT4G22770	AT3G24500	AT4G37630	AT3G01665	AT5G25930	AT5G38530							AT3G28695
AT4G01575	AT3G24840	AT4G09555	AT3G05710	AT5G27000	AT3G44735							AT3G01665
AT4G25620	AT3G24929	AT4G38062	AT3G05740	AT5G04345	AT4G08810							AT1G58030
AT4G00570	AT3G25100	AT4G38420	AT3G05750	AT5G27560	AT3G62200							AT1G74780
AT4G33200	AT3G25220	AT4G39270	AT3G06160	AT5G27610	AT5G51260							AT4G23930
AT4G13990	AT3G25400	AT4G39640	AT3G06270	AT5G28500	AT5G19780							AT1G50160
AT4G00810	AT3G04985	AT4G39890	AT3G06300	AT5G28646	AT4G25970							AT4G32360
AT4G39800	AT3G26125	AT4G00020	AT3G06330	AT5G36000	AT3G14415							AT3G10670
AT4G22860	AT3G26400	AT4G00140	AT3G06530	AT5G37630	AT4G07115							AT2G32390
AT4G36130	AT3G26618	AT4G00240	AT3G01865	AT5G38110	AT1G03800							AT3G62760
AT4G36120	AT3G26680	AT4G00270	AT3G66652	AT5G38220	AT5G11260							AT1G05680
AT4G14050	AT3G26730	AT4G00370	AT3G06720	AT5G05785	AT4G36180							AT1G06297
AT4G08250	AT3G26840	AT4G00420	AT3G06890	AT5G38890	AT1G08380							AT4G23460
AT4G13350	AT3G27160	AT4G00570	AT3G06985	AT5G39890	AT1G09560							AT1G01960
AT4G32551	AT3G27260	AT4G00760	AT3G07000	AT5G39895	AT1G12760							AT1G80460
AT4G23700	AT3G27440	AT4G01010	AT3G07060	AT5G40460	AT5G09950							AT3G14960
AT4G24760	AT3G27520	AT4G01160	AT3G07140	AT5G40945	AT5G40240							AT3G24190
AT4G14900	AT3G27750	AT4G01190	AT3G07170	AT5G40950	AT3G52070							AT5G24770
AT4G39770	AT3G27845	AT4G01540	AT3G07650	AT5G41060	AT5G65820							AT3G13480
AT4G04480	AT3G27850	AT4G01575	AT3G07690	AT5G41071	AT4G02010							AT3G10815
AT4G25390	AT3G28730	AT4G02050	AT3G07870	AT5G41080	AT1G01710							AT1G31550
AT4G25380	AT3G28925	AT4G02380	AT3G07960	AT5G41600	AT1G29041							AT2G41990
AT4G30780	AT3G28958	AT4G02460	AT3G08630	AT5G41780	AT5G23470							AT1G14600
AT4G04700	AT3G29000	AT4G02480	AT3G08636	AT5G41790	AT2G33400							AT2G17040
AT4G01120	AT3G29770	AT4G03130	AT3G08640	AT5G41860	AT5G47490							AT4G18530
AT4G27430	AT3G05995	AT4G04555	AT3G08680	AT5G41880	AT3G02040							AT2G34970
AT4G13050	AT3G42170	AT4G04720	AT3G08890	AT5G42700	AT1G04000							AT1G02880
AT4G08785	AT3G42660	AT4G04985	AT3G08920	AT5G43080	AT5G16200							AT5G13300
AT4G23220	AT3G44050	AT4G05030	AT3G08940	AT5G43530	AT2G02180							AT5G10380
AT4G08205	AT3G44763	AT4G05070	AT3G08970	AT5G43630	AT3G60030							AT2G19710
AT4G12830	AT3G45050	AT4G05071	AT3G09085	AT5G44640	AT1G22850							AT2G47820
AT4G07865	AT3G45140	AT4G07380	AT3G09180	AT5G45020	AT1G63170							AT2G22240
AT4G27510	AT3G45230	AT4G07400	AT3G09230	AT5G45700	AT4G26570							AT3G57940
AT4G33740	AT3G45650	AT4G07410	AT3G09350	AT5G45745	AT3G54460							AT1G35830
AT4G35030	AT3G07315	AT4G08940	AT3G09360	AT5G45750	AT1G04910							AT5G18650
AT4G35025	AT3G46600	AT4G09520	AT3G09370	AT5G47120	AT1G16290							AT4G35230
AT4G17760	AT3G46950	AT4G09770	AT3G09520	AT5G47400	AT5G47180							AT3G21650
AT4G17750	AT3G47060	AT4G10570	AT3G09570	AT5G47510	AT2G37160							AT3G18980
AT4G15970	AT3G07665	AT4G10650	AT3G09600	AT5G47660	AT3G20970							AT5G14170
AT4G12080	AT3G47460	AT4G10860	AT3G09670	AT5G48390	AT2G42380							AT5G03155
AT4G14770	AT3G47750	AT4G10950	AT3G09690	AT5G48465	AT1G73370							AT3G46845
AT4G08850	AT3G47780	AT4G11230	AT3G09730	AT5G48470	AT5G59200							AT5G26910
AT4G30160	AT3G48040	AT4G11900	AT3G09740	AT5G48480	AT1G49450							AT4G33630
AT4G05040	AT3G48140	AT4G11920	AT3G09820	AT5G48600	AT5G11480							AT2G35290
AT4G05030	AT3G48160	AT4G11960	AT3G09980	AT5G49110	AT4G14680							AT5G23575
AT4G01410	AT3G48210	AT4G11990	AT3G10110	AT5G49152	AT3G06290							AT4G33310
AT4G01210	AT3G48440	AT4G12120	AT3G10190	AT5G49150	AT1G09980							AT1G21640
AT4G30370	AT3G48490	AT4G12490	AT3G10280	AT5G49160	AT2G34770							AT2G05380
AT4G16807	AT3G48530	AT4G12540	AT3G10420	AT5G50890	AT1G45170							AT2G31345
AT4G38100	AT3G48710	AT4G12620	AT3G10500	AT5G51180	AT1G12430							AT1G34570
AT4G25640	AT3G48810	AT4G12910	AT3G10572	AT5G51340	AT1G59820							AT1G70140
AT4G30410	AT3G48900	AT4G13350	AT3G10680	AT5G51380	AT2G41830							AT5G35360
AT4G11820	AT3G49180	AT4G13370	AT3G10800	AT5G52115	AT1G58200							AT5G22360
AT4G39090	AT3G49410	AT4G13395	AT3G10880	AT5G52300	AT2G16750							AT2G47800
AT4G34390	AT3G49510	AT4G13460	AT3G11040	AT5G52510	AT5G02830							AT1G79840
AT4G19410	AT3G50430	AT4G13690	AT3G11285	AT5G52920	AT4G14230							AT3G30300
AT4G17500	AT3G50450	AT4G13980	AT3G11370	AT5G52960	AT5G21170							AT4G08205
AT4G24565	AT3G50480	AT4G14050	AT3G11390	AT5G53280	AT3G56410							AT5G16760
AT4G24570	AT3G50590	AT4G14104	AT3G02425	AT5G54140	AT1G11380							AT1G01880
AT4G20780	AT3G51280	AT4G14105	AT3G11560	AT5G54970	AT5G44330							AT3G05990
AT4G26020	AT3G51640	AT4G14110	AT3G11760	AT5G55120	AT3G14080							AT4G12770
AT4G03080	AT3G51650	AT4G14170	AT3G11900	AT5G55260	AT3G02990							AT2G30970
AT4G06890	AT3G08205	AT4G14290	AT3G12020	AT5G55580	AT5G13970							AT3G57290
AT4G18070	AT3G51710	AT4G14310	AT3G12060	AT5G55830	AT4G11570							AT5G38700
AT4G18060	AT3G51990	AT4G14350	AT3G12110	AT5G55850	AT3G18210							AT5G57610
AT4G02440	AT3G52050	AT4G14490	AT3G12385	AT5G56040	AT4G22890							AT4G19880
AT4G25550	AT3G52070	AT4G14770	AT3G12390	AT5G56120	AT1G77500							AT4G03600
AT4G25540	AT3G52100	AT4G14790	AT3G12540	AT5G56590	AT3G05320							AT1G24070
AT4G35860	AT3G52115	AT4G14805	AT3G12570	AT5G56745	AT5G61020							AT2G01190
AT4G39235	AT3G52140	AT4G14900	AT3G12880	AT5G57015	AT3G07060							AT1G15230
AT4G39230	AT3G52630	AT4G15070	AT3G12990	AT5G57080	AT3G62390							AT5G58510
AT4G37445	AT3G52900	AT4G15080	AT3G13075	AT5G57460	AT3G01865							AT1G06210
AT4G34160	AT3G52960	AT4G15330	AT3G13223	AT5G57700	AT5G64450							AT3G58490
AT4G33080	AT3G53220	AT4G15400	AT3G13224	AT5G58140	AT1G52430							AT5G06960
AT4G19395	AT3G53330	AT4G06330	AT3G13277	AT5G58280	AT2G37140							AT5G18080
AT4G30120	AT3G53620	AT4G15830	AT3G13290	AT5G58620	AT2G42970							AT3G01810
AT4G17150	AT3G53650	AT4G15885	AT3G13300	AT5G58640	AT4G09510							AT3G50800
AT4G21530	AT3G53670	AT4G16141	AT3G13670	AT5G58770	AT5G36925							AT4G37710
AT4G21520	AT3G53880	AT4G16265	AT3G13857	AT5G59055	AT3G23920							AT3G20630
AT4G32790	AT3G54090	AT4G16420	AT3G13855	AT5G08895	AT1G80070							AT3G50140
AT4G38062	AT3G54110	AT4G16807	AT3G14020	AT5G59230	AT5G61950							AT3G27050
AT4G23400	AT3G54180	AT4G16970	AT3G14100	AT5G59250	AT1G36370							AT4G19003
AT4G07115	AT3G54560	AT4G17100	AT3G14270	AT5G59385	AT3G61160							AT5G51990
AT4G28260	AT3G54610	AT4G17430	AT3G14620	AT5G59390	AT5G15120							AT5G13570
AT4G02380	AT3G54670	AT4G17550	AT3G14650	AT5G59690	AT5G57100							AT5G46490
AT4G04125	AT3G54680	AT4G17750	AT3G14660	AT5G59732	AT5G61450							AT3G46780
AT4G28430	AT3G54710	AT4G18480	AT3G14680	AT5G59910	AT2G09620							AT2G31600
AT4G26500	AT3G54870	AT4G18500	AT3G14720	AT5G60040	AT4G27020							AT5G35750
AT4G19460	AT3G55340	AT4G18740	AT3G15395	AT5G60150	AT4G27090							AT1G05747
AT4G26570	AT3G55690	AT4G18790	AT3G15585	AT5G60940	AT3G21510							AT2G41540
AT4G17430	AT3G55780	AT4G19130	AT3G15850	AT5G61190	AT5G66590							AT5G55070
AT4G39140	AT3G56200	AT4G06900	AT3G03195	AT5G62230	AT2G09625							AT3G47290
AT4G20890	AT3G56250	AT4G20090	AT3G16030	AT5G62410	AT5G10830							AT4G07465
AT4G22890	AT3G56330	AT4G20790	AT3G16650	AT5G62710	AT4G12690							AT2G02780
AT4G08335	AT3G56360	AT4G21270	AT3G16740	AT5G63130	AT5G45745							AT2G38710
AT4G30760	AT3G56490	AT4G21520	AT3G16830	AT5G09170	AT1G35140							AT1G53660
AT4G30750	AT3G56680	AT4G21900	AT3G17205	AT5G63550	AT5G18950							AT5G51660
AT4G33010	AT3G56705	AT4G22200	AT3G17300	AT5G63640	AT5G55850							AT5G05980
AT4G30240	AT3G56870	AT4G22390	AT3G17360	AT5G63920	AT3G20870							AT1G74210
AT4G28240	AT3G56920	AT4G22780	AT3G17640	AT5G63960	AT5G08520							AT3G16050
AT4G00400	AT3G56940	AT4G22970	AT3G17650	AT5G64310	AT3G48440							AT4G18800
AT4G09515	AT3G57062	AT4G23700	AT3G17690	AT5G64505	AT2G16430							AT4G22150
AT4G17380	AT3G57280	AT4G23770	AT3G17700	AT5G64510	AT4G04480							AT5G19390
AT4G37930	AT3G57570	AT4G23780	AT3G03615	AT5G64600	AT3G61010							AT1G75180
AT4G05190	AT3G57860	AT4G24580	AT3G18100	AT5G64630	AT3G26290							AT3G52180
AT4G33870	AT3G57940	AT4G24860	AT3G18215	AT5G65120	AT1G31410							AT3G24490
AT4G15330	AT3G58110	AT4G25260	AT3G18350	AT5G65225	AT1G15165							AT4G21620
AT4G36250	AT3G58160	AT4G25540	AT3G18370	AT5G09465	AT2G47770							AT3G26100
AT4G00490	AT3G58180	AT4G25620	AT3G03745	AT5G66052	AT2G07050							AT2G34480
AT4G13980	AT3G58480	AT4G26020	AT3G18740	AT5G66620	AT4G07250							AT2G43780
AT4G30490	AT3G58540	AT4G26720	AT3G18820	AT5G66750	AT4G01865							AT1G64040
AT4G01770	AT3G58610	AT4G26960	AT3G18860	AT5G66770	AT3G07050							AT5G07620
AT4G09630	AT3G58760	AT4G27230	AT3G18980	AT5G66985	AT3G26616							AT3G02425
AT4G38550	AT3G59100	AT4G27350	AT3G03795	AT5G67100	AT5G22770							AT5G42440
AT4G38545	AT3G59190	AT4G27510	AT3G19050	AT5G67560	AT3G29770							AT4G13130
AT4G09915	AT3G59450	AT4G27630	AT3G19100	AT5G00745	AT1G30620							AT5G42880
AT4G38900	AT3G59550	AT4G27730	AT3G19190	AT5G01420	AT2G42130							AT4G15236
AT4G35335	AT3G59780	AT4G27800	AT3G19220	AT5G01560	AT3G10650							AT2G04240
AT4G35320	AT3G59970	AT4G28020	AT3G19274	AT5G01630	AT5G38840							AT3G07635
AT4G23170	AT3G60660	AT4G28770	AT3G19330	AT5G01820	AT3G58170							AT3G20510
AT4G04555	AT3G60750	AT4G29050	AT3G19480	AT5G01910	AT3G04745							AT4G08930
AT4G28660	AT3G61160	AT4G30120	AT3G19520	AT5G02220	AT3G12060							AT2G06520
AT4G31770	AT3G61755	AT4G30410	AT3G19560	AT5G02320	AT1G19050							AT3G04795
AT4G11570	AT3G62190	AT4G30710	AT3G19800	AT5G02470	AT4G21550							AT3G49500
AT4G14300	AT3G09755	AT4G30840	AT3G03905	AT5G02490	AT3G54680							AT1G11910
AT4G14290	AT3G62230	AT4G31420	AT3G19840	AT5G02815	AT3G07870							AT2G29110
AT4G15240	AT3G62370	AT4G31770	AT3G03935	AT5G03630	AT4G16120							AT1G19540
AT4G18205	AT3G62400	AT4G32150	AT3G20475	AT5G03720	AT1G72740							AT2G42480
AT4G18203	AT3G09775	AT4G32750	AT3G20510	AT5G03870	AT3G48000							AT5G57760
AT4G39838	AT3G62499	AT4G32920	AT3G20540	AT5G04670	AT3G26210							AT1G79820
AT4G37550	AT3G62500	AT4G33200	AT3G20860	AT5G00995	AT4G39955							AT2G44950
AT4G04320	AT3G62695	AT4G33400	AT3G20970	AT5G05080	AT2G32315							AT5G59920
AT4G14930	AT3G62720	AT4G33700	AT3G21060	AT5G05240	AT5G19490							AT5G40540
AT4G18140	AT3G62735	AT4G33870	AT3G21305	AT5G05330	AT4G15233							AT3G56440
AT4G32400	AT3G62820	AT4G35050	AT3G21350	AT5G05480	AT3G17700							AT3G57465
AT4G07285	AT3G62920	AT4G35130	AT3G21480	AT5G06125	AT5G48460							AT2G41710
AT4G18197	AT3G63070	AT4G35519	AT3G22180	AT5G06150	AT3G15940							AT3G21140
AT4G23060	AT3G63130	AT4G35610	AT3G22250	AT5G06580	AT3G57630							AT3G44860
AT4G34750	AT3G63490	AT4G35750	AT3G22420	AT5G08110	AT3G10500							AT1G08953
AT4G34740	AT3G63510	AT4G35985	AT3G22440	AT5G08170	AT5G58220							AT3G09350
AT4G16475	AT3G01330	AT4G36120	AT3G23150	AT5G08280	AT1G33610							AT4G23470
AT4G16470	AT3G01360	AT4G36520	AT3G23480	AT5G08305	AT5G53740							AT4G16155
AT4G03960	AT3G01550	AT4G37110	AT3G23590	AT5G09250	AT5G45010							AT5G59300
AT4G04720	AT3G01580	AT4G37510	AT3G23600	AT5G09350	AT1G16730							AT2G31970
AT4G05255	AT3G01820	AT4G37670	AT3G04565	AT5G09620	AT1G16370							AT1G10990
AT4G25520	AT3G01055	AT4G37930	AT3G23670	AT5G10110	AT5G60230							AT2G39450
AT4G23250	AT3G02020	AT4G38100	AT3G23710	AT5G10390	AT2G44810							AT3G05325
AT4G39970	AT3G02040	AT4G38760	AT3G23890	AT5G10455	AT3G07170							AT2G36590
AT4G35700	AT3G02220	AT4G39140	AT3G24190	AT5G11550	AT1G15140							AT5G36160
AT4G32765	AT3G02270	AT4G39240	AT3G24255	AT5G11860	AT2G37410							AT1G15430
AT4G32770	AT3G02330	AT4G39380	AT3G04655	AT5G12230	AT4G30010							AT1G65850
AT4G39030	AT3G02520	AT4G39630	AT3G24490	AT5G12930	AT2G17350							AT2G26140
AT4G14660	AT3G02550	AT5G01120	AT3G24840	AT5G12990	AT4G30000							AT2G26975
AT4G12300	AT3G02810	AT5G01570	AT3G24929	AT5G13000	AT1G74790							AT3G53570
AT4G14104	AT3G02920	AT5G01920	AT3G25070	AT5G13290	AT5G56670							AT3G56430
AT4G14105	AT3G03130	AT5G02100	AT3G25100	AT5G13840	AT5G59395							AT4G05410
AT4G13210	AT3G03370	AT5G02520	AT3G25730	AT5G14020	AT3G24840							AT1G05560
AT4G13200	AT3G03970	AT5G02820	AT3G26030	AT5G14490	AT1G16825							AT2G34690
AT4G25080	AT3G04620	AT5G03080	AT3G26100	AT5G14640	AT2G39950							AT5G19300
AT4G02170	AT3G04850	AT5G03230	AT3G26400	AT5G14870	AT1G63880							AT1G08777
AT4G17460	AT3G04880	AT5G03990	AT3G26570	AT5G15500	AT1G36622							AT3G56700
AT4G15130	AT3G04980	AT5G04320	AT3G26600	AT5G16200	AT3G52060							AT3G53350
AT4G02920	AT3G05130	AT5G04630	AT3G26612	AT5G16250	AT1G13880							AT1G08980
AT4G25030	AT3G05320	AT5G05180	AT3G26618	AT5G16370	AT2G05920							AT4G04535
AT4G23490	AT3G05610	AT5G05490	AT3G26680	AT5G16520	AT2G47844							AT1G28265
AT4G10930	AT3G05650	AT5G05520	AT3G26730	AT5G16850	AT3G18820							AT2G25420
AT4G17020	AT3G05700	AT5G05680	AT3G26810	AT5G17160	AT1G78760							AT5G26740
AT4G39040	AT3G05720	AT5G05940	AT3G27090	AT5G18480	AT1G45180							AT3G15585
AT4G38740	AT3G05850	AT5G06400	AT3G27110	AT5G18620	AT4G10360							AT5G49740
AT4G02260	AT3G06010	AT5G06590	AT3G27230	AT5G18700	AT3G07160							AT2G18840
AT4G33630	AT3G06030	AT5G06680	AT3G27325	AT5G19920	AT1G20780							AT3G26280
AT4G33625	AT3G06290	AT5G06910	AT3G27520	AT5G20850	AT2G47420							AT5G11500
AT4G12540	AT3G06340	AT5G07280	AT3G27540	AT5G21140	AT1G32400							AT3G59310
AT4G36540	AT3G06435	AT5G07380	AT3G27640	AT5G21378	AT3G13640							AT1G67520
AT4G10380	AT3G06600	AT5G07400	AT3G05305	AT5G22110	AT5G58070							AT1G06200
AT4G15550	AT3G06650	AT5G07580	AT3G27845	AT5G22750	AT1G02290							AT1G06135
AT4G20260	AT3G06670	AT5G07660	AT3G27850	AT5G22880	AT4G22720							AT5G05987
AT4G20250	AT3G06930	AT5G08020	AT3G27865	AT5G23420	AT5G36250							AT1G08607
AT4G38700	AT3G07050	AT5G08360	AT3G05325	AT5G23610	AT5G38220							AT1G54990
AT4G01010	AT3G07055	AT5G08510	AT3G28040	AT5G24330	AT5G21090							AT1G48080
AT4G38430	AT3G07150	AT5G08620	AT3G28670	AT5G24590	AT5G67480							AT2G45880
AT4G34000	AT3G07160	AT5G09260	AT3G28690	AT5G24630	AT1G57680							AT2G45020
AT4G23530	AT3G07420	AT5G09410	AT3G28700	AT5G25090	AT2G47850							AT1G79630
AT4G38960	AT3G07580	AT5G09445	AT3G29000	AT5G25240	AT1G78880							AT1G10960
AT4G16680	AT3G07800	AT5G09870	AT3G29320	AT5G25590	AT3G62360							AT5G39670
AT4G13460	AT3G07980	AT5G10010	AT3G29770	AT5G25790	AT5G09585							AT5G26010
AT4G02640	AT3G08810	AT5G10370	AT3G30305	AT5G26680	AT1G13870							AT1G17530
AT4G08320	AT3G08820	AT5G10460	AT3G30380	AT5G27030	AT1G68580							AT4G29390
AT4G09460	AT3G08840	AT5G11060	AT3G42660	AT5G27550	AT1G71010							AT3G10800
AT4G26330	AT3G08870	AT5G11160	AT3G06615	AT5G04785	AT1G29830							AT4G32690
AT4G37680	AT3G08910	AT5G11310	AT3G44050	AT5G33300	AT5G06220							AT3G08125
AT4G08310	AT3G08960	AT5G11510	AT3G44630	AT5G35753	AT2G48010							AT1G50180
AT4G13720	AT3G09080	AT5G12350	AT3G44763	AT5G37010	AT2G39270							AT1G19480
AT4G20790	AT3G02095	AT5G12400	AT3G44798	AT5G37247	AT1G62710							AT3G54790
AT4G33050	AT3G09240	AT5G13060	AT3G44860	AT5G37460	AT2G41460							AT3G13672
AT4G17260	AT3G09340	AT5G13100	AT3G45050	AT5G05505	AT1G51820							AT3G10420
AT4G31590	AT3G02195	AT5G13960	AT3G45100	AT5G38690	AT1G11840							AT1G49130
AT4G05520	AT3G09410	AT5G13980	AT3G45140	AT5G38880	AT4G30760							AT1G20280
AT4G01330	AT3G09455	AT5G14030	AT3G45230	AT5G06065	AT2G23985							AT1G73080
AT4G30960	AT3G09595	AT5G14260	AT3G45650	AT5G40940	AT4G08335							AT5G56795
AT4G00955	AT3G09660	AT5G14300	AT3G45830	AT5G06205	AT3G06270							AT3G62750
AT4G35450	AT3G09710	AT5G14960	AT3G07295	AT5G41850	AT4G39230							AT4G26760
AT4G27230	AT3G09720	AT5G15270	AT3G45970	AT5G41870	AT5G07730							AT2G32760
AT4G35440	AT3G09750	AT5G15510	AT3G46600	AT5G43250	AT1G02300							AT3G58640
AT4G31750	AT3G10040	AT5G15920	AT3G46780	AT5G43660	AT4G18197							AT1G13470
AT4G30610	AT3G10070	AT5G15950	AT3G46950	AT5G43750	AT1G15970							AT5G40690
AT4G31010	AT3G10160	AT5G16350	AT3G07665	AT5G43780	AT4G33080							AT2G14255
AT4G25090	AT3G10180	AT5G16690	AT3G47220	AT5G44010	AT1G74205							AT3G08640
AT4G22720	AT3G10260	AT5G16840	AT3G47290	AT5G44040	AT1G35580							AT3G23880
AT4G26700	AT3G10270	AT5G16860	AT3G47460	AT5G44635	AT3G07150							AT1G11000
AT4G32060	AT3G10380	AT5G17280	AT3G47640	AT5G44730	AT3G50480							AT3G46830
AT4G24350	AT3G10439	AT5G18630	AT3G47690	AT5G44740	AT4G22690							AT5G43100
AT4G37480	AT3G10650	AT5G18710	AT3G47780	AT5G45010	AT5G06980							AT1G52800
AT4G37470	AT3G10690	AT5G18770	AT3G47800	AT5G45330	AT1G17460							AT2G18193
AT4G34800	AT3G11450	AT5G19310	AT3G48140	AT5G45350	AT4G02200							AT5G59840
AT4G22850	AT3G11670	AT5G19570	AT3G48160	AT5G46280	AT1G15980							AT3G03770
AT4G22840	AT3G11820	AT5G19940	AT3G48190	AT5G46710	AT2G35650							AT1G50420
AT4G19120	AT3G11840	AT5G20070	AT3G48320	AT5G46740	AT4G00440							AT1G65390
AT4G33960	AT3G12040	AT5G20720	AT3G48275	AT5G47110	AT3G23150							AT4G27560
AT4G17695	AT3G12100	AT5G20930	AT3G48390	AT5G47650	AT2G38840							AT5G35410
AT4G09150	AT3G12160	AT5G22220	AT3G48440	AT5G48250	AT2G25850							AT5G53450
AT4G12690	AT3G12220	AT5G22760	AT3G48490	AT5G48310	AT1G04540							AT3G13226
AT4G14000	AT3G12260	AT5G22794	AT3G48530	AT5G48450	AT5G03650							AT4G25770
AT4G32980	AT3G12280	AT5G22830	AT3G48670	AT5G48460	AT1G35510							AT4G26910
AT4G21760	AT3G12530	AT5G23110	AT3G48810	AT5G49300	AT3G23690							AT1G48635
AT4G37510	AT3G12560	AT5G23120	AT3G48900	AT5G49305	AT4G02195							AT4G34500
AT4G13070	AT3G02595	AT5G23700	AT3G49180	AT5G50900	AT4G06855							AT4G26380
AT4G17340	AT3G12870	AT5G23720	AT3G49410	AT5G51600	AT2G25600							AT5G03460
AT4G01540	AT3G13070	AT5G24340	AT3G49430	AT5G52110	AT3G01560							AT2G46040
AT4G02600	AT3G13170	AT5G24640	AT3G49510	AT5G52290	AT5G02530							AT1G06303
AT4G22745	AT3G13222	AT5G25580	AT3G50430	AT5G52890	AT1G77390							AT5G21326
AT4G28760	AT3G13275	AT5G25910	AT3G50480	AT5G52910	AT1G48360							AT1G04050
AT4G15510	AT3G13280	AT5G25930	AT3G50590	AT5G52950	AT1G62720							AT5G46190
AT4G06330	AT3G13330	AT5G26570	AT3G08130	AT5G53050	AT5G19500							AT4G00955
AT4G14040	AT3G13410	AT5G27000	AT3G50930	AT5G53270	AT3G10390							AT1G55625
AT4G08940	AT3G13640	AT5G27320	AT3G51130	AT5G53290	AT1G69800							AT5G12190
AT4G32600	AT3G13910	AT5G27540	AT3G51280	AT5G54470	AT1G26790							AT2G45630
AT4G34180	AT3G14075	AT5G27560	AT3G51325	AT5G54940	AT3G02340							AT1G20260
AT4G02840	AT3G14410	AT5G27610	AT3G51370	AT5G54960	AT1G66600							AT4G02420
AT4G39955	AT3G14550	AT5G04755	AT3G51640	AT5G55040	AT5G47810							AT3G49430
AT4G09620	AT3G14740	AT5G28500	AT3G51650	AT5G55520	AT1G65110							AT2G35230
AT4G28703	AT3G15120	AT5G28720	AT3G08205	AT5G55570	AT5G06125							AT5G10650
AT4G32620	AT3G15356	AT5G28740	AT3G52070	AT5G55670	AT3G14410							AT1G20310
AT4G37840	AT3G15480	AT5G28830	AT3G52115	AT5G55910	AT3G19553							AT5G04720
AT4G12470	AT3G15620	AT5G30495	AT3G52140	AT5G55940	AT4G00490							AT4G13180
AT4G36810	AT3G15940	AT5G34869	AT3G52250	AT5G56260	AT4G14270							AT4G28703
AT4G36800	AT3G16290	AT5G35460	AT3G52340	AT5G56580	AT4G08320							AT5G09975
AT4G16030	AT3G16310	AT5G35870	AT3G52630	AT5G56740	AT4G06285							AT3G02700
AT4G27030	AT3G16380	AT5G35940	AT3G53400	AT5G57410	AT4G19040							AT3G06615
AT4G27020	AT3G16620	AT5G36000	AT3G08340	AT5G57450	AT1G49720							AT1G50170
AT4G10650	AT3G16640	AT5G36870	AT3G53530	AT5G57567	AT1G15650							AT1G68020
AT4G39050	AT3G16730	AT5G36940	AT3G53580	AT5G57590	AT3G03775							AT1G56700
AT4G35610	AT3G03375	AT5G37180	AT3G53600	AT5G57690	AT5G63940							AT2G30960
AT4G02710	AT3G16870	AT5G37630	AT3G53650	AT5G58070	AT2G36770							AT1G80480
AT4G23180	AT3G16950	AT5G37710	AT3G53670	AT5G58130	AT3G58580							AT5G59950
AT4G14680	AT3G17020	AT5G37850	AT3G54090	AT5G58380	AT5G03295							AT3G19190
AT4G21410	AT3G17030	AT5G38110	AT3G54560	AT5G58630	AT5G04940							AT3G51320
AT4G10360	AT3G17040	AT5G38600	AT3G54670	AT5G59020	AT1G16960							AT5G01070
AT4G18820	AT3G17330	AT5G38710	AT3G54680	AT5G59200	AT4G25570							AT4G39640
AT4G03010	AT3G17340	AT5G38820	AT3G54740	AT5G59240	AT2G42975							AT5G51370
AT4G32650	AT3G17420	AT5G38890	AT3G54870	AT5G59480	AT4G09965							AT1G04150
AT4G09180	AT3G17440	AT5G39010	AT3G55340	AT5G59550	AT4G32160							AT2G22241
AT4G14710	AT3G17465	AT5G39570	AT3G55410	AT5G59870	AT5G09590							AT3G11910
AT4G04625	AT3G17620	AT5G39830	AT3G56200	AT5G59900	AT1G56310							AT1G64330
AT4G03390	AT3G17680	AT5G40140	AT3G56330	AT5G60030	AT1G22860							AT4G39350
AT4G32070	AT3G03595	AT5G40460	AT3G56440	AT5G60142	AT4G04570							AT5G41620
AT4G30810	AT3G18210	AT5G41080	AT3G56870	AT5G60880	AT4G19010							AT1G55620
AT4G02200	AT3G18380	AT5G41100	AT3G57062	AT5G60930	AT5G14450							AT4G38580
AT4G09680	AT3G18524	AT5G41780	AT3G57300	AT5G61000	AT1G49200							AT2G08715
AT4G02195	AT3G18535	AT5G41790	AT3G57360	AT5G61060	AT3G26618							AT5G28020
AT4G16120	AT3G18630	AT5G41860	AT3G57700	AT5G61070	AT1G18330							AT4G32560
AT4G27595	AT3G18640	AT5G41880	AT3G57720	AT5G61460	AT1G16820							AT1G02450
AT4G22710	AT3G18730	AT5G42310	AT3G57770	AT5G61590	AT2G02570							AT5G18340
AT4G14270	AT3G18810	AT5G42350	AT3G57860	AT5G61960	AT5G12850							AT4G28860
AT4G11240	AT3G18815	AT5G43500	AT3G57940	AT5G61997	AT4G27100							AT5G60360
AT4G27100	AT3G18850	AT5G43530	AT3G09025	AT5G62180	AT1G04530							AT2G34220
AT4G38580	AT3G19040	AT5G43630	AT3G58180	AT5G62240	AT3G51980							AT4G10930
AT4G14365	AT3G19210	AT5G44350	AT3G58480	AT5G62400	AT2G33150							AT3G03935
AT4G27090	AT3G19553	AT5G44640	AT3G58490	AT5G62550	AT2G06625							AT2G02370
AT4G21902	AT3G19720	AT5G44650	AT3G58760	AT5G62998	AT3G45260							AT5G16750
AT4G21900	AT3G19740	AT5G45400	AT3G59100	AT5G63390	AT5G11520							AT4G36195
AT4G10120	AT3G19790	AT5G45430	AT3G59110	AT5G63540	AT4G01550							AT2G17120
AT4G00440	AT3G19820	AT5G46840	AT3G59550	AT5G63910	AT1G17620							AT1G08280
AT4G03135	AT3G20060	AT5G46873	AT3G59780	AT5G63950	AT5G48680							AT5G11230
AT4G03130	AT3G20250	AT5G47120	AT3G59970	AT5G64540	AT5G38830							AT1G61610
AT4G35250	AT3G20260	AT5G47400	AT3G60060	AT5G64660	AT5G23690							AT2G29340
AT4G12490	AT3G20330	AT5G47435	AT3G60290	AT5G65110	AT1G12860							AT5G40210
AT4G13150	AT3G20390	AT5G47510	AT3G60340	AT5G65360	AT2G42590							AT3G23600
AT4G15400	AT3G20490	AT5G48390	AT3G60600	AT5G65445	AT5G23340							AT3G45970
AT4G19860	AT3G20770	AT5G48600	AT3G60850	AT5G09565	AT5G66535							AT2G27450
AT4G19660	AT3G20780	AT5G49010	AT3G60910	AT5G66053	AT1G11400							AT5G42380
AT4G11220	AT3G20870	AT5G49110	AT3G09515	AT5G66140	AT5G57740							AT3G29320
AT4G06935	AT3G20997	AT5G49152	AT3G61050	AT5G66500	AT5G26990							AT5G16890
AT4G13370	AT3G21300	AT5G49150	AT3G61320	AT5G09645	AT1G74570							AT1G18900
AT4G04535	AT3G21430	AT5G49160	AT3G61545	AT5G09705	AT4G11670							AT5G36880
AT4G14970	AT3G21475	AT5G49470	AT3G61550	AT5G09775	AT2G15950							AT4G40090
AT4G15840	AT3G21510	AT5G49520	AT3G61560	AT5G66900	AT1G23820							AT4G32980
AT4G03340	AT3G21580	AT5G49880	AT3G61755	AT5G67270	AT5G15815							AT2G38040
AT4G15830	AT3G21630	AT5G50100	AT3G09755	AT5G67480	AT1G27290							AT1G66580
AT4G13710	AT3G22170	AT5G51040	AT3G62230		AT4G30750							AT3G03630
AT4G31900	AT3G22190	AT5G52070	AT3G62370		AT1G16740							AT5G33290
AT4G15233	AT3G22320	AT5G52300	AT3G62450		AT2G25870							AT4G11985
AT4G16200	AT3G22670	AT5G52920	AT3G09775		AT4G12830							AT4G10730
AT4G19020	AT3G22880	AT5G52960	AT3G62720		AT5G02840							AT1G02270
AT4G22360	AT3G23020	AT5G53280	AT3G62735		AT5G13820							AT1G32760
AT4G29610	AT3G23080	AT5G54140	AT3G62750		AT5G07125							AT5G12470
AT4G00760	AT3G23210	AT5G54260	AT3G63080		AT1G02120							AT5G40270
AT4G19010	AT3G23690	AT5G54640	AT3G63130		AT1G11370							AT1G22680
AT4G22350	AT3G23740	AT5G54970	AT3G63370		AT2G41490							AT5G45550
AT4G17615	AT3G24090	AT5G55580	AT3G63490		AT4G19860							AT4G34035
AT4G32440	AT3G24170	AT5G55820	AT3G63510		AT1G31420							AT1G09130
AT4G11660	AT3G24200	AT5G55830	AT3G01300		AT1G16880							AT1G66920
AT4G23650	AT3G24320	AT5G56590	AT3G01310		AT4G09500							AT3G07190
AT4G03520	AT3G24340	AT5G56745	AT3G01330		AT4G03110							AT4G08500
AT4G23470	AT3G24495	AT5G56950	AT3G01360		AT1G62310							AT5G38410
AT4G23460	AT3G24515	AT5G57035	AT3G01450		AT1G54110							AT2G31305
AT4G08180	AT3G04745	AT5G57080	AT3G01550		AT5G60030							AT5G41260
AT4G14990	AT3G25510	AT5G57320	AT3G01820		AT1G14205							AT3G07045
AT4G08230	AT3G26210	AT5G57460	AT3G02020		AT5G15340							AT5G40170
AT4G35650	AT3G26290	AT5G08715	AT3G02040		AT4G17020							AT5G04090
AT4G02410	AT3G26310	AT5G57880	AT3G02270		AT3G14075							AT1G74840
AT4G05120	AT3G26340	AT5G58140	AT3G02330		AT5G09085							AT3G26570
AT4G35640	AT3G26616	AT5G58280	AT3G02700		AT5G58950							AT5G09890
AT4G01580	AT3G26670	AT5G58340	AT3G02810		AT2G43240							AT2G01760
AT4G30010	AT3G26750	AT5G58770	AT3G03240		AT5G22880							AT1G62200
AT4G30000	AT3G27020	AT5G08895	AT3G03310		AT2G38770							AT4G11530
AT4G16265	AT3G27060	AT5G59230	AT3G03630		AT5G60250							AT1G75840
AT4G31850	AT3G27120	AT5G59250	AT3G03770		AT1G43710							AT5G58090
AT4G36730	AT3G27180	AT5G59690	AT3G04210		AT2G08410							AT4G12780
AT4G11213	AT3G05205	AT5G59710	AT3G04240		AT4G08310							AT4G32260
AT4G11216	AT3G27290	AT5G59910	AT3G04670		AT3G05710							AT2G04885
AT4G11900	AT3G27630	AT5G60150	AT3G04850		AT5G09690							AT1G53800
AT4G20380	AT3G27730	AT5G60940	AT3G04880		AT1G05630							AT2G01755
AT4G28490	AT3G05285	AT5G61140	AT3G05130		AT1G72040							AT3G56000
AT4G29735	AT3G28430	AT5G61830	AT3G05180		AT5G24760							AT3G60980
AT4G02010	AT3G28660	AT5G61865	AT3G05270		AT1G16020							AT5G18020
AT4G05090	AT3G28940	AT5G62260	AT3G05690		AT5G58120							AT3G50020
AT4G28910	AT3G28956	AT5G62410	AT3G05700		AT2G16370							AT1G29390
AT4G29440	AT3G29575	AT5G62700	AT3G05720		AT4G21870							AT1G26600
AT4G06300	AT3G44100	AT5G62710	AT3G05990		AT5G47010							AT5G38510
AT4G15250	AT3G44735	AT5G63130	AT3G06030		AT2G20210							AT1G07390
AT4G11000	AT3G45040	AT5G63190	AT3G06150		AT4G09970							AT5G20140
AT4G23300	AT3G07045	AT5G63550	AT3G06290		AT2G48000							AT4G21670
AT4G02890	AT3G45260	AT5G63640	AT3G06435		AT3G09775							AT4G00970
AT4G35230	AT3G45980	AT5G63770	AT3G06650		AT1G50900							AT3G59280
AT4G12790	AT3G46320	AT5G63920	AT3G06665		AT3G58540							AT4G18422
AT4G01870	AT3G46940	AT5G63960	AT3G06670		AT5G45020							AT3G07690
AT4G34840	AT3G46970	AT5G64505	AT3G07040		AT3G61790							AT3G10190
AT4G22390	AT3G47080	AT5G64510	AT3G07050		AT1G74560							AT2G02100
AT4G34830	AT3G47120	AT5G64630	AT3G07055		AT3G08810							AT1G12160
AT4G25950	AT3G47250	AT5G64910	AT3G07150		AT2G42120							AT4G22710
AT4G00370	AT3G47450	AT5G65120	AT3G07160		AT2G47370							AT5G02375
AT4G10603	AT3G47910	AT5G65225	AT3G07190		AT3G02335							AT1G72950
AT4G39530	AT3G48000	AT5G65450	AT3G07420		AT5G63320							AT4G16860
AT4G23570	AT3G48150	AT5G66052	AT3G07980		AT3G24090							AT4G31200
AT4G07135	AT3G48260	AT5G66620	AT3G08810		AT2G38646							AT2G33050
AT4G07145	AT3G48540	AT5G66710	AT3G08820		AT1G80490							AT5G09650
AT4G18370	AT3G48800	AT5G66750	AT3G08910		AT5G11970							AT5G25050
AT4G18360	AT3G49055	AT5G67100	AT3G08960		AT2G22125							AT1G55810
AT4G00895	AT3G49170	AT5G67470	AT3G09080		AT5G65240							AT1G73020
AT4G00893	AT3G49400	AT5G67530	AT3G09100		AT3G48210							AT3G08340
AT4G26990	AT3G49500	AT5G01110	AT3G09340		AT1G14200							AT1G03200
AT4G08810	AT3G49600	AT5G01560	AT3G02195		AT4G14710							AT3G58760
AT4G10860	AT3G49870	AT5G01630	AT3G09660		AT1G58350							AT4G02440
AT4G33240	AT3G50070	AT5G01650	AT3G09710		AT4G32060							AT1G62950
AT4G40042	AT3G50240	AT5G01910	AT3G09720		AT3G61260							AT1G49660
AT4G40040	AT3G50380	AT5G02220	AT3G10040		AT2G18730							AT1G11090
AT4G02660	AT3G50420	AT5G02490	AT3G10070		AT1G05960							AT1G65870
AT4G33140	AT3G50685	AT5G02500	AT3G10180		AT3G02550							AT4G15210
AT4G33130	AT3G50790	AT5G02815	AT3G10260		AT2G27020							AT4G38960
AT4G14730	AT3G51330	AT5G03070	AT3G10270		AT1G30040							AT1G12710
AT4G24740	AT3G51550	AT5G03220	AT3G10640		AT3G09455							AT1G16170
AT4G00340	AT3G51820	AT5G03630	AT3G10650		AT5G07220							AT5G01955
AT4G02990	AT3G51880	AT5G03980	AT3G10670		AT5G10690							AT5G13400
AT4G02980	AT3G51980	AT5G04540	AT3G10815		AT4G03080							AT2G48030
AT4G31450	AT3G52040	AT5G04850	AT3G11130		AT3G18215							AT1G55970
AT4G04610	AT3G52060	AT5G04860	AT3G11280		AT1G07280							AT1G32410
AT4G26415	AT3G52090	AT5G05080	AT3G11820		AT1G78890							AT5G56340
AT4G02670	AT3G52110	AT5G05240	AT3G11840		AT1G52855							AT3G57700
AT4G04235	AT3G52130	AT5G05330	AT3G11910		AT5G61030							AT5G09300
AT4G32350	AT3G52170	AT5G05480	AT3G12100		AT4G07905							AT1G05230
AT4G14720	AT3G53320	AT5G05510	AT3G12150		AT5G37010							AT3G57710
AT4G00650	AT3G53340	AT5G05670	AT3G12380		AT1G58440							AT5G08580
AT4G01840	AT3G53640	AT5G06580	AT3G12530		AT5G15820							AT5G59945
AT4G28460	AT3G53680	AT5G06905	AT3G12560		AT4G31850							AT1G07760
AT4G33000	AT3G54060	AT5G07020	AT3G12670		AT1G61020							AT5G52570
AT4G00200	AT3G54085	AT5G08110	AT3G12870		AT5G37500							AT1G63780
AT4G00630	AT3G54460	AT5G08250	AT3G13070		AT4G30960							AT1G08680
AT4G10695	AT3G54630	AT5G08305	AT3G13222		AT1G61470							AT5G12080
AT4G24620	AT3G54650	AT5G08505	AT3G13226		AT4G34830							AT1G05053
AT4G38560	AT3G54750	AT5G09250	AT3G13275		AT5G44290							AT5G11810
AT4G38552	AT3G55060	AT5G09350	AT3G13280		AT2G39360							AT5G13590
AT4G28390	AT3G55160	AT5G09443	AT3G13480		AT2G37150							AT5G19160
AT4G25280	AT3G55220	AT5G09630	AT3G13640		AT1G70520							AT4G02630
AT4G04925	AT3G55330	AT5G09800	AT3G13672		AT3G20790							AT3G45090
AT4G27990	AT3G55660	AT5G10110	AT3G13860		AT3G19560							AT5G08590
AT4G26970	AT3G55680	AT5G10390	AT3G14960		AT3G63500							AT4G02170
AT4G16420	AT3G56320	AT5G10455	AT3G15115		AT1G48090							AT1G07590
AT4G04210	AT3G56410	AT5G01825	AT3G15120		AT2G24830							AT1G73150
AT4G13110	AT3G56550	AT5G10890	AT3G15390		AT1G29690							AT4G29530
AT4G37210	AT3G56820	AT5G11150	AT3G15580		AT5G45470							AT2G34090
AT4G37120	AT3G56860	AT5G12230	AT3G15840		AT3G10280							AT4G25170
AT4G37110	AT3G56910	AT5G12930	AT3G15940		AT4G20780
AT4G05845	AT3G57060	AT5G12990	AT3G16050		AT5G09960
AT4G11080	AT3G57270	AT5G13290	AT3G16290		AT5G04605
AT4G18760	AT3G57370	AT5G13520	AT3G16380		AT1G25220
AT4G36150	AT3G57560	AT5G14020	AT3G16530		AT5G54050
AT4G13640	AT3G57630	AT5G14490	AT3G16620		AT5G10240
AT4G14960	AT3G57870	AT5G15500	AT3G16640		AT3G20270
AT4G36140	AT3G57930	AT5G15540	AT3G16730		AT4G01840
AT4G06285	AT3G58140	AT5G16830	AT3G03375		AT4G26500
AT4G14920	AT3G58150	AT5G16850	AT3G17020		AT1G58400
AT4G24290	AT3G58170	AT5G17090	AT3G17330		AT5G39090
AT4G08590	AT3G58470	AT5G17160	AT3G17340		AT3G46970
AT4G14980	AT3G58580	AT5G17540	AT3G17440		AT4G17720
AT4G12800	AT3G58600	AT5G17740	AT3G17450		AT3G51550
AT4G34530	AT3G58650	AT5G17930	AT3G17680		AT4G12230
AT4G34540	AT3G58750	AT5G17950	AT3G03635		AT3G01370
AT4G26470	AT3G58790	AT5G18620	AT3G18210		AT3G01055
AT4G11690	AT3G58990	AT5G18690	AT3G18310		AT5G01875
AT4G26430	AT3G59400	AT5G18700	AT3G03675		AT3G01830
AT4G32630	AT3G59470	AT5G18760	AT3G18535		AT1G35160
AT4G02630	AT3G59540	AT5G19175	AT3G18640		AT2G17360
AT4G02620	AT3G59570	AT5G19770	AT3G18690		AT5G61150
AT4G18530	AT3G59765	AT5G19820	AT3G18730		AT4G32790
AT4G18520	AT3G59770	AT5G19920	AT3G18810		AT5G51460
AT4G24690	AT3G60030	AT5G19930	AT3G18815		AT1G26150
AT4G07905	AT3G60520	AT5G20570	AT3G18850		AT1G03445
AT4G04730	AT3G60740	AT5G03195	AT3G19210		AT2G32800
AT4G15730	AT3G60840	AT5G20830	AT3G19553		AT2G20670
AT4G27820	AT3G60972	AT5G20850	AT3G19720		AT4G14920
AT4G28350	AT3G61010	AT5G20920	AT3G19790		AT3G20260
AT4G36190	AT3G61260	AT5G20990	AT3G19820		AT1G65486
AT4G36180	AT3G61640	AT5G21140	AT3G19830		AT4G20890
AT4G24590	AT3G61730	AT5G22060	AT3G20250		AT5G35200
AT4G20735	AT3G61740	AT5G22110	AT3G20290		AT5G24710
AT4G36580	AT3G61750	AT5G22140	AT3G20550		AT4G16680
AT4G02420	AT3G61790	AT5G22750	AT3G20630		AT5G07115
AT4G03070	AT3G62110	AT5G22820	AT3G20770		AT2G39260
AT4G27830	AT3G62200	AT5G23115	AT3G20870		AT5G05660
AT4G27720	AT3G62220	AT5G23420	AT3G21055		AT3G20250
AT4G07465	AT3G62360	AT5G23580	AT3G21140		AT4G35450
AT4G25870	AT3G62390	AT5G23610	AT3G21150		AT3G25510
AT4G13730	AT3G62710	AT5G23710	AT3G21475		AT2G26300
AT4G28600	AT3G62910	AT5G24206	AT3G21530		AT3G57930
AT4G31050	AT3G62980	AT5G24330	AT3G21580		AT4G25580
AT4G04640	AT3G63120	AT5G24630	AT3G21630		AT5G39080
AT4G31040	AT3G63240	AT5G24870	AT3G21650		AT3G63240
AT4G11330	AT3G63480	AT5G25240	AT3G21820		AT1G09420
AT4G23200	AT3G63500	AT5G04065	AT3G22170		AT3G07650
AT4G12780	AT2G01070	AT5G25790	AT3G22190		AT5G02910
AT4G26610	AT2G01120	AT5G26680	AT3G22880		AT2G30550
AT4G12770	AT2G01730	AT5G27238	AT3G23080		AT3G17650
AT4G29840	AT2G02090	AT5G27550	AT3G23490		AT4G17730
AT4G25580	AT2G02180	AT5G27670	AT3G04575		AT5G05730
AT4G25570	AT2G02810	AT5G27680	AT3G23690		AT1G30135
AT4G09235	AT2G04375	AT5G32470	AT3G23700		AT2G18630
AT4G00270	AT2G04405	AT5G33300	AT3G23740		AT5G00985
AT4G37370	AT2G03380	AT5G35700	AT3G23880		AT3G24170
AT4G17980	AT2G03410	AT5G35753	AT3G24090		AT5G08660
AT4G21670	AT2G03630	AT5G36120	AT3G24120		AT2G38610
AT4G01860	AT2G04235	AT5G36140	AT3G24170		AT1G22740
AT4G01865	AT2G04270	AT5G36260	AT3G24340		AT3G23080
AT4G27560	AT2G04865	AT5G37030	AT3G04665		AT5G00975
AT4G31130	AT2G04880	AT5G37475	AT3G24670		AT5G11700
AT4G25170	AT2G05710	AT5G05505	AT3G04795		AT5G67230
AT4G12250	AT2G06990	AT5G37780	AT3G25110		AT1G80700
AT4G09820	AT2G07050	AT5G37830	AT3G25500		AT3G03380
AT4G09995	AT2G07170	AT5G38620	AT3G25510		AT5G13990
AT4G03740	AT2G13790	AT5G38880	AT3G26210		AT1G10510
AT4G05330	AT2G14050	AT5G39560	AT3G26280		AT1G78790
AT4G40090	AT2G14210	AT5G39580	AT3G26290		AT5G64200
AT4G25970	AT2G14740	AT5G39600	AT3G26300		AT3G07665
AT4G03525	AT2G15630	AT5G39680	AT3G26310		AT1G78920
AT4G22730	AT2G15960	AT5G40160	AT3G26340		AT1G28580
AT4G15210	AT2G06625	AT5G40370	AT3G26616		AT4G36190
AT4G32670	AT2G16750	AT5G06065	AT3G26670		AT1G72750
AT4G04920	AT2G17270	AT5G40610	AT3G26750		AT1G07630
AT4G29000	AT2G17360	AT5G40820	AT3G26910		AT5G44180
AT4G34310	AT2G17570	AT5G40830	AT3G26980		AT3G12740
AT4G01550	AT2G17940	AT5G40940	AT3G27010		AT2G20142
AT4G20362	AT2G18000	AT5G06205	AT3G27050		AT2G22430
AT4G27610	AT2G18330	AT5G41830	AT3G27060		AT2G29500
AT3G50240	AT2G18630	AT5G41850	AT3G27120		AT1G69010
AT3G54560	AT2G18730	AT5G41870	AT3G27180		AT3G62370
AT3G06435	AT2G18790	AT5G43020	AT3G05205		AT5G37020
AT3G09670	AT2G18840	AT5G43250	AT3G27220		AT2G45030
AT3G09660	AT2G18876	AT5G43400	AT3G27300		AT4G22910
AT3G12290	AT2G19490	AT5G43490	AT3G27700		AT5G04595
AT3G12280	AT2G19600	AT5G44010	AT3G27770		AT4G39770
AT3G19274	AT2G19860	AT5G44110	AT3G28430		AT4G30780
AT3G53680	AT2G19940	AT5G44520	AT3G28480		AT1G09427
AT3G52630	AT2G20142	AT5G44610	AT3G28660		AT2G26600
AT3G46950	AT2G20230	AT5G44635	AT3G28695		AT4G18140
AT3G46940	AT2G20260	AT5G44740	AT3G28940		AT1G32230
AT3G25100	AT2G20370	AT5G44785	AT3G29250		AT3G63510
AT3G09230	AT2G20400	AT5G45330	AT3G29575		AT3G05700
AT3G12540	AT2G20635	AT5G45350	AT3G05945		AT1G02180
AT3G12530	AT2G20690	AT5G45440	AT3G29760		AT2G38720
AT3G48490	AT2G21380	AT5G45780	AT3G30300		AT5G04780
AT3G10040	AT2G21410	AT5G46210	AT3G43110		AT5G27030
AT3G61740	AT2G21620	AT5G46280	AT3G43600		AT4G03560
AT3G06890	AT2G21790	AT5G46740	AT3G44100		AT1G30110
AT3G47460	AT2G21960	AT5G47110	AT3G44735		AT5G58440
AT3G47450	AT2G22125	AT5G47430	AT3G44820		AT5G17070
AT3G42660	AT2G22600	AT5G48310	AT3G45040		AT5G08630
AT3G56870	AT2G22610	AT5G48450	AT3G45090		AT5G60130
AT3G56860	AT2G22660	AT5G48540	AT3G07045		AT4G34740
AT3G01600	AT2G23380	AT5G48820	AT3G45260		AT5G09465
AT3G54650	AT2G23890	AT5G49300	AT3G45310		AT5G03285
AT3G47080	AT2G23985	AT5G49305	AT3G45530		AT3G59470
AT3G03615	AT2G24130	AT5G50350	AT3G45820		AT1G33590
AT3G23740	AT2G08005	AT5G50770	AT3G46450		AT5G24300
AT3G17300	AT2G24390	AT5G50900	AT3G46830		AT1G07430
AT3G12020	AT2G24380	AT5G51020	AT3G46845		AT5G52660
AT3G49870	AT2G24395	AT5G52290	AT3G46940		AT1G28050
AT3G57062	AT2G24790	AT5G52910	AT3G46970		AT5G66900
AT3G57060	AT2G25000	AT5G52950	AT3G47000		AT5G07940
AT3G58790	AT2G25600	AT5G53270	AT3G47090		AT5G48930
AT3G17440	AT2G25625	AT5G53490	AT3G07635		AT1G26430
AT3G27630	AT2G25870	AT5G54200	AT3G47120		AT4G27820
AT3G27180	AT2G25890	AT5G54240	AT3G47160		AT1G56140
AT3G18740	AT2G26300	AT5G54960	AT3G47250		AT2G18790
AT3G18730	AT2G26600	AT5G55570	AT3G47450		AT5G58450
AT3G27060	AT2G26640	AT5G55810	AT3G47730		AT1G16010
AT3G20770	AT2G26710	AT5G56580	AT3G48000		AT3G09710
AT3G16870	AT2G26730	AT5G56740	AT3G48050		AT1G32460
AT3G12170	AT2G26760	AT5G56770	AT3G48060		AT1G11390
AT3G12160	AT2G26910	AT5G57410	AT3G48330		AT5G12840
AT3G02020	AT2G27120	AT5G57450	AT3G48540		AT1G25370
AT3G45260	AT2G08205	AT5G57830	AT3G48610		AT4G09680
AT3G07315	AT2G27480	AT5G08800	AT3G48640		AT4G18470
AT3G45980	AT2G27830	AT5G58130	AT3G48690		AT3G01360
AT3G20490	AT2G28250	AT5G58330	AT3G48800		AT5G32450
AT3G08970	AT2G28320	AT5G58610	AT3G49170		AT3G02220
AT3G08960	AT2G29060	AT5G58650	AT3G49400		AT5G39760
AT3G23890	AT2G29380	AT5G59020	AT3G49500		AT5G56630
AT3G03060	AT2G29510	AT5G59240	AT3G49870		AT1G55450
AT3G05740	AT2G29560	AT5G59550	AT3G49970		AT3G15550
AT3G01830	AT2G29580	AT5G59613	AT3G50020		AT4G11240
AT3G01820	AT2G29680	AT5G59870	AT3G50070		AT1G18340
AT3G01055	AT2G29760	AT5G59900	AT3G50140		AT2G45530
AT3G61320	AT2G29890	AT5G59960	AT3G50160		AT2G21670
AT3G61310	AT2G29940	AT5G60142	AT3G50240		AT3G05650
AT3G02930	AT2G30100	AT5G60930	AT3G50380		AT5G05550
AT3G02920	AT2G30550	AT5G61000	AT3G50420		AT4G01860
AT3G17860	AT2G08410	AT5G61060	AT3G08125		AT2G09280
AT3G23150	AT2G31140	AT5G61070	AT3G50800		AT1G07420
AT3G21480	AT2G31270	AT5G61130	AT3G51320		AT4G14150
AT3G21475	AT2G31810	AT5G61460	AT3G51330		AT3G05430
AT3G57860	AT2G32320	AT5G61820	AT3G51340		AT5G61530
AT3G54750	AT2G32450	AT5G62090	AT3G51550		AT1G15990
AT3G56330	AT2G32800	AT5G62220	AT3G51644		AT1G06013
AT3G56320	AT2G32950	AT5G62240	AT3G51820		AT5G43450
AT3G19520	AT2G33010	AT5G62400	AT3G52060		AT5G52560
AT3G53650	AT2G33435	AT5G62550	AT3G52110		AT1G79760
AT3G53640	AT2G33640	AT5G63380	AT3G52130		AT4G11600
AT3G26730	AT2G33700	AT5G63540	AT3G52170		AT4G24240
AT3G09690	AT2G34160	AT5G63910	AT3G52180		AT2G47760
AT3G52115	AT2G34210	AT5G63950	AT3G52190		AT3G17330
AT3G52110	AT2G34400	AT5G64540	AT3G52240		AT5G16520
AT3G02550	AT2G34730	AT5G65110	AT3G53340		AT4G28630
AT3G14890	AT2G34770	AT5G65360	AT3G53350		AT5G01732
AT3G08680	AT2G34860	AT5G65445	AT3G53380		AT5G08080
AT3G02820	AT2G34940	AT5G09565	AT3G53450		AT1G34750
AT3G02810	AT2G35050	AT5G66140	AT3G53570		AT5G45660
AT3G44100	AT2G35260	AT5G09645	AT3G53640		AT5G49890
AT3G62110	AT2G35630	AT5G09705	AT3G53680		AT2G28320
AT3G05380	AT2G35650	AT5G67090	AT3G53760		AT5G25920
AT3G16740	AT2G08745	AT5G67270	AT3G54085		AT4G30160
AT3G59550	AT2G35800	AT5G09965	AT3G54340		AT3G07055
AT3G16730	AT2G36010		AT3G54430		AT2G30200
AT3G59540	AT2G36350		AT3G54460		AT1G74580
AT3G09730	AT2G36390		AT3G54500		AT1G64405
AT3G09720	AT2G36830		AT3G54650		AT5G02470
AT3G59100	AT2G36854		AT3G54750		AT1G27840
AT3G04620	AT2G37000		AT3G54790		AT3G13670
AT3G53670	AT2G37060		AT3G55060		AT3G19480
AT3G52070	AT2G37110		AT3G55330		AT1G63900
AT3G52060	AT2G37140		AT3G56000		AT3G06985
AT3G04850	AT2G37160		AT3G56320		AT4G32410
AT3G22710	AT2G37560		AT3G56410		AT3G16030
AT3G46600	AT2G37880		AT3G56430		AT1G15910
AT3G22190	AT2G38620		AT3G56550		AT2G29380
AT3G51550	AT2G08975		AT3G56620		AT1G17210
AT3G07650	AT2G38646		AT3G56660		AT4G35860
AT3G46590	AT2G38720		AT3G56700		AT2G24360
AT3G14740	AT2G38780		AT3G56860		AT1G77030
AT3G48540	AT2G38840		AT3G57060		AT5G60240
AT3G49410	AT2G39270		AT3G57140		AT4G15248
AT3G49400	AT2G39290		AT3G57290		AT4G19020
AT3G06340	AT2G39780		AT3G57350		AT3G26680
AT3G56940	AT2G39810		AT3G57465		AT1G16150
AT3G19820	AT2G40060		AT3G57710		AT4G22260
AT3G19720	AT2G40550		AT3G57930		AT1G05863
AT3G28940	AT2G40850		AT3G58170		AT3G12870
AT3G18100	AT2G41110		AT3G58470		AT4G16470
AT3G02910	AT2G41220		AT3G58560		AT2G27830
AT3G27230	AT2G41380		AT3G58640		AT3G03370
AT3G27220	AT2G41460		AT3G58750		AT3G62400
AT3G27845	AT2G41490		AT3G59280		AT5G46510
AT3G27850	AT2G41520		AT3G59310		AT3G03195
AT3G15120	AT2G42130		AT3G59420		AT1G04333
AT3G28670	AT2G42270		AT3G59470		AT2G30250
AT3G45650	AT2G42750		AT3G59540		AT1G04327
AT3G19800	AT2G42970		AT3G59570		AT4G00810
AT3G19790	AT2G42975		AT3G59765		AT1G66040
AT3G62420	AT2G43370		AT3G59770		AT3G18810
AT3G20860	AT2G44190		AT3G60030		AT3G51640
AT3G53380	AT2G44810		AT3G60050		AT3G62710
AT3G50380	AT2G09575		AT3G60840		AT4G28910
AT3G09600	AT2G45030		AT3G60900		AT3G18860
AT3G59765	AT2G45280		AT3G60980		AT5G16930
AT3G11800	AT2G45310		AT3G61010		AT5G27840
AT3G11780	AT2G09625		AT3G61170		AT5G48250
AT3G19680	AT2G45530		AT3G61260		AT5G30510
AT3G03795	AT2G09650		AT3G61310		AT1G61030
AT3G19050	AT2G45740		AT3G61380		AT1G50890
AT3G62720	AT2G45910		AT3G61740		AT4G36810
AT3G62710	AT2G45990		AT3G61750		AT3G20390
AT3G49260	AT2G46050		AT3G61790		AT3G12100
AT3G17340	AT2G46380		AT3G61980		AT3G19800
AT3G23690	AT2G46430		AT3G62150		AT5G07790
AT3G54500	AT2G46440		AT3G62200		AT1G61380
AT3G60520	AT2G46450		AT3G62220		AT5G24000
AT3G13200	AT2G46460		AT3G62360		AT1G16000
AT3G03770	AT2G46470		AT3G62440		AT1G23710
AT3G19480	AT2G09765		AT3G62470		AT4G36670
AT3G56250	AT2G09770		AT3G62700		AT5G45750
AT3G17650	AT2G47100		AT3G62710		AT5G42900
AT3G22170	AT2G47110		AT3G62760		AT1G06620
AT3G19220	AT2G47230		AT3G63120		AT3G51710
AT3G19210	AT2G47380		AT3G63240		AT1G80555
AT3G07665	AT2G47420		AT3G63260		AT5G55300
AT3G51880	AT2G09915		AT3G63310		AT5G24380
AT3G11900	AT2G09935		AT3G63360		AT3G13782
AT3G04745	AT2G47690		AT3G63480		AT3G06300
AT3G62150	AT2G47770		AT3G63500		AT4G22360
AT3G09085	AT2G47780		AT2G01190		AT3G25400
AT3G09080	AT2G47844		AT2G01760		AT3G10270
AT3G02095	AT2G47850		AT2G01810		AT4G21880
AT3G12560	AT2G48010		AT2G02100		AT1G07833
AT3G50070	AT2G01023		AT2G02180		AT1G03030
AT3G07870	AT2G01060		AT2G02370		AT5G49680
AT3G05830	AT2G01110		AT2G02680		AT1G02560
AT3G28193	AT2G01560		AT2G04375		AT5G06815
AT3G28925	AT2G01720		AT2G04405		AT4G09420
AT3G50060	AT2G02350		AT2G03120		AT5G13000
AT3G06510	AT2G02570		AT2G03550		AT3G07780
AT3G05320	AT2G02710		AT2G03630		AT4G36800
AT3G44735	AT2G02820		AT2G03800		AT1G58210
AT3G26310	AT2G02910		AT2G04270		AT1G11880
AT3G51990	AT2G02960		AT2G04350		AT4G00650
AT3G51980	AT2G03690		AT2G04660		AT4G27450
AT3G11040	AT2G03700		AT2G04880		AT3G61640
AT3G49180	AT2G04230		AT2G04885		AT1G51660
AT3G48260	AT2G05120		AT2G05380		AT1G09780
AT3G49170	AT2G05920		AT2G05710		AT3G26730
AT3G53240	AT2G06040		AT2G06850		AT3G01760
AT3G05720	AT2G07180		AT2G06990		AT5G05210
AT3G62820	AT2G07629		AT2G07050		AT1G06610
AT3G55060	AT2G07665		AT2G07170		AT5G21920
AT3G12110	AT2G07690		AT2G11215		AT1G70820
AT3G12100	AT2G13610		AT2G11810		AT3G28430
AT3G63130	AT2G06415		AT2G05875		AT5G04140
AT3G63120	AT2G15790		AT2G13665		AT1G79750
AT3G07760	AT2G15890		AT2G13790		AT4G32400
AT3G05190	AT2G15950		AT2G14050		AT3G13335
AT3G05180	AT2G16250		AT2G14210		AT3G20060
AT3G26750	AT2G16370		AT2G14247		AT2G19170
AT3G16830	AT2G16430		AT2G14255		AT2G46450
AT3G03375	AT2G16440		AT2G15080		AT4G15240
AT3G06740	AT2G16510		AT2G15480		AT5G01760
AT3G26170	AT2G16530		AT2G15960		AT3G02350
AT3G01330	AT2G16780		AT2G16240		AT3G21630
AT3G15260	AT2G17200		AT2G16245		AT2G29760
AT3G07420	AT2G17230		AT2G16365		AT1G80550
AT3G57930	AT2G17350		AT2G16380		AT3G45650
AT3G45140	AT2G17560		AT2G06625		AT5G66120
AT3G09150	AT2G17840		AT2G16800		AT1G23310
AT3G09140	AT2G17930		AT2G17030		AT5G08650
AT3G14067	AT2G17950		AT2G17040		AT2G15960
AT3G20280	AT2G18650		AT2G17120		AT2G17200
AT3G57630	AT2G19170		AT2G06955		AT3G21430
AT3G23070	AT2G19650		AT2G17760		AT5G17000
AT3G47250	AT2G19930		AT2G18240		AT4G28460
AT3G62980	AT2G20210		AT2G18630		AT4G32765
AT3G16380	AT2G20250		AT2G18790		AT1G47530
AT3G54610	AT2G20330		AT2G18840		AT5G37260
AT3G27740	AT2G20510		AT2G18860		AT4G19460
AT3G04810	AT2G20630		AT2G18876		AT3G56360
AT3G26744	AT2G20670		AT2G18938		AT2G29510
AT3G07980	AT2G20900		AT2G19130		AT3G19790
AT3G48690	AT2G20980		AT2G19180		AT3G17020
AT3G23250	AT2G21240		AT2G19350		AT5G66530
AT3G07800	AT2G21465		AT2G19600		AT1G59710
AT3G09775	AT2G21660		AT2G19710		AT3G11560
AT3G48140	AT2G21670		AT2G19940		AT4G01940
AT3G57450	AT2G21880		AT2G20142		AT5G04670
AT3G49550	AT2G21950		AT2G20260		AT3G26670
AT3G61640	AT2G21970		AT2G20370		AT2G04880
AT3G15351	AT2G22010		AT2G20605		AT1G17220
AT3G15356	AT2G22430		AT2G20635		AT2G27650
AT3G27610	AT2G22650		AT2G20880		AT5G22070
AT3G02750	AT2G22668		AT2G20920		AT5G60270
AT3G25585	AT2G23370		AT2G21470		AT5G10695
AT3G29575	AT2G23390		AT2G21590		AT3G04620
AT3G03935	AT2G23430		AT2G21620		AT5G23630
AT3G09980	AT2G23600		AT2G21780		AT3G20780
AT3G14595	AT2G23840		AT2G21790		AT1G14270
AT3G14590	AT2G24330		AT2G22080		AT2G47840
AT3G47750	AT2G24360		AT2G22125		AT3G59765
AT3G13310	AT2G24370		AT2G22230		AT5G22920
AT3G02985	AT2G24490		AT2G22241		AT1G51055
AT3G14550	AT2G24680		AT2G22580		AT3G62720
AT3G48160	AT2G24780		AT2G22600		AT5G18960
AT3G23880	AT2G24830		AT2G22610		AT5G43455
AT3G04655	AT2G24860		AT2G22660		AT1G26420
AT3G56560	AT2G24970		AT2G23000		AT5G39890
AT3G24340	AT2G25850		AT2G23200		AT4G11000
AT3G56550	AT2G27020		AT2G23380		AT4G01750
AT3G18780	AT2G27110		AT2G23985		AT4G05845
AT3G50910	AT2G27470		AT2G24100		AT1G11790
AT3G13640	AT2G27630		AT2G24130		AT1G17850
AT3G06615	AT2G27650		AT2G08005		AT1G06207
AT3G57870	AT2G27970		AT2G24390		AT2G14740
AT3G62700	AT2G08230		AT2G24380		AT2G17930
AT3G12150	AT2G28405		AT2G24395		AT3G51990
AT3G13540	AT2G28560		AT2G24790		AT1G12750
AT3G02880	AT2G28620		AT2G25420		AT1G17480
AT3G24480	AT2G08275		AT2G25625		AT2G36350
AT3G05690	AT2G08280		AT2G25870		AT3G26400
AT3G07610	AT2G29500		AT2G26150		AT1G80630
[truncated: 2,521 more rows]
