# Supplementary material for: The canonical E2Fs together with RETINOBLASTOMA-RELATED are required to establish quiescence during plant development
Source: Commun Biol. 2023 Sep 4;6:903. doi: 10.1038/s42003-023-05259-2 (PMC10477330; doi:10.1038/s42003-023-05259-2)
Supplement: Supplementary file 7 — Supplementary Data 4 [file 42003_2023_5259_MOESM7_ESM.xlsx]

## Sheet: Fig.1
Fig. 1c Plant heights (cm)	1	2	3	4	5	6	7	8	9	10
WT	38.7	37.8	39	37.5	38.2	39.1	36.9	39.1	38.2	38.5	38.3	0.733333
e2fabc	48.1	49.2	47.6	48.5	49.3	48.4	47.9	48.9	49	48.8	48.57	0.569698
WT	37.1	39.8	39.1	38.8	37.9	39.5	36.5	39.4	38.9	38	38.4286	1.08934
e2fabc	47.9	49.1	47.8	48.9	49.2	49.6	48.6	47.9	48.9	49.8	48.77	0.711883
WT	37.6	39	38.5	37.1	38.1	39.6	37	37.6	38.5	39.4	38.24	0.917969
e2fabc	47.3	49.5	48.1	47.8	47.4	49.7	49.5	48.5	48.8	47.7	48.43	0.90805
Average values						P-value
WT	38.3	38.42	38.24	38.32	0.0916515	2.02258e-05
e2fabc	48.57	48.77	48.43	48.59	0.17088
Fig. 1e Root length (mm) 7DAG
			WT	e2fabc				WT	e2fabc				WT	e2fabc
1st experiment	1		26.986	41.7		2nd exp	1	26.42	42.34		3rd exp	1	32.78	43.87
	2		30.241	41.823			2	29.53	37.89			2	27.9	44.89
	3		29.328	42.834			3	31.34	39.4			3	31.8	40.23
	4		27.323	34.975			4	29.52	42.8			4	29.7	36.79
	5		34.431	37.212			5	30.08	42.9			5	32.8	38.56
	6		31.739	46.102			6	25.98	36.9			6	33.9	39.88
	7		27.459	42.574			7	31.8	34.89			7	28.56	42.12
	8		30.735	43.174			8	27.5	45.98			8	34.2	42.2
	9		30.037	39.042			9	29.67	38.9			9	26.78	39.67
	10		26.883	38.225			10	28.43	37.64			10	29.12	45.42
	11	Mean	29.516	40.766				29.027	39.964				30.754	41.363
	12	SD	2.445	3.15				1.93869					2.66019	2.82009
		P-values		6.78541e-06					2.48432e-05					2.09578e-05
			1	2	3	Avg	STDEV	P-value
		WT	29.516	29.027	30.75	29.7643	0.887938
		e2fabc	40.766	39.964	41.363	40.6977	0.701999	0.000282782
															Average of the three exps
Fig 1f Seed weight 11/15/2017 - 100seeds (mg)											Avg	SD	P-value			1	2	3		P-value
WT	1.96	2.1	2	2.12	1.99	1.95	2.2	2.13	1.98	2.01	2.044	0.0860491	1.12948e-10		WT	2.044	2.078	2.057	2.05967
e2fabc	3.7	3.9	3.6	3.7	3.75	3.92	3.56	3.8	3.78	3.78	3.749	0.115128			e2fabc	3.749	3.709	3.727	3.72833	0.000164006
seed weight 02/09/2018
WT	2.1	2.05	2.15	2.01	2	1.98	2.2	2.13	1.96	2.2	2.078	0.0855336
e2fabc	3.65	3.76	3.89	3.6	3.89	3.71	3.67	3.62	3.58	3.72	3.709	0.110398	2.67052e-11
seed weight 29/01/2019
WT	2.05	2.01	2	2.19	2.16	1.97	1.96	2.13	2.08	2.02	2.057	0.0802842
e2fabc	3.58	3.79	3.86	3.68	3.73	3.68	3.89	3.69	3.65	3.72	3.727	0.0952249	5.93514e-11
Fig 1h-i-j Embryonic cotyledons
Exp1	cot1	cot2	cot3	cot4	cot5	cot6	cot7	cot8	avg	SDtd	P-values
WT area (mm2)	0.1079	0.093919	0.100009	0.10192	0.106942	0.100945	0.097321	0.106542	0.101937	0.00463831	3.20294e-11
cell size (um2)	138.4	148.4	135	138	139	129	139	138	138.1	5.34843	2.67479e-06
cell number x1000)	0.781	0.67	0.675	0.754	0.769	0.782	0.7	0.738	0.733625	0.0461146	1.62496e-06
	cot1	cot2	cot3	cot4	cot5	cot6	cot7	cot8
e2fabc (area mm2)	0.23734	0.222376	0.236188	0.222038	0.229161	0.233139	0.223145	0.234178	0.229696	0.00641362
cell size (um2)	88.5	105.5	73.4	80.5	86.975	99	78	81	86.6094	10.8988
cell number (x1000)	2.681	2.1117	3.219	2.758	2.89315	2.192	2.791	2.88	2.69073	0.369275
Exp2	cot1	cot2	cot3	cot4	cot5	cot6	cot7	cot8	mean	SDtd	P-values
WT area (mm2)	0.1089	0.094919	0.101009	0.10092	0.104942	0.100945	0.098321	0.107542	0.102187	0.0043823	9.8305e-09
cell size (um2)	130.4	150.4	138	140	139	139	129.5	137.8	138.012	6.43438	3.16218e-07
cell number	0.837	0.6326	0.731	0.72085	0.7549	0.72618	0.7592	0.784	0.743216	0.0585862	7.91959e-08
	cot1	cot2	cot3	cot4	cot5	cot6	cot7	cot8
e2fabc (area mm2)	0.21734	0.242376	0.238188	0.220038	0.229661	0.232739	0.225145	0.232178	0.229708	0.0085771
cell size (um2)	86.5	107.5	77.4	79.5	85.975	98	79	83	87.1094	10.494
cell number	2.508	2.264	2.994	2.767	2.701	2.367	2.849	2.795	2.65562	0.251921
Exp3	cot1	cot2	cot3	cot4	cot5	cot6	cot7	cot8	mean	SDtd	P-values
WT area (mm2)	0.1059	0.095919	0.101009	0.10092	0.106982	0.100905	0.091321	0.109542	0.101562	0.00558733	6.57654e-09
cell size (um2)	148.4	138.4	132	140	139.5	129	137	140	138.037	5.81327	8.12611e-06
cell number (x1000)	0.7155	0.6924	0.765	0.7207	0.7663	0.7821	0.6664	0.782	0.7363	0.043751	5.40437e-07
	cot1	cot2	cot3	cot4	cot5	cot6	cot7	cot8
e2fabc (area mm2)	0.20734	0.232376	0.232188	0.226039	0.239161	0.233189	0.223115	0.234168	0.228447	0.00985008
cell size (um2)	88.5	105.5	73.4	80.5	86.975	99	78	81	86.6094	10.8988
cell number	2.352	2.2123	3.162	2.807	2.6853	2.354	2.791	2.89	2.6567	0.323632
Avg of 3 exp	Exp1	Exp2	Exp3	Avg	SD	P-values
WT cot. Area (mm2)	0.1019	0.10218	0.1015	0.10186	0.00034176
Cell size	138.1	138.01	138.037	138.049	0.0461203
Cell number	733.6	743.2	736.3	737.7	4.95076
e2fabc cot area	0.2296	0.2297	0.2284	0.229233	0.000723418	3.61877e-06
cell size	86.6	87.1	86.6	86.7667	0.288675	1.33138e-05
cell number	2690.7	2655.6	2656.7	2667.67	19.955	5.08416e-05

## Sheet: Fig.2
Fig. 2b Leaf area (mm2)
WT 8DAG	1st exp	2nd	3rd	WT-12DAG	1st exp	2nd	3rd	WT-16DAG	1st exp	2nd	3rd	WT-20DAG	1st	2nd	3rd
Leaf # 1	2.455	2.567	1.98	Leaf # 1	11.87	10.98	11.04	Leaf # 1	28.3	28.4	27.4	Leaf 1	29.18	27.67	26.67
2	2.08	2.123	2.34	2	13.19	13.67	13.05	2	37.59	31.02	30.12	2	31.47	30.02	29.89
3	1.81	3.012	1.97	3	14.31	16.58	13.89	3	29.52	29.1	28.34	3	23.68	24.03	23.78
4	3.027	2.187	2.2	4	11.32	18.12	11.78	4	18.54	18.92	17.89	4	39.7	36.45	34.67
5	3.22	1.82	1.97	5	11.71	11.01	10.98	5	27.79	26.9	26.34	5	30.05	29.23	28.45
6	1.926	1.91	2.567	6	17.11	17.65	16.34	6	22.09	28.2	27.24	6	38.9	38.21	33.56
7	1.758	2.02	1.787	7	13.54	14.04	13.3	7	29.57	26.19	26.18	7	24.87	25.02	24.23
8	1.797	1.76	2.32	8	13.6	18.34	13.1	8	18.68	19.18	18.17	8	30.57	30.23	31.35
9	1.8589	1.84	3.13	9	12.08	11.32	14.01	9	20.46	19.23	19.56	9	35.11	36.18	35.23
10	1.99	1.97	3.08	10	17.9	18.6	17.98	10	30.4	29.04	30.23	10	32.17	32.45	30.12
avg	2.19219	2.1209	2.3344	11	17.79	14.12	16.89	avg	26.294	25.618	25.147	avg	31.57	30.949	29.795	30.7713
SD	0.532138	0.390806	0.465728	avg	14.0382	14.9482	13.8509
e2fabc-8DAG	3.496	2.23	4.45	e2fabc-12DAG	22.74	14.65	20.89	e2fabc-16DAG	45.89	49.174	44.23	e2fabc-20DAG	51.48	51.2	50.12
	1.972	2.98	4.035		15.83	21.19	14.56		37.33	38.05	45.78		52.89	48.3	51.11
	3.926	3.214	4.24		13.69	22.46	13.02		43.79	42.31	46.87		32.62	45.175	33.45
	1.89	1.567	1.86		15.45	17.43	17.8		38.14	43.05	43.25		45.17	42.639	42.23
	1.53	3.245	1.654		16.15	15.78	13.24		46.35	47.89	39.98		39.06	58.131	39.02
	1.87	1.689	2.893		20.68	13.97	20.06		37.42	40.23	48.46		46.518	47.044	44.18
	2.42	1.987	2.675		18.64	21.89	17.18		39.73	41.35	44.78		36.44	51.123	50.12
	2.59	2.897	1.897		19.2	20.21	19.1		39.72	43.27	48.26		64.38	48.146	59.78
	4.43	4.39	2.987		21.04	15.76	20.89		45.25	48.34	47.32		57.49	52.103	51.45
	4.31	4.01	3.765		17.7	18.18	17.1		42.07	45.98	46.88		47.4	40.238	45.17
avg	2.8434	2.88656	2.88956		16.2	22.34	16.9	avg	41.569	43.9644	45.581	avg	47.3448	48.4099	46.663	47.4726
SD	1.07404	0.984351	0.970144	avg	17.9382	18.5327	17.34
Leaf area (mm2)
WT	8	12	16	20	DAG
	2.19	14.038	26.294	31.57
	2.12	14.84	25.618	30.949
	2.33	13.85	25.147	29.795
avg	2.21333	14.2427	25.6863	30.7713
sd	0.106927	0.525777	0.576545	0.900739
e2fabc	2.84	17.93	41.569	47.34
	2.88	18.53	43.9644	48.409
	2.88	17.34	45.581	46.66
avg	2.86667	17.9333	43.7048	47.4697
SD	0.023094	0.595007	2.01856	0.88168
P-value	0.00850642	0.000987237	0.00684338	0.000877333
Fig. 2c	Average epidermal cell area/leaf (um2)
Exp1	WT-8DAG	12DAG	16DAG	Exp2	WT-8DAG	12DAG	16DAG	Exp3	WT-8DAG	12DAG	16DAG	Exp1	e2fabc-8DAG	12DAG	16DAG	Exp2	e2fabc-8DAG	12DAG	16DAG	Exp3	e2fabc-8DAG	12DAG	18DAG
Leaf 1	190	818	1308	Leaf 1	182	851	1170	Leaf 1	198	779	1461		137	707	947		112	851	919		162	620	972
2	187.5	800	1265	2	180	887	1164	2	201	771	1476		132	723	943		102	821	923		145	608	986
3	191	828	1240	3	192	830	1232	3	217	758	1485		142	710	967		121	881	957		182	634	990
4	192	835	1358	4	174	828	1103	4	186	798	1385		141	701	933		120	861	910		171	641	952
5	189.5	812	1372	5	184	860	1181	5	188	794	1398		133	694	945		105	841	886		150	597	960
Avg	190	818.6	1308.6		182.4	851.2	1170		198	780	1441		137	707	947		112	851	919		162	620	972
	avg of 3 exps			avg	SD	P-value
WT-8DAG	190	184	198	190.667	7.02377
e2fabc-8DAG	137	112	162	137	25	0.0355477
WT-12DAG	818.6	851.2	780	816.6	35.6421
e2fabc-12DAG	707	851	620	726	116.666	0.195576
WT-16DAG	1308.6	1170	1441	1306.53	135.512
e2fabc-16DAG	947	919	972	946	26.5141	0.0291445
Fig.2d	Epidermal cell number - leaf area/avg. epidermal cell size																				Avg 3 experiments				Avg	SD	P-values
Exp1-3	WT-8DAG1	8DAG2	8DAG3	12DAG1	12DAG2	12DAG3	16DAG1	16DAG2	16DAG3	e2fbac-Exp1-3	e2fabc-8DAG1	8DAG2	8DAG3	12DAG1	12DAG2	12DAG3	16DAG1	16DAG2	16DAG3		WT-8DAG	11538	11109	12286	11644.3	595.661
Leaf 1	12921	13510.5	10421	14546	13456	13529	21769	21846	21077	Leaf 1	25518	16277	32482	31322	20179	28774	48509	51980	46755		WT12DAG	16743	18420	16601	17254.7	1011.7
2	10947	11173.7	12315	16164	16752	15992	28915	23169	23169	2	14394	21752	29452	21804	29187	20055	39460	39222	48393		WT16DAG	20224	19636	19343	19734.3	448.656
3	9526	15852.6	10368	17536	20318	17022	22707	22384	21800	3	28657	23460	30949	18857	30936	17453	46289	44725	49545		e2fabc8DAG	20810	20676	22294	21260	897.973	0.000494257
4	15931.5	11510.5	11578.9	13872	22205	14436	14261	14554	13761	4	13795	11694	13576	21281	24008	24518	40317	45507	45719		e2fabc12DAG	24947	25002	23966	24638.3	582.907	0.00399887
5	16947.3	9578.9	10368	14350	13492	13455	21377	20692	20261	5	11418	23686	12343	22245	21735	18237	47317	50623	42262		e2fabc-16DAG	44273	46373	48182	46276	1956.3	0.00271658
6	10136.8	10052	13510	20968	21630	20024	16977	21692	20954	6	13955	12604	21168	28485	19242	28320	39556	42526	51226
7	9252.6	10100	9405	16593	17206	16299	22746	20146	20138	7	17664	14828	19525	25675	30151	26308	41998	43710	47336
8	9457.9	9263	12210	16666	22475	16054	14369	14754	13977	8	18905	21146	14157	26446	27837	23664	41987	45740	51015
9	9784	9684	16473	14804	13872	17169	15738	14792	15046	9	32336	32044	21803	28981	21708	28774	47832	51099	50021
10	10473.7	10368	16210	21936	22794	22034	23384	22338	23255	10	31460	29270	27482	24380	25041	23554	49471	48604	49556
Avg	11537.8	11109.3	12285.9	16743.5	18420	16601.4	20224.3	19636.7	19343.8		20810.2	20676.1	22293.7	24947.6	25002.4	23965.7	44273.6	46373.6	48182.8
Fig.2f	Extra cell divisions were counted in three leaf regions (base, middle and tip).
WT	12DAG	12DAG	12DAG	12DAG	12DAG	16DAG	12DAG	12DAG	12DAG	16DAG	16DAG	16DAG	16DAG	16DAG	16DAG	16DAG	16DAG	16DAG	Avg extra cell division in 3 experiments 5 leaves in each:
Leaf #	Base-1	Base-2	Base-3	Middle-1	Middle-2	Middle-3	Tip-1	Tip-2	Tip-3	Base-1	Base-2	Base-3	Middle-1	Middle-2	Middle-3	Tip-1	Tip-2	Tip-3	12DAGBase avg	Middle avg	Tip avg	sum	extra cell division/leaf x 31,7			16DAG-Base	Middle	Tip	sum extr.cell division/leaf				P values
#1	1	0	0	4	3	2	0	0	0	0	0	0	0	0	0	0	0	0	0.8	2.8	0	3.6	114.12			0	0	0	0				0.000204386	12DAG wt vs e2fabc
#2	0	1	0	2	3	3	0	0	0	0	0	0	0	0	0	0	0	0	0.6	2.4	0	3.2	101.4			0	0	0	0				4.06069e-05	16DAG vs e2fabc
#3	1	1	1	3	2	2	0	0	0	0	0	0	0	0	0	0	0	0	0.6	2.4	0	3.2	101.4			0	0	0	0
#4	1	0	1	2	0	3	0	0	0	0	0	0	0	0	0	0	0	0					105.64
#5	1	1	1	3	4	2	0	0	0	0	0	0	0	0	0	0	0	0
e2fabc	12DAG	12DAG	12DAG	12DAG	12DAG	16DAG	12DAG	12DAG	12DAG	16DAG	16DAG	16DAG	16DAG	16DAG	16DAG	16DAG	16DAG	16DAG	12DAG-e2fabc							16DAG
Leaf #	Base-1	Base-2	Base-3	Middle-1	Middle-2	Middle-3	Tip-1	Tip-2	Tip-3	Base-1	Base-2	Base-3	Middle-1	Middle-2	Middle-3	Tip-1	Tip-2	Tip-3	Avg.Base	Middle	Tip	sum	Ext.cell div/leaf: sum x 40			Avg.Base	Middle	Tip	sum	Ext.cell division/leaf
#1	3	4	3	7	7	9	12	11	9	7	9	11	14	20	18	22	25	14	3.6	8.2	10	21.8	872			7	13.8	21	41.8	4054
#2	4	5	6	9	8	8	8	9	10	6	10	7	15	12	10	28	11	23	4.4	8	9.8	22.2	888			7.4	14.8	19.6	41.8	4054
#3	3	4	4	9	8	9	10	8	8	8	5	8	13	15	9	18	17	22	4	8.6	9.8	22.4	896			7.4	14	21.2	42.6	4132
#4	3	5	3	10	7	7	9	12	12	5	6	6	14	13	16	17	22	26					885.333						Average	4080
#5	5	4	4	8	10	8	11	9	10	9	7	5	13	14	17	20	23	21
Avg	3.6	4.4	4	8.6	8	8.2	10	9.8	9.8	7	7.4	7.4	13.8	14.8	14	21	19.6	21.2	4	8.26667	9.86667
Fig.2g	Ratio of small size cells(<60um2)
WT	8DAG	8DAG	8DAG	8DAG	8DAG	8DAG	8DAG	8DAG	8DAG	12DAG	12DAG	12DAG	12DAG	12DAG	12DAG	12DAG	12DAG	12DAG	16DAG	16DAG	16DAG	16DAG	16DAG	16DAG	16DAG	16DAG	16DAG		8DAG	Base	Middle	Tip	Sum	x factor (leaf area/image area)	%	12DAG	Base	Middle	Tip	Sum	x factor	%	16DAG	Base	Middle	Tip	Sum	x factor	%
Leaf #	Base-1	Base-2	Base-3	Middle-1	Middle-2	Middle-3	Tip-1	Tip-2	Tip-3	Base-1	Base-2	Base-3	Middle-1	Middle-2	Middle-3	Tip-1	Tip-2	Tip-3	Base-1	Base-2	Base-3	Middle-1	Middle-2	Middle-3	Tip-1	Tip-2	Tip-3			343.4	152.2	45.4	541	2651	22.7		8.8	2.2	1	12	380.4	2.2		8	2.4	0.2	10.6	604	3
#1	310	354	321	134	155	167	45	53	39	6	11	12	1	1	4	1	0	1	6	9	8	2	2	2	0	0	0			354	156.2	47.2	557.4	2731	23.45		9.4	2	1.2	12.6	399.4	2.3		8.6	2.4	0.4	11.4	650	3.2
#2	335	349	359	159	148	161	41	43	46	11	10	11	2	2	2	2	2	1	9	9	10	3	4	1	0	0	0			351.6	154.2	47.4	553.2	2710.7	23.2		9.6	2.8	1	13.4	424	2.45		8.8	2.2	0.4	11.4	650	3.2
#3	332	328	376	152	139	142	39	44	44	12	9	8	3	2	3	2	2	2	10	10	9	1	2	3	0	1	1						Avg	2697.57	23.1167						401.267	2.31667						634.667	3.13333
#4	365	378	354	168	168	146	67	41	51	8	10	7	3	4	2	0	1	1	7	6	8	4	3	4	1	1	1						SD	41.5856	0.381881						21.8599	0.125831						26.5581	0.11547
#5	375	361	348	148	171	155	35	55	57	7	7	10	2	1	3	0	1	0	8	9	9	2	1	1	0	0	0
	343.4	354	351.6	152.2	156.2	154.2	45.4	47.2	47.4	8.8	9.4	9.6	2.2	2	2.8	1	1.2	1	8	8.6	8.8	2.4	2.4	2.2	0.2	0.4	0.4
e2fabc	8DAG	8DAG	8DAG	8DAG	8DAG	8DAG	8DAG	8DAG	8DAG	12DAG	12DAG	12DAG	12DAG	12DAG	12DAG	12DAG	12DAG	12DAG	16DAG	16DAG	16DAG	16DAG	16DAG	16DAG	16DAG	16DAG	16DAG		8DAG	Base	Middle	Tip	Sum	x factor (leaf area/image area)	%	12DAG	Base	Middle	Tip	Sum	x factor	%	16DAG	Base	Middle	Tip	Sum	x factor	%
Leaf #	Base-1	Base-2	Base-3	Middle-1	Middle-2	Middle-3	Tip-1	Tip-2	Tip-3	Base-1	Base-2	Base-3	Middle-1	Middle-2	Middle-3	Tip-1	Tip-2	Tip-3	Base-1	Base-2	Base-3	Middle-1	Middle-2	Middle-3	Tip-1	Tip-2	Tip-3			465.4	457	228	1150.4	7132	33.5		28.2	15.8	10	54	2160	8.7		20	10.2	10.2	40.4	3919	8.4
#1	350	480	333	432	556	375	210	235	210	35	26	25	19	15	17	12	8	7	19	20	19	11	9	14	11	15	12			572.6	500.4	237.4	1310.4	8124.5	38		24.4	15	10.2	49.6	1984	8.05		20.8	10.8	10.2	41.8	4054.6	8.7
#2	555	579	321	489	478	391	201	254	245	26	23	30	14	14	16	13	8	6	26	14	28	15	12	12	13	6	16			302.4	394.6	221	918	5691	26.7		24.6	16.8	10.4	51.8	2072	8.4		20.2	10.8	10.4	41.4	4016	8.6
#3	298	675	296	500	504	421	198	265	289	21	25	21	13	17	19	8	11	15	14	21	15	8	6	8	9	8	7								32.7333						2072	8.38333							8.56667
#4	467	579	250	413	489	387	256	199	189	30	27	23	18	16	20	7	15	14	18	27	21	7	13	10	8	13	6								5.68888							0.32532							0.152753
#5	657	550	312	451	475	399	275	234	176	29	21	24	15	13	12	10	9	10	23	22	18	10	14	10	10	9	11								0.0974575
Avg	465.4	572.6	302.4	457	500.4	394.6	228	237.4	221.8	28.2	24.4	24.6	15.8	15	16.8	10	10.2	10.4	20	20.8	20.2	10.2	10.8	10.8	10.2	10.2	10.4
																																												P-values	8DAG	12DAG	16DAG
																																													0.0974575	0.00136329	3.76357e-05
Fig2h-i					Relative Transcription levels
	CDKB1;1	TMM	UBC18			CDKB1;1	TMM				CDKB1;1		P-values
WT-9/1	26.8139	24.079	17.4649			1	1
WT-16/1	29.7898	26.48	18.6499			0.288992	0.430475				WT9 vs. e2fabc9		0.002293
WT-20/1	30.9879	25.869	18.8898			0.148744	0.7764				WT16 vs. e2fabc16		0.00188
WT-9/2	26.7721	24.123	17.3728			0.9657	0.9099				WT20 vs. e2fabc20		0.01655
WT-16/2	30.3878	26.79	18.8898			0.2254	0.41
WT-20/2	30.9968	25.912	18.9632			0.15554	0.7929				TMM
WT-9/3	26.9312	24.025	17.5163			0.95535	1.075
WT-16/3	29.8127	26.312	18.4886			0.25435	0.4324				WT9 vs. e2fabc9		0.006145
WT-20/3	30.8832	25.756	18.7853			0.14876	0.781				WT16 vs. e2fabc16		0.005666
e2fabc-9/1	24.1542	20.6749	16.7467			3.841	6.4348				WT20 vs. e2fabc20		0.00403
e2fabc-16/1	23.0046	22.4516	18.2193			23.6488	5.2118
e2fabc-20/1	23.5895	24.7199	19.3538			34.6144	2.375
e2fabc-9/2	24.3217	20.6523	16.8517			3.6782	7.0298
e2fabc-16/2	22.8053	22.5064	18.0263			23.7523	4.3893
e2fabc-20/2	23.7887	24.7267	19.2122			27.3316	2.1429
e2fabc-9/3	23.9897	20.7865	16.6891			4.136	5.7227
e2fabc-16/3	22.9315	22.885	18.3317			26.8937	4.1721
e2fabc-20/3	23.3118	24.7098	19.3921			43.0905	2.4561

## Sheet: Fig.3
Fig.3a
Upreguated genes			Downregulated genes
GO term	logFDR		GO term	logFDR
DNA metabolic process	40.2924		single-organism metabolic process	15.7959
single-organism process	39.2291		oxidation-reduction process	15.699
cell cycle process	30.1308		single-organism process	14.9586
cell cycle	28.2076		photosynthesis	9.63827
chromosome organization	28.041		response to abiotic stimulus	8.95861
cellular response to DNA damage stimulus	25.1739		carbon fixation	7.10237
response to stress	24		reductive pentose-phosphate cycle	6.60206
DNA repair	23.6383		photosynthesis, dark reaction	6.50864
response to stimulus	21.585		single-organism biosynthetic process	6.42022
organelle organization	20.8861		carbohydrate metabolic process	5.92082
nuclear division	19.1805		cell wall organization or biogenesis	5.88606
DNA recombination	19.0605		response to stimulus	5.45593
DNA replication	19.0605		metabolic process	5.45593
cellular response to stress	18.8539		external encapsulating structure organization	5.45593
single-organism cellular process	18.0757		response to light stimulus	5.34679
organelle fission	17.6021		catabolic process	5.23657
nuclear chromosome segregation	14.7959		cell wall organization	5.23657
meiotic cell cycle	14.6576		polysaccharide metabolic process	5.01773
mitotic cell cycle	14.6198		response to radiation	5.01773
chromosome segregation	14.5528		response to chemical	4.56864
Fig.3b
e2fabc up & canonical E2F targets	e2fabc up & G2/M	e2fabc up		e2fabc down & canonical E2F targets	e2fabc down & G2/M	e2fabc down
AT3G55060	AT5G06910	AT5G16970		AT3G48490	AT3G58100	AT2G42380
AT1G76540	AT4G14700	AT5G45410		AT3G04630	AT3G51290	AT1G64630
AT2G45490	AT1G26840	AT1G57770			AT1G28290	AT1G20340
AT4G32830	AT3G05740	AT1G51890			AT5G01370	AT4G29905
AT3G17360	AT1G21690	AT1G09780				AT1G78120
AT3G09080	AT2G38810	AT5G02540				AT2G25790
AT1G54960	AT4G15130	AT1G09530				AT1G63470
AT1G76740	AT5G12930	AT2G04070				AT3G25190
AT5G67270	AT2G41460	AT1G72100				AT5G01015
AT3G06030	AT1G44900	AT5G41761				AT1G50010
AT5G55830	AT1G69770	AT1G44760				AT5G56980
AT5G60150	AT1G15660	AT5G52450				AT1G01900
AT1G50710	AT3G55640	AT5G54390				AT1G02205
AT1G18040	AT5G14530	AT4G33030				AT2G38210
AT3G48900	AT5G49160	AT1G72680				AT2G34790
AT5G11300	AT5G44740	AT5G01300				AT2G39350
AT2G36200	AT4G16265	AT4G20110				AT1G23480
AT3G10880	AT4G02060	AT3G18524				AT4G17810
AT1G53140	AT4G23860	AT5G42650				AT1G47380
AT3G57860	AT3G58770	AT3G15170				AT2G29300
AT4G05520	AT2G47680	AT1G62790				AT3G08770
AT5G05510	AT1G68200	AT3G13080				AT4G34980
AT5G17160	AT1G66620	AT2G21640				AT3G62550
AT2G26180	AT3G20490	AT2G34260				AT2G47860
AT5G33300	AT5G49520	AT5G47590				AT1G56320
AT3G22880	AT1G08130	AT4G24690				AT3G04790
AT5G55820	AT4G12620	AT3G53650				AT2G29290
AT5G63950	AT3G01330	AT1G09300				AT1G73655
AT1G14350	AT3G09660	AT2G36640				AT4G14465
	AT3G20670	AT3G54670				AT4G24780
	AT1G80190	AT5G61070				AT1G27480
	AT1G13330	AT1G77640				AT5G07080
	AT1G07270	AT5G12890				AT4G16340
	AT3G63010	AT1G79650				AT2G14890
	AT5G62410	AT3G24495				AT3G15270
	AT3G14890	AT3G02468				AT4G28025
	AT3G42660	AT2G24990				AT2G43920
	AT4G25540	AT2G38870				AT1G33480
	AT4G14970	AT5G27680				AT5G61480
	AT3G24340	AT1G29195				AT4G29270
	AT5G25580	AT1G65280				AT1G04680
	AT1G35530	AT1G26560				AT4G11211
	AT5G52950	AT2G23430				AT3G27850
	AT2G46200	AT5G52890				AT3G10060
	AT4G13690	AT2G25000				AT2G35770
	AT5G22750	AT1G65610				AT2G38230
	AT5G45780	AT4G19380				AT1G11600
	AT4G27510	AT2G01735				ATCG00120
	AT3G15620	AT4G29570				AT4G33470
	AT3G18630	AT3G11660				AT2G19200
	AT5G15540	AT1G72800				AT1G62570
	AT1G33420	AT3G18030				AT2G45820
	AT1G29630	AT1G09000				AT3G01750
	AT5G13960	AT4G18010				AT3G51420
	AT5G66130	AT1G22230				AT4G38080
	AT3G27060	AT3G62840				AT2G29550
	AT1G79640	AT5G54960				AT4G14130
	AT5G38110	AT1G08260				AT5G04140
	AT3G02820	AT3G46920				AT3G14420
	AT1G65470	AT3G30120				AT3G15095
	AT1G04730	AT5G45350				AT1G10670
	AT2G20250	AT5G50790				AT3G09220
	AT5G63920	AT2G24680				AT5G52780
	AT5G07660	AT1G27300				AT3G28345
	AT5G49110	AT3G27810				AT2G01610
	AT3G17030	AT1G21790				ATCG01230
	AT2G47230	AT2G01905				AT5G28490
	AT3G63480	AT5G50350				AT2G37640
	AT5G67100	AT1G04600				AT3G50790
	AT2G02810	AT1G55770				AT3G63300
	AT2G29680	AT3G16420				AT5G01870
	AT1G26330	AT4G22970				AT2G21130
	AT5G52910	AT1G70250				AT2G41660
	AT4G30860	AT5G02220				AT2G05440
	AT2G46040	AT2G39270				AT1G61170
	AT1G79890	AT2G47980				AT5G59130
	AT3G27640	AT1G18720				AT4G38660
	AT4G33870	AT2G05520				AT1G67870
	AT5G61460	AT5G20930				AT3G50820
	AT3G60660	AT1G62710				AT2G40540
	AT4G22250	AT4G28570				AT3G22620
	AT1G05950	AT4G28520				AT5G60490
	AT3G24320	AT1G24310				AT1G67090
	AT5G16690	AT3G55340				AT2G23540
	AT5G19920	AT4G25580				AT2G19170
	AT3G02920	AT5G12010				AT1G04820
	AT5G56740	AT4G39140				AT5G55480
	AT3G59550	AT3G21380				AT4G39795
	AT3G10690	AT4G36710				AT5G08330
	AT3G56870	AT2G33770				AT5G55720
	AT2G23150	AT3G57180				AT3G02110
	AT1G26540	AT4G37320				AT1G26210
	AT4G23210	AT4G23290				AT3G19820
	AT3G50380	AT1G02770				AT1G25510
	AT4G35050	AT1G52270				AT2G33830
	AT2G30590	AT1G33500				AT3G01190
	AT3G07610	AT2G39020				AT3G51510
	AT1G75150	AT1G64090				AT3G24300
	AT1G77470	AT4G14180				AT5G06900
	AT4G30840	AT5G21105				AT2G18470
	AT1G78650	AT5G25250				AT5G50011
	AT2G44980	AT5G01760				AT2G21530
	AT1G20720	AT1G70220				AT3G27250
	AT2G16780	AT1G60890				AT2G10940
	AT3G16730	AT5G13520				AT1G22440
	AT3G54650	AT3G25770				AT3G23840
	AT1G45110	AT1G78370				AT3G48360
	AT1G34770	AT1G01940				AT3G01516
	AT4G14770	AT2G47250				AT1G80280
	AT1G67630	AT3G48310				AT5G24770
	AT2G29570	AT3G16980				AT1G67030
	AT4G16970	AT5G59390				AT3G15115
	AT5G49010	AT5G65360				AT4G16515
	AT5G54970	AT4G12540				ATCG01050
	AT3G12280	AT1G07090				AT4G26530
	AT5G46280	AT1G09420				AT3G13000
	AT4G02460	AT5G65750				AT3G07650
		AT4G04830				AT2G32990
		AT3G17420				AT5G02160
		AT1G77130				AT4G29030
		AT4G27320				AT3G15680
		AT4G32670				AT5G58000
		AT3G56030				AT3G06130
		AT5G40420				AT1G74460
		AT3G56490				AT1G15760
		AT1G64142				AT3G29030
		AT5G27670				AT1G77330
		AT5G54160				AT3G52370
		AT4G27050				AT4G26520
		AT2G38860				AT1G17060
		AT2G23380				AT1G20440
		AT1G77270				AT1G09630
		AT3G61990				AT1G67865
		AT2G43620				AT1G53470
		AT3G20500				AT2G29660
		AT3G50360				AT4G22505
		AT2G30550				AT4G14960
		AT5G63010				AT3G11430
		AT4G12490				AT5G28640
		AT3G18940				AT1G05835
		AT5G45690				AT3G48350
		AT4G17880				AT1G74880
		AT1G62290				AT2G38390
		AT4G19420				AT4G31910
		AT3G16660				AT4G03280
		AT2G33070				AT3G52550
		AT5G03555				AT3G59010
		AT5G05730				AT5G09690
		AT5G02430				AT1G52870
		AT1G80640				AT1G05630
		AT5G26220				AT1G02000
		AT2G39660				AT3G52790
		AT5G13420				AT2G38380
		AT2G19380				AT5G12330
		AT1G19570				AT3G24520
		AT1G33560				AT5G55570
		AT1G80680				AT1G28710
		AT5G66120				AT2G01530
		AT5G27889				AT1G19150
		AT3G50480				AT1G02500
		AT5G03780				AT5G02320
		AT3G10113				AT4G34480
		AT2G36970				AT2G37630
		AT3G26830				AT3G51470
		AT4G22690				AT1G46480
		AT1G19640				AT1G12380
		AT2G38340				AT5G17040
		AT4G16240				AT5G23530
		AT4G34180				AT3G60390
		AT1G78850				AT4G12730
		AT2G02820				AT4G30660
		AT1G17460				AT5G66450
		AT5G07280				AT5G22940
		AT3G24170				ATCG00280
		AT4G21470				AT2G40130
		AT5G47400				AT2G28250
		AT1G64740				AT1G15980
		AT3G62190				AT2G38330
		AT1G09850				AT2G17970
		AT2G31230				AT1G48480
		AT3G26840				AT1G08160
		AT2G38940				AT5G43350
		AT1G70460				AT5G66080
		AT2G22600				AT3G02790
		AT4G24000				AT5G55730
		AT3G28930				ATCG00020
		AT5G05680				AT5G25490
		AT1G43910				AT2G18480
		AT5G58710				AT4G17340
		AT5G15860				AT5G07030
		AT2G27402				AT1G31814
		AT1G73190				AT5G15530
		AT5G48450				AT5G46690
		AT5G04590				AT3G28290
		AT2G04235				AT2G18140
		AT2G36760				AT3G57500
		AT5G26680				AT1G48240
		AT2G01940				AT2G16980
		AT5G27240				AT1G62660
		AT5G59820				AT4G17280
		AT4G12480				AT3G09550
		AT1G30170				AT5G25880
		AT1G27980				AT5G51060
		AT1G54575				AT4G13280
		AT1G68250				AT4G35160
		AT5G45440				AT1G11860
		AT4G01610				AT5G18850
		AT3G54870				AT1G51200
		AT3G53720				AT2G42540
		AT1G04130				AT4G02290
		AT2G35940				AT1G78815
		AT4G27585				AT1G66540
		AT1G71760				AT4G37409
		AT3G21500				AT3G15360
		AT1G18060				AT1G18980
		AT2G24960				AT3G12610
		AT4G11460				AT5G55230
		AT1G14340				AT4G32340
		AT4G36700				AT1G09795
		AT5G03650				AT3G50970
		AT1G78510				AT5G47640
		AT1G47710				AT3G12110
		AT1G73500				AT2G21045
		AT4G02390				AT5G24150
		AT1G70140				AT4G13560
		AT4G15280				AT1G68725
		AT5G23290				AT2G45960
		AT5G63090				AT5G50010
		AT5G18270				AT5G62580
		AT1G78790				AT2G04780
		AT1G77850				ATCG00490
		AT2G20980				AT5G45920
		AT1G55760				AT2G03640
		AT3G22750				AT2G07732
		AT5G46180				AT3G55710
		AT5G12110				AT2G33810
		AT1G30420				AT5G44400
		AT3G53880				AT4G23496
		AT5G40450				AT3G10840
		AT3G19920				AT3G46270
		AT5G19890				AT4G36610
		AT1G56010				AT2G06925
		AT1G52880				AT5G23190
		AT3G57330				AT1G79840
		AT3G14230				AT1G69230
		AT3G12270				AT1G04610
		AT1G64660				AT4G20240
		AT3G60970				AT2G34850
		AT5G63120				AT5G20860
		AT1G47980				AT4G13290
		AT5G04220				AT5G65410
		AT1G76260				AT2G29180
		AT3G05410				AT2G40020
		AT3G19720				AT3G53980
		AT5G26800				AT1G06460
		AT2G23620				AT1G64330
		AT5G39030				AT3G16250
		AT3G28210				AT5G22890
		AT1G28580				AT1G80690
		AT1G14370				AT1G20990
		AT1G17960				AT5G46730
		AT1G60930				AT2G14610
		AT1G30610				AT2G19990
		AT4G12300				AT1G01600
		AT4G27300				AT2G19400
		AT5G15450				AT2G30390
		AT3G16150				AT2G30210
		AT3G09430				AT5G38430
		AT5G66630				AT4G16110
		AT3G19850				AT5G25460
		AT2G37120				AT1G32860
		AT5G20400				AT5G07130
		AT1G56660				AT2G04842
		AT5G58670				AT2G37660
		AT3G09480				AT1G78990
		AT1G02850				AT3G55420
		AT2G35470				AT2G38480
		AT2G46520				AT2G03090
		AT3G11050				AT2G46535
		AT1G27880				AT4G30850
		AT4G32250				AT4G28250
		AT2G37000				AT5G51550
		AT1G54280				AT4G28706
		AT2G40330				ATCG00480
		AT4G25330				AT5G39210
		AT5G50930				AT4G37410
		AT3G16500				AT2G40480
		AT3G21850				AT4G34220
		AT4G16160				AT3G09070
		AT1G51850				AT1G11125
		AT5G61520				AT4G22010
		AT4G18790				AT4G28150
		AT1G65620				AT5G50300
		AT3G60966				AT5G59570
		AT1G15790				AT4G39710
		AT3G22560				AT1G06100
		AT3G27620				AT1G02900
		AT1G07240				AT1G52770
		AT1G48360				AT3G05880
		AT2G18750				AT3G14550
		AT4G24860				AT1G06360
		AT1G04555				ATCG00470
		AT1G48960				AT2G44230
		AT1G17290				AT1G02740
		AT1G74030				AT3G28860
		AT1G66950				AT4G18380
		AT2G32120				AT1G05260
		AT3G54750				ATCG00270
		AT3G26820				AT2G33850
		AT1G10585				AT5G09660
		AT5G10110				AT5G10600
		AT3G08690				AT3G62370
		AT1G51760				AT3G46250
		AT3G48540				AT3G61850
		AT2G36780				AT5G06290
		AT2G36090				AT5G55200
		AT1G12030				AT3G13520
		AT1G77860				AT1G01190
		AT5G23610				AT1G31320
		AT3G57780				AT1G02800
		AT2G22430				AT5G58860
		AT1G50700				AT5G20740
		AT2G19930				AT4G00200
		AT3G12830				AT3G04230
		AT3G54630				AT2G05510
		AT1G14520				AT2G34470
		AT1G62380				ATCG01310
		AT5G44120				AT4G19540
		AT3G57770				AT3G23175
		AT4G01750				AT3G61260
		AT5G01540				AT5G14740
		AT3G03670				AT1G30360
		AT4G34200				AT4G03205
		AT4G08870				AT2G44300
		AT5G35660				AT5G44550
		AT3G45880				AT1G11545
		AT3G44970				AT4G11320
		AT1G58050				AT4G00750
		AT5G17990				AT4G01150
		AT5G20790				AT1G22710
		AT1G31290				AT1G30690
		AT4G02660				AT5G20950
		AT2G45030				AT1G14730
		AT5G07460				AT3G07010
		AT2G29350				AT1G20160
		AT4G36640				AT3G14940
		AT2G29120				AT4G15480
		AT5G54740				AT2G47890
		AT4G18930				AT3G63140
		AT1G78270				AT1G32100
		AT1G66050				AT3G62410
		AT2G38620				AT3G07500
		AT3G62910				AT4G30140
		AT4G37530				AT5G43020
		AT5G13180				AT4G39800
		AT3G57440				AT4G14060
		AT5G40570				AT3G54050
		AT5G66760				AT1G14640
		AT5G57410				AT3G18050
		AT2G44590				AT3G13784
		AT5G20700				AT4G09160
		AT5G20850				AT1G72230
		AT5G06590				AT5G63560
		AT4G35630				AT5G19410
		AT5G23220				AT3G21055
		AT5G58620				AT5G38420
		AT3G16310				AT3G22235
		AT5G47810				AT4G26540
		AT3G23070				AT2G23300
		AT1G67370				AT2G39850
		AT3G61520				AT2G18280
		AT5G27600				ATCG00830
		AT4G14790				AT5G44110
		AT3G22968				ATCG00350
		AT2G34490				AT1G08430
		AT3G55160				AT4G07820
		AT5G59310				AT5G01190
		AT3G48740				AT5G09530
		AT3G14360				AT3G14850
		AT4G23680				AT4G13230
		AT1G23850				AT4G37250
		AT5G37630				AT1G26450
		AT4G02320				AT3G29780
		AT4G35830				AT1G01570
		AT1G12940				ATCG00680
		AT2G02090				AT5G37790
		AT1G74150				AT2G15042
		AT1G10310				AT5G25810
		AT4G27940				AT3G63160
		AT5G55530				AT1G04620
		AT2G26740				AT2G01260
		AT5G17220				AT4G36430
		AT2G17480				AT3G63200
		AT3G53900				AT3G11110
		AT2G29420				AT3G21070
		AT5G23010				AT1G78915
		AT3G62500				AT3G12580
		AT4G37430				AT2G20260
		AT5G59780				AT1G68010
		AT3G11450				AT3G47380
		AT5G53880				AT5G27290
		AT1G26410				AT1G09340
		AT3G27230				AT3G16240
		AT5G44310				AT3G11600
		AT2G33610				AT4G36740
		AT1G80160				AT2G01520
		AT5G27760				AT3G12860
		AT3G11930				AT3G44540
		AT4G01080				AT2G42530
		AT1G63010				AT1G69140
		AT5G59170				AT1G70370
		AT2G02350				AT1G42970
		AT1G28660				AT4G17350
		AT1G73260				AT3G25790
		AT1G51270				AT3G17840
		AT3G43590				AT2G48130
		AT4G16144				AT1G64628
		AT1G80890				AT1G22430
		AT3G03110				AT5G17870
		AT2G28130				AT5G38410
		AT4G05160				AT4G02130
		AT5G60450				AT5G23940
		AT5G64120				AT2G06850
		AT1G15330				AT5G42250
		AT4G18300				AT2G36430
		AT2G46420				AT1G61890
		AT4G23260				AT1G33170
		AT3G22740				AT1G32060
		AT1G68920				AT2G42920
		AT4G18700				AT5G03350
		AT4G27140				AT2G35340
		AT5G24460				AT5G63590
		AT4G37580				ATCG00340
		AT1G76820				AT2G20750
		AT1G77380				AT3G63510
		AT3G11710				AT2G47140
		AT4G38380				AT2G01170
		AT2G31820				AT2G18980
		AT5G05240				AT1G67750
		AT3G16770				AT4G23500
		AT5G45340				AT5G21430
		AT2G38010				AT2G12462
		AT3G17590				AT2G01660
		AT3G46540				AT1G25530
		AT2G42280				AT3G08030
		AT1G10410				AT3G10570
		AT1G61000				AT5G10430
		AT2G34730				AT5G17700
		AT1G01730				AT1G74640
		AT3G01970				AT3G48460
		AT2G21250				AT3G01500
		AT2G30870				AT1G68850
		AT5G66620				AT4G08150
		AT2G30140				AT3G12040
		AT5G62240				AT3G20810
		AT1G49670				AT4G35810
		AT2G18000				AT4G35350
		AT2G33380				AT1G32470
		AT2G36800				AT4G13660
		AT1G52420				AT4G17030
		AT2G18190				AT5G22740
		AT3G44880				AT5G07475
		AT2G43820				AT1G54040
		AT5G47610				AT1G65450
		AT5G57450				AT4G15160
		AT1G70560				AT2G07688
		AT5G50600				AT4G32260
		AT1G54100				AT4G31290
		AT4G14040				AT4G32270
		AT3G62150				AT3G58120
		AT3G27190				AT1G17180
		AT1G20750				AT1G31690
		AT4G25810				AT5G15960
		AT4G27160				AT5G54290
		AT5G53870				AT1G02810
		AT2G43510				AT2G42940
		AT5G42680				AT5G50450
		AT4G01360				AT4G21280
		AT2G27310				AT1G51940
		AT3G06010				AT4G37650
		AT3G15260				AT4G16980
		AT2G38720				AT5G14450
		AT1G79450				AT4G00165
		AT2G36770				AT5G55210
		AT2G40430				AT5G10140
		AT1G31280				AT2G47910
		AT4G36600				AT3G29430
		AT5G39520				AT3G22240
		AT1G48130				AT4G14400
		AT4G02050				AT5G57090
		AT2G37060				AT3G28300
		AT3G08040				AT3G51480
		AT5G19550				AT2G25810
		AT1G03180				AT3G32980
		AT2G43640				AT1G44970
		AT5G61270				AT3G62660
		AT4G10265				AT1G64640
		AT3G49500				AT1G30840
		AT1G50130				AT5G44030
		AT4G26740				AT5G59520
		AT1G11910				AT2G02100
		AT1G20230				AT5G46800
		AT5G04340				AT1G03820
		AT1G51800				AT1G50460
		AT1G19540				AT2G28305
		AT5G61610				AT4G13510
		AT4G11230				AT4G03210
		AT5G63760				AT3G21760
		AT4G09610				AT2G39700
		AT1G02930				AT1G01620
		AT4G37870				AT1G13930
		AT4G32510				AT5G15970
		AT1G22260				AT1G72610
		AT1G64460				ATMG00030
		AT1G04560				AT1G18650
		AT5G64060				AT2G16850
		AT3G53280				AT5G63470
		AT5G09600				AT5G13510
		AT2G27470				AT5G57110
		AT1G77600				AT4G15320
		AT1G08630				AT3G47980
		AT3G17520				AT4G21650
		AT3G12510				ATMG01080
		AT5G12050				AT4G04020
		AT1G10070				AT5G22390
		AT1G22200				AT1G50450
		AT3G61890				AT1G73020
		AT5G63540				AT4G15390
		AT3G21860				AT5G23860
		AT1G55535				AT3G30841
		AT4G29640				AT3G54260
		AT4G33150				AT4G20390
		AT1G18940				AT3G22231
		AT5G58660				AT4G22490
		AT5G38530				AT2G46740
		AT4G24040				AT1G47670
		AT5G67245				AT5G50012
		AT2G32830				AT1G10640
		AT2G40940				AT1G71790
		AT3G61650				AT2G14620
		AT4G18750				ATCG00905
		AT1G03980				AT5G65390
		AT3G27180				AT1G62770
		AT1G53030				AT1G33440
		AT3G57810				AT5G03710
		AT5G51580				AT5G58910
		AT2G21820				AT3G47070
		AT4G34210				AT5G33370
		AT3G49170				AT5G17310
		AT3G04850				AT3G44990
		AT5G11270				AT5G59670
		AT3G46280				AT5G66940
		AT5G22480				AT4G16480
		AT1G18330				AT2G35820
		AT5G48430				AT3G52970
		AT1G76520				AT3G49950
		AT3G51430				AT3G57800
		AT1G13990				AT2G21140
		AT1G04870				AT5G66850
		AT1G59960				AT3G63450
		AT3G53320				AT5G23750
		AT5G24670				AT2G19970
		AT4G39210				AT3G10340
		AT2G36270				AT3G25860
		AT5G61740				AT1G67860
		AT5G55240				AT4G33510
		AT3G13020				AT1G08470
		AT1G44750				AT3G48510
		AT1G63090				AT3G52561
		AT5G29000				AT2G35960
		AT3G53340				AT5G09480
		AT3G44320				AT5G49630
		AT4G30270				AT3G44550
		AT1G67350				AT5G13580
		AT3G20475				AT2G33855
		AT4G33220				AT2G18150
		AT4G16590				AT4G25850
		AT2G33480				AT5G08120
		AT5G46780				AT4G02100
		AT4G25120				AT2G45470
		AT5G57710				AT5G55220
		AT5G01210				AT4G36980
		AT5G02130				AT5G35630
		AT1G07645				AT5G55250
		AT5G64990				AT2G25980
		AT1G02920				AT4G24540
		AT4G18440				AT2G25930
		AT3G46040				AT4G38690
		AT1G65860				AT3G05470
		AT3G45730				AT4G29360
		AT3G05060				AT4G06597
		AT1G06590				AT4G27520
		AT3G54110				AT2G35150
		AT5G64590				AT5G17430
		AT2G33550				AT5G05960
		AT1G07570				AT5G40390
		AT5G43660				AT4G30170
		AT1G55820				AT3G57010
		AT5G08570				AT3G09710
		AT4G34230				AT5G03120
		AT2G43530				AT1G77690
		AT4G36950				AT3G44730
		AT4G02110				AT3G08680
		AT1G07750				AT2G30340
		AT1G78140				AT3G19620
		AT3G42860				AT5G51890
		AT5G35600				AT1G06080
		AT4G30530				AT5G18860
		AT2G33150				AT5G38200
		AT4G27730				ATCG00900
		AT3G20330				AT5G04360
		AT5G10010				AT5G21910
		AT3G60740				AT5G18600
		AT3G53040				AT4G28780
		AT2G25450				AT3G51070
		AT5G44380				AT5G08410
		AT1G50020				AT4G37560
		AT1G73220				AT1G60950
		AT1G20350				AT2G46890
		AT2G17740				AT2G21100
		AT1G13110				AT4G26570
		AT1G65500				AT1G22885
		AT1G07380				AT3G06840
		AT3G23550				AT2G48140
		AT3G50690				ATCG01240
		AT3G60160				AT1G32080
		AT3G25250				AT1G62250
		AT1G58025				AT3G29575
		AT1G28670				AT1G10380
		AT1G13245				AT5G25790
		AT4G02840				AT2G40080
		AT2G35300				AT5G26310
		AT1G32940				AT1G43670
		AT4G01550				AT3G58830
		AT3G10630				AT5G03260
		AT5G14940				AT5G05090
		AT1G09240				AT3G12120
		AT1G67810				AT2G43590
		AT1G62730				AT2G34560
		AT5G27230				AT3G58850
		AT2G18050				AT5G62670
		AT5G58570
		AT2G21800
		AT4G01430
		AT3G63310
		AT5G20190
		AT5G11260
		AT1G51420
		AT3G22850
		AT3G56330
		AT5G53420
		AT3G19710
		AT5G01120
		AT4G40020
		AT5G46050
		AT1G14950
		AT4G15790
		AT1G17760
		AT1G28570
		AT1G48605
		AT5G13490
		AT4G21850
		AT5G22470
		AT1G08050
		AT2G43140
		AT2G26020
		AT1G77000
		AT1G16510
		AT1G66940
		AT5G44572
		AT5G62820
		AT5G61890
		AT3G05400
		AT3G19700
		AT1G23540
		AT2G28400
		AT1G79190
		AT1G10930
		AT2G39330
		AT5G40240
		AT1G27040
		AT2G16510
		AT2G45330
		AT5G20010
		AT3G03970
		AT5G13550
		AT1G01010
		AT3G14300
		AT2G32260
		AT5G57887
		AT5G55560
		AT5G27890
		AT1G74010
		AT2G28740
		AT1G30680
		AT4G09310
		AT5G22140
		AT1G78960
		AT4G08770
		AT5G59790
		AT2G26470
		AT2G34690
		AT3G22530
		AT2G16700
		AT4G25030
		AT2G43570
		AT2G35070
		AT1G55265
		AT2G03510
		AT1G56140
		AT3G16650
		AT1G53310
		AT3G05130
		AT3G08947
		AT5G23700
		AT3G50900
		AT5G45360
		AT1G29041
		AT5G06230
		AT4G38540
		AT3G19010
		AT5G02810
		AT3G11950
		AT1G15310
		AT4G39940
		AT5G57880
		AT1G49220
		AT5G59090
		AT2G30360
		AT1G52160
		AT5G62530
		AT4G23810
		AT5G64630
		AT3G53680
		AT5G16340
		AT3G02520
		AT1G16400
		AT5G07100
		AT5G13820
		AT3G26280
		AT2G48020
		AT1G57820
		AT1G17500
		AT1G80370
		AT1G24530
		AT5G48020
		AT3G29810
		AT2G25890
		AT1G62420
		AT1G80080
		AT1G36180
		AT3G05630
		AT4G17380
		AT2G35190
		AT1G67520
		AT4G00770
		AT3G04960
		AT5G49480
		AT3G45770
		AT4G07400
		AT5G19310
		AT1G23780
		AT2G41490
		AT4G11290
		AT2G42620
		AT3G27130
		AT3G18730
		AT1G74710
		AT1G14810
		AT4G17270
		AT4G36515
		AT3G03520
		AT2G36010
		AT2G24180
		AT4G35520
		AT5G05450
		AT5G52580
		AT3G06930
		AT4G32210
		AT2G21850
		AT2G04410
		AT3G04650
		AT5G39850
		AT3G55200
		AT3G05625
		AT2G41650
		AT3G58990
		AT1G09450
		AT1G04910
		AT1G56150
		AT2G43020
		AT4G18470
		AT1G34760
		AT2G37770
		AT4G39730
		AT3G47540
		AT3G02220
		AT1G54220
		AT2G32530
		AT4G22470
		AT2G42000
		AT4G19810
		AT3G22500
		AT5G64570
		AT1G21460
		AT5G24630
		AT4G37210
		AT5G18810
		AT1G76380
		AT1G49245
		AT1G61150
		AT1G23730
		AT3G59410
		AT2G39030
		AT2G31650
		AT5G37600
		AT5G02820
		AT2G26440
		AT4G12470
		AT1G09932
		AT1G31180
		AT4G09500
		AT2G26670
		AT3G47780
		AT1G63440
		AT5G04910
		AT1G66700
		AT1G08210
		AT1G15670
		AT3G48580
		AT1G69880
		AT3G02020
		AT3G50740
		AT5G17380
		AT1G10030
		AT5G63700
		AT1G62810
		AT2G45520
		AT5G53550
		AT4G26630
		AT3G50930
		AT3G11730
		AT1G16445
		AT3G63380
		AT1G17420
		AT1G03530
		AT2G20720
		AT5G51070
		AT1G29060
		AT5G36220
		AT3G62460
		AT1G03880
		AT3G14610
		AT1G17810
		AT4G27480
		AT1G22180
		AT1G04020
		AT5G13170
		AT2G44990
		AT4G11240
		AT4G06746
		AT5G50310
		AT5G05180
		AT3G56630
		AT4G35930
		AT1G17020
		AT5G17860
		AT5G44430
		AT5G13080
		AT1G09200
		AT5G01030
		AT1G47270
		AT3G17790
		AT5G35700
		AT5G20620
		AT2G23170
		AT3G56020
		AT2G34070
		AT3G08640
		AT4G01860
		AT4G25070
		AT4G23010
		AT2G41440
		AT4G29750
		AT3G17340
		AT3G20100
		AT1G78770
		AT4G32810
		AT4G08590
		AT2G16530
		AT2G25140
		AT5G25450
		AT2G32920
		AT1G20430
		AT5G41992
		AT4G21580
		AT4G17550
		AT5G53160
		AT1G04650
		AT5G52300
		AT2G26010
		AT5G07380
		AT1G11700
		AT5G23580
		AT5G12920
		AT5G48820
		AT2G41110
		AT3G57060
		AT3G49620
		AT3G61630
		AT2G35160
		AT1G80300
		AT2G18193
		AT3G08860
		AT3G07800
		AT1G75200
		AT5G58130
		AT5G59840
		AT5G53120
		AT4G13670
		AT3G08885
		AT2G02061
		AT2G32850
		AT3G18100
		AT3G07130
		AT3G06810
		AT1G66760
		AT4G00020
		AT4G00695
		AT4G38090
		AT5G43745
		AT3G15510
		AT3G43600
		AT2G04865
		AT5G28370
		AT4G11910
		AT3G51440
		AT5G56910
		AT1G55300
		AT5G65080
		AT1G74100
		AT1G77885
		AT5G16070
		AT5G23820
		AT2G23600
		AT2G45980
		AT5G08380
		AT4G23600
		AT1G20120
		AT1G75780
		AT4G00040
		AT1G80710
		AT5G10710
		AT2G47640
		AT5G66720
		AT5G39550
		AT1G03860
		AT5G16450
		AT4G27860
		AT1G01630
		AT4G34570
		AT2G46610
		AT1G79900
		AT5G67290
		AT5G60250
		AT1G32130
		AT5G43630
		AT1G69850
		AT1G05510
		AT2G45450
		AT5G43190
		AT4G14820
		AT3G14790
		AT5G59540
		AT1G60730
		AT5G63960
		AT3G27630
		AT1G20570
		AT3G11150
		AT3G54180
		AT3G12990
		AT4G32650
		AT3G04980
		AT5G45160
		AT2G47620
		AT2G39200
		AT1G54020
		AT3G09940
		AT2G42340
		AT3G51860
		AT5G43910
		AT3G49110
		AT4G22960
		AT2G25940
		AT2G27170
		AT4G23885
		AT1G19200
		AT2G44150
		AT5G03230
		AT4G05000
		AT4G21910
		AT2G23240
		AT5G03730
		AT5G02100
		AT1G03470
		AT3G13810
		AT5G05130
		AT5G01320
		AT2G21260
		AT1G76930
		AT2G32960
		AT2G37890
		AT4G01720
		AT1G77320
		AT5G09440
		AT5G20150
		AT1G35470
		AT4G10950
		AT5G63380
		AT2G16370
		AT4G09820
		AT4G31230
		AT2G37520
		AT2G16586
		AT3G27160
		AT2G24100
		AT4G05390
		AT3G55560
		AT2G21560
		AT5G62680
		AT5G41400
		AT5G15830
		AT1G28610
		AT1G77145
		AT1G64900
		AT1G59950
		AT4G14310
		AT5G05110
		AT5G23660
		AT1G48740
		AT4G28020
		AT5G66140
		AT1G05810
		AT5G18840
		AT1G30160
		AT1G63530
		AT1G63160
		AT1G03650
		AT4G23300
		AT3G58140
		AT5G10520
		AT5G13370
		AT3G23920
		AT1G52100
		AT3G60880
		AT3G25910
		AT3G09240
		AT5G07830
		AT5G33355
		AT1G71140
		AT1G35310
		AT5G10650
		AT5G11680
		AT5G06460
		AT1G02980
		AT2G17720
		AT1G65090
		AT5G07770
		AT4G05320
		AT1G34630
		AT5G50700
		AT3G48850
		AT2G30750
		AT4G28390
		AT3G09520
		AT3G61160
		AT1G36370
		AT2G04080
		AT4G15890
		AT1G56170
		AT1G09100
		AT5G55490
		AT3G55110
		AT5G36740
		AT3G58450
		AT2G21490
		AT4G25620
		AT3G11000
		AT5G10890
		AT5G17760
		AT5G07820
		AT4G09200
		AT2G42560
		AT3G55390
		AT1G73250
		AT1G27500
		AT3G59930
		AT4G21560
		AT2G40170
		AT2G18540
		AT4G26960
		AT3G08943
		AT4G09600
		AT5G36670
		AT4G23900
		AT2G10440
		AT1G10370
		AT3G13110
		AT5G46640
		AT1G33780
		AT1G54030
		AT5G07400
		AT3G25760
		AT1G15150
		AT2G25740
		AT1G24650
		AT3G09230
		AT5G27000
		AT4G31420
		AT1G67780
		AT2G32765
		AT3G28580
		AT3G58480
		AT3G51660
		AT5G26360
		AT1G68340
		AT3G61100
		AT3G61440
		AT1G55915
		AT5G05600
		AT3G07410
		AT3G08810
		AT2G47780
		AT2G41700
		AT4G24580
		AT1G17050
		AT2G20800
		AT4G38560
		AT1G34340
		AT4G39380
		AT1G20620
		AT4G26950
		AT1G14230
		AT4G02330
		AT5G58310
		AT1G55020
		AT3G21790
		AT2G38250
		AT3G07790
		AT5G46620
		AT5G23810
		AT5G47580
		AT4G16260
		AT5G67340
		AT3G62080
		AT5G43500
		AT5G19440
		AT5G66350
		AT2G35060
		AT1G10700
		AT5G05590
		AT4G21830
		AT2G05580
		AT4G21840
		AT3G23410
		AT4G20130
		AT1G54010
		AT2G36490
		AT1G61580
		AT5G63300
		AT5G53070
		AT2G42790
		AT4G01270
		AT1G33265
		AT1G54570
		AT1G19360
		AT2G41720
		AT5G62200
		AT1G76990
		AT4G17070
		AT4G22260
		AT5G60790
		AT1G64620
		AT4G12290
		AT5G60360
		AT3G52850
		AT5G07580
		AT1G05490
		AT1G74450
		AT1G50480
		AT1G45616
		AT4G24710
		AT2G44760
		AT1G68570
		AT3G14570
		AT4G17610
		AT2G33010
		AT3G48150
		AT1G09430
		AT4G24120
		AT3G14700
		AT1G23800
		AT3G48210
		AT1G08840
		AT5G41020
		AT3G02555
		AT1G49640
		AT5G62600
		AT2G01120
		AT2G36950
		AT3G59140
		AT5G08360
		AT5G22460
		AT5G16720
		AT4G00760
		AT1G48120
		AT3G55220
		AT4G14710
		AT4G19700
		AT5G45800
		AT4G16250
		AT1G18740
		AT3G54640
		AT3G52880
		AT3G22970
		AT2G27120
		AT5G50960
		AT1G61610
		AT5G11920
		AT1G10580
		AT1G12370
		AT3G51600
		AT5G67280
		AT1G18070
		AT1G49920
		AT5G51850
		AT3G44310
		AT2G29460
		AT5G27350
		AT1G75280
		AT1G07780
		AT2G37460
		AT1G67100
		AT3G44300
		AT5G66750
		AT5G59440
		AT3G26290
		AT1G72790
		AT2G16650
		AT4G27900
		AT1G22930
		AT3G52170
		AT4G17650
		AT2G14050
		AT3G26200
		AT2G47770
		AT5G48720
		AT4G32940
		AT2G46650
		AT1G53250
		AT1G29550
		AT2G41260
		AT3G53620
		AT1G70980
		AT3G02470
		AT5G63680
		AT5G28460
		AT5G62990
		AT1G21650
		AT2G46980
		AT4G21070
		AT5G23020
		AT1G55540
		AT2G30250
		AT1G01340
		AT4G18490
		AT1G77310
		AT1G75330
		AT3G53560
		AT4G19950
		AT4G21530
		AT3G51840
		AT4G01200
		AT1G13340
		AT3G56250
		AT5G15920
		AT3G27520
		AT1G07820
		AT1G49160
		AT1G20060
		AT2G39510
		AT5G03495
		AT4G12500
		AT5G14200
		AT3G16320
		AT1G73010
		AT5G23850
		AT5G33290
		AT1G08730
		AT5G01630
		AT3G15670
		AT5G38840
		AT5G52810
		AT3G04070
		AT1G66040
		AT3G03640
		AT5G19320
		AT3G59200
		AT2G27389
		AT3G01600
		AT2G22480
		AT5G25930
		AT5G44785
		AT5G04320
		AT5G55920
		AT5G39730
		AT2G41230
		AT5G43530
		AT5G47880
		AT1G64170
		AT1G15940
		AT2G43018
		AT5G47330
		AT1G66920
		AT3G23570
		AT3G47060
		AT3G48000
		AT2G04066
		AT4G03130
		AT4G36220
		AT3G28940
		AT4G39955
		AT1G32530
		AT3G10930
		AT5G45400
		AT2G29670
		AT2G23110
		AT5G17780
		AT4G17870
		AT3G27210
		AT5G53730
		AT3G49630
		AT1G27050
		AT5G50640
		AT5G19110
		AT5G25350
		AT2G28490
		AT1G03760
		AT4G25140
		AT4G21020
		AT3G16330
		AT3G27120
		AT5G24280
		AT3G58270
		AT5G19180
		AT1G74090
		AT2G44460
		AT5G64910
		AT3G21351
		AT1G08650
		AT3G49600
		AT5G48600
		AT1G09812
		AT3G52115
		AT1G75750
		AT5G26850
		AT1G01140
		AT3G10500
		AT3G50550
		AT2G45460
		AT3G45140
		AT3G55130
		AT3G22760
		AT3G12800
		AT3G25870
		AT4G37120
		AT1G73680
		AT3G27809
		AT5G47140
		AT1G23090
		AT3G60980
		AT4G04610
		AT5G10625
		AT4G15530
		AT4G01010
		AT1G78460
		AT5G16980
		AT5G62730
		AT4G25900
		AT1G12200
		AT1G15020
		AT2G27380
		AT3G46660
		AT3G61530
		AT4G09300
		AT1G78830
		AT5G60040
		AT5G40340
		AT1G15320
		AT5G46840
		AT1G63660
		AT1G21320
		AT3G14620
		AT2G27190
		AT2G33000
		AT3G18830
		AT5G65120
		AT3G54340
		AT3G04520
		AT5G09450
		AT1G77720
		AT3G24515
		AT2G45300
		AT3G45130
		AT5G25820
		AT4G35750
		AT4G11650
		AT4G26500
		AT1G10340
		AT5G64150
		AT5G41990
		AT1G05020
		AT4G16670
		AT4G36380
		AT4G24420
		AT4G02620
		AT4G13310
		AT4G23100
		AT2G06990
		AT1G71880
		AT4G22710
		AT5G65510
		AT1G25580
		AT5G01740
		AT5G09470
		AT2G39795
		AT5G03380
		AT2G33050
		AT3G23790
		AT2G45290
		AT1G16540
		AT1G14210
		AT3G44450
		AT3G56350
		AT4G30250
		AT3G16950
		AT3G49560
		AT5G64540
		AT1G65370
		AT1G01490
		AT1G70810
		AT4G03960
		AT1G75220
		AT1G79950
		AT2G38500
		AT3G10180
		AT1G80130
		AT4G36670
		AT1G68990
		AT5G24160
		AT5G49310
		AT4G27230
		AT3G22890
		AT3G49601
		AT3G62300
		AT4G27980
		AT1G55810
		AT4G26200
		AT1G11180
		AT5G66040
		AT4G23140
		AT4G31330
		AT3G60130
		AT3G22550
		AT3G58110
		AT4G02880
		AT2G32940
		AT1G01370
		AT2G02990
		AT5G16610
		AT3G51000
		AT4G21680
		AT4G08290
		AT5G07610
		AT3G21480
		AT2G27390
		AT5G61820
		AT5G14490
		AT3G57340
		AT5G12030
		AT4G18360
		AT5G46740
		AT1G61800
		AT3G11040
		AT4G15210
		AT4G27150
		AT5G16860
		AT1G16750
		AT1G69410
		AT4G29010
		AT1G06620
		AT3G04720
		AT5G40780
		AT4G12120
		AT2G32860
		AT3G22640
		AT1G48310
		AT1G71400
		AT3G49120
		AT3G56200
		AT1G64960
		AT5G13330
		AT2G36580
		AT3G26320
		AT5G50340
		AT5G09910
		AT4G37520
		AT3G43270
		AT4G34470
		AT1G79110
		AT1G67210
		AT2G46660
		AT5G67520
		AT4G14805
		AT3G61960
		AT3G19150
		AT1G49980
		AT1G11890
		AT1G06040
		AT3G44260
		AT5G03455
		AT2G06040
		AT5G11110
		AT5G20710
		AT3G15150
		AT1G75490
		AT4G17540
		AT2G30280
		AT5G03630
		AT1G05230
		AT3G53730
		AT5G57590
		AT1G09480
		AT2G33630
		AT4G25000
		AT1G69520
		AT1G29290
		AT1G27020
		AT4G14510
		AT1G64610
		AT1G03300
		AT2G20635
		AT1G06690
		AT1G02670
		AT4G26720
		AT2G39400
		AT1G60110
		AT3G22490
		AT4G00870
		AT2G02955
		AT1G05120
		AT5G27610
		AT5G40820
		AT3G25480
		AT2G20610
		AT3G21370
		AT2G37070
		AT5G61600
		AT1G77410
		AT5G65960
		AT5G53030
		AT4G16760
		AT1G68530
		AT4G00370
		AT3G22104
		AT1G54870
		AT2G37760
		AT1G76730
		AT5G48390
		AT5G14870
		AT1G34180
		AT5G54640
		AT5G61160
		AT1G06160
		AT4G25340
		AT3G23030
		AT5G65720
		AT1G18610
		AT5G43170
		AT1G69870
		AT3G01800
		AT1G24260
		AT1G05820
		AT5G66675
		AT5G40840
		AT2G32660
		AT5G58070
		AT4G19130
		AT4G09250
		AT4G39190
		AT1G21100
		AT1G21400
		AT5G48180
		AT5G44390
		AT5G24070
		AT2G39090
		AT1G47960
		AT5G22794
		AT2G45280
		AT5G54910
		AT1G64140
		AT1G03445
		AT3G19210
		AT5G13800
		AT4G31805
		AT5G02490
		AT1G51130
		AT3G05165
		AT1G22360
		AT5G45990

## Sheet: Fig.4
Fig.4d	S-phase ratio-WT-amiRBR-e2fabc
WT	DAPI+	EdU+	%	SD		2nd exp	WT	DAPI+	EdU+	%			3rd exp	WT	DAPI+	EdU+	%
Root1	498	132	26.5	1.49922			1	455	121	26.5				1	488	112	22.9				Avg-WT	24.5	27.2	21.9	24.5333	2.65016
2	483	118	24.4				2	478	128	26.7				2	495	111	22.4				Avg-e2fabc	37.5	33.4	38.2	36.3667	2.59294
3	477	112	23.4				3	486	139	29				3	476	111	23.3				Avg-amiRBR	31.9	27.4	32.9	30.7333	2.92973
4	462	110	23.8				4	459	129	28.1				4	489	109	22.2
5	488	120	24.5				5	497	123	14.7				5	498	106	21.2
6	476	130	27.3				6	478	145	30.3				6	479	110	22.9				P-value
7	486	121	24.8				7	489	121	24.7				7	496	105	21.1			Exp1	Wt vs e2fabc		7.05227e-08
8	472	105	22.2				8	449	134	29.8				8	491	102	20.7				WT vs amiRBR		3.07611e-06
9	498	124	24.8				9	457	116	25.3				9	488	108	22.1
10	465	109	23.4				10	466	128	27.4				10	481	99	20.5			Exp2	0.000706651
e2fabc							e2fabc							e2fabc							0.436907
1	665	245	36.8	1.39587			1	678	224	33				1	688	256	37.2
2	675	258	38.2				2	689	235	34.1				2	676	251	37.1			Exp3	6.34548e-11
3	660	248	37.5				3	691	229	33.1				3	659	269	40.8				4.42936e-08
4	641	252	39.3				4	679	227	33.4				4	654	261	39.6
5	677	249	36.7				5	666	220	33				5	694	274	39.4
6	680	237	34.8				6	658	228	34.6				6	688	276	40.1
7	644	254	39.4				7	657	235	35.7				7	668	269	40.2
8	685	259	37.8				8	681	221	32.4				8	691	260	37.6
9	657	239	36.3				9	692	218	31.5				9	672	255	37.9
10	678	258	38				10	673	226	33.5				10	653	251	38.4
amiRBR							amiRBR							amiRBR
1	593	177	29.8	1.25678			1	587	161	27.4				1	596	195	32.7
2	575	178	30.9				2	567	163	28.7				2	567	190	33.5
3	568	180	31.6				3	572	170	29.7				3	581	189	32.5
4	578	187	32.3				4	568	156	27.4				4	582	186	31.9
5	549	185	33.69				5	588	157	26.7				5	561	186	33.1
6	561	175	31.19				6	549	148	26.9				6	555	180	32.4
7	571	179	31.3				7	558	151	27				7	549	189	34.4
8	560	178	31.7				8	551	150	27.2				8	568	183	32.2
9	562	189	33.6				9	578	132	22.8				9	561	187	28.7
10	567	188	33.15				10	595	179	30				10	553	185	33.4
Fig.4f
	Number of plants
No of Columella initial	WT	e2fabc	e2fabc-2
1	23	2	2
2	8	8	9
3	0	10	10
4	0	4	2
5	0	3	2
6	0	2	0
Fig.4g	Roots with Edu positive QC cell (33-35 roots/experiment)
Experiments	1st	2nd	3rd	avg	sd	%					P-value
WT	2	4	1	2.33333	1.52753	7.06		WT	7.06	1.5	0.000826008
amiRBR	33	33	33	33	0	100		amiRBR	100	0	0.000975134
e2fabc	24	26	21	23.6667	2.51661	71.6		e2fabc	71.6	2.5
Fig4g	Roots with Edu positive QC cell (33-35 roots/experiment)
Experiments	1st	2nd	3rd
WT	2	4	1	2.33333	1.52753	7.06		WT	7.06	1.5
amiRBR	33	33	33	33	0	100		amiRBR	100	0
e2fabc	24	26	21	23.6667	2.51661	71.6		e2fabc	71.6	2.5
Ratio (%)					P-value
WT	6.06	12.12	3.03	4.6284
amiRBR	100	100	100	0
e2fabc	72.7	78.78	63.63	7.62402

## Sheet: Fig.5
Fig5a
Genes in EMR category
GO term	logFDR
cell cycle	56.9586
DNA metabolic process	52.8861
cell cycle process	46.8861
DNA replication	33.4318
DNA repair	32.4559
organelle organization	32.3372
cellular response to DNA damage stimulus	31.9208
chromosome organization	29.4815
DNA recombination	28.5686
nuclear division	28.2757
mitotic cell cycle process	28.2596
mitotic cell cycle	27.9586
organelle fission	27.1427
cellular component organization	22.2924
cell division	20.4815
meiotic cell cycle	20.3979
nucleic acid metabolic process	20.3098
cellular component organization or biogenesis	19.7696
DNA-dependent DNA replication	19.7696
double-strand break repair	19.3665
	log FDR
GO term	EMR	ER	MR	EM	E	M	R
cell cycle	56.9586	0.0705811	0.0409586	11.4559	1.88606	5.58503	0
DNA replication	33.4318	0	0	5.49485	0.376751	0	0
mitotic cell cycle	27.9586	0.102373	0	2.49485	0.823909	1.40894	0
DNA recommbination	28.5686	0	0	5.14874	0.823909	0	0
DNA repair	32.4559	0	0	2.95861	1.82391	0	0
meiotic cell cycle	20.3979	0	0	4.69897	0.508638	0.309804	0
chromosome segregation	17.8239	0	0	5.11919	1.61979	0.0757207	0
nuclear division	28.2757	0	0	5.37675	2.39794	1.72125	0
regualtion of cell cycle	15.6383	0	0	5.21467	0.142668	4.4318	0
mitotic nuclear division	15.1487	0.221849	0	0.508638	0.886057	1.63827	0
cytokinesis	4.4318	0	0	0	0	1.69897	0
DNA endoreplication	1.92082	0	0	2.33724	0	0	0
cell division	20.4815	0	0	5.00436	0	6.76955	0
Fig.5b	Number of genes
	G2M	E2F targets	total
EMR	53	80	637
ER	4	14	835
MR	7	1	119
EM	15	29	308
E	5	19	876
M	51	1	500
R	1	3	1669
	Gene proportion
	G2M	E2F targets
EMR	0.0832025	0.125589
ER	0.00479042	0.0167665
MR	0.0588235	0.00840336
EM	0.0487013	0.0941558
E	0.00570776	0.0216895
M	0.102	0.002
R	0.000599161	0.00179748
Fig.5c	Gene number
	EMR	ER	MR	EM	E	M	R
myb3r135 up	23	31	9	15	29	44	64
e2fabc up	182	92	7	86	124	34	66
both up	10	9	1	6	3	7	19
	Gene proportion
	EMR	ER	MR	EM	E	M	R
myb3r135 up	0.0361068	0.0371257	0.0756303	0.0487013	0.033105	0.088	0.0383463
e2fabc up	0.285714	0.11018	0.0588235	0.279221	0.141553	0.068	0.0395446
both up	0.0156986	0.0107784	0.00840336	0.0194805	0.00342466	0.014	0.0113841
Fig.5d	Gene number
	G2M	E2F targets
myb3r135 up	51	3
e2fabc up	24	116
both up	6	2
	Gene number
	G2M	E2F targets
myb3r135 up	0.275676	0.0172414
e2fabc up	0.12973	0.666667
both up	0.0324324	0.0114943
Fig.5e	Gene number
	E2F motif	MSA motif	both	total genes
G2M	7	64	4	185
E2F targets	52	6	5	174
	Gene proportion
	E2F motif	MSA motif	both
G2M	0.0378378	0.345946	0.0216216
E2F targets	0.298851	0.0344828	0.0287356
Fig5f	Gene number
	E2F motif	MSA motif	both	total genes
EMR	121	68	17	637
ER	80	66	14	835
MR	10	27	0	119
EM	49	35	3	308
E	96	52	12	876
M	20	92	8	500
R	65	101	5	1669
	Gene proportion
	E2F motif	MSA motif	both
EMR	0.189953	0.10675	0.0266876
ER	0.0958084	0.0790419	0.0167665
MR	0.0840336	0.226891	0
EM	0.159091	0.113636	0.00974026
E	0.109589	0.0593607	0.0136986
M	0.04	0.184	0.016
R	0.0389455	0.0605153	0.00299581
Fig.5g
avg Ct value (3 technical replicates)					Relative Transcript Level					P-values
MYB3R4	MYB3R3	UBC18	ACTIN2	avg U+A	MYB3R4	MYB3R3				MYB3R4
32.1764	31.6747	26.2248	23.1894	24.7071	1	0.414876			WT9 vs. e2fabc9	0.01329
30.1087	28.5144	25.1804	20.7165	22.9484	1.23881	1.09609			WT12 vs. e2fabc12	0.000483
32.1468	28.8339	24.6442	21.1315	22.8878	0.289227	0.84222			WT16 vs. e2fabc16	0.007421
32.3702	27.7339	23.7007	19.6546	21.6777	0.107079	0.780318			WT20 vs. e2fabc20	0.001668
30.2573	28.7354	25.1839	20.8901	23.037	1.18831	1
29.9503	28.2372	25.2712	20.6252	22.9482	1.38236	1.32807
32.2979	28.8134	24.9925	21.1054	23.0489	0.291245	0.955206
33.2106	28.2361	24.68	21.1922	22.9361	0.143065	1.31804
27.5658	26.7664	23.4732	19.4187	21.4459	2.54801	1.2995
29.3094	26.8975	23.6989	19.2743	21.4866	0.782626	1.22045
28.81	25.745	22.4253	18.3213	20.3733	0.511423	1.25413
29.4627	26.2313	22.7727	18.5694	20.6711	0.399863	1.10045
30.8408	30.2328	25.007	22.2273	23.6171	1.18556	0.529493
29.7704	28.8317	24.8201	20.2089	22.5145	1.15938	0.651189
31.6316	28.3802	24.8665	20.856	22.8612	0.405804	1.13244
34.6379	29.0964	25.3907	20.9949	23.1928	0.063556	0.867421
28.0206	27.6788	24.7597	20.162	22.4609	3.75687	1.39515
29.369	27.9191	24.5736	20.3182	22.4459	1.46016	1.16892
31.7797	27.9141	24.8228	20.8314	22.8271	0.357656	1.52767
32.267	28.3092	24.7723	21.3871	23.0797	0.303956	1.384
26.9795	25.249	22.2369	17.4615	19.8492	1.26487	1.22997
26.9136	25.9296	22.7558	18.6981	20.727	2.43286	1.41006
29.555	26.1208	22.8552	19.3285	21.0918	0.502102	1.59044
29.2755	26.9045	22.819	19.0194	20.9192	0.540719	0.819648
27.6343	29.3844	25.1427	21.707	23.4249	9.5786	0.834402
26.5742	27.3577	23.7892	19.6712	21.7302	6.17019	1.05033
28.2736	26.5318	24.2417	20.335	22.2884	2.79721	2.74141
28.9733	28.0745	24.3576	20.5346	22.4461	1.92136	1.04972
27.8554	28.1552	24.7687	20.8361	22.8024	5.33765	1.27066
27.2753	27.5724	24.7121	20.4026	22.5574	6.73337	1.60581
28.1338	28.7868	24.621	20.731	22.676	4.03197	0.751349
29.5219	28.501	25.0319	21.4142	23.223	2.2508	1.3383
24.9076	25.7321	22.8828	18.6934	20.7881	10.1948	1.68689
26.1784	25.5625	22.8147	19.3809	21.0978	5.23637	2.35152
25.3186	26.5921	22.8296	19.0818	20.9557	8.61227	1.04388
26.6125	26.3027	22.5453	18.7435	20.6444	2.83079	1.0282
average Ct values					relative transcript level					P-value
KNOLLE	UBC18	ACTIN2			KNOLLE					KNOLLE
31.3876	28.4699	24.3407			1				WT9 vs. e2fabc9	0.001127
30.5708	27.7341	23.2801			0.945155				WT12 vs. e2fabc12	0.000721
31.9772	27.5981	23.9066			0.422621				WT16 vs. e2fabc16	0.018303
33.0144	27.7706	23.5171			0.191015				WT20 vs. e2fabc20	0.001528
31.1776	28.482	24.1329			1.08081
30.511	27.6941	23.1025			0.913586
33.5044	27.9887	23.7574			0.159423
32.9201	27.9367	24.0084			0.256092
29.525	26.9265	23.0646			1.3687
30.5583	27.0719	22.6837			0.616324
31.8714	26.7685	22.9355			0.243656
30.9993	26.3165	22.1269			0.288113
27.1715	27.6735	23.2951			1.03046
28.5961	26.5735	23.1032			0.708229
27.7922	26.4202	22.6846			0.159417
30.0468	26.9362	23.2829			0.152111
22.8442	25.4653	20.9257			1.57825
28.9154	27.5776	23.3545			0.66422
29.1853	27.5793	23.3855			0.308571
30.2924	27.8138	23.4808			0.298931
27.4119	27.6844	24.2434			1.7609
28.5553	27.0435	22.9712			0.516512
29.5929	27.0388	23.2494			0.127881
30.7949	27.5666	23.793			0.169288
30.4464	27.2602	23.7545			9.81527
30.4445	27.2144	22.7146			2.33686
33.0064	27.468	23.2819			3.34616
32.3557	26.8631	22.4501			1.03171
27.1211	25.1676	20.4266			14.2217
29.7224	26.1095	22.1903			2.89369
31.1592	26.1658	22.7953			2.42727
30.5869	25.64	22.0851			1.26322
25.9289	25.3803	21.1524			11.5855
28.5821	26.255	22.0454			2.7025
31.2444	27.2214	22.3755			1.44737
29.5484	26.2416	20.7727			0.91206
